# Supplementary material for: Genetic Architecture of Atherosclerosis in Mice: A Systems Genetics Analysis of Common Inbred Strains
Source: PLoS Genet. 2015 Dec 22;11(12):e1005711. doi: 10.1371/journal.pgen.1005711 (PMC4687930; doi:10.1371/journal.pgen.1005711)
Supplement: S1 Table — (XLSX) [file pgen.1005711.s013.xlsx]

## Sheet: S1 Table
S1 Table: Correlation of clinical traits with atherosclerosis for females and males
Trait	Female		Male
	r	p	r	p
HDL	-0.185	0.081	-0.039	0.732
VLDL+LDL	0.297	0.004	0.223	0.047
Triglycerides	-0.088	0.407	0.124	0.275
Glucose	0.104	0.329	0.267	0.016
Insulin	-0.23	0.029	-0.002	0.987
HOMA-IR	-0.2	0.059	0.088	0.438
Adiposity	-0.353	0.001	-0.099	0.381
