# Supplementary material for: Genetic Architecture of Atherosclerosis in Mice: A Systems Genetics Analysis of Common Inbred Strains
Source: PLoS Genet. 2015 Dec 22;11(12):e1005711. doi: 10.1371/journal.pgen.1005711 (PMC4687930; doi:10.1371/journal.pgen.1005711)
Supplement: S2 Table — For each strain and trait, the number of animals (n), trait average (avg), standard deviation (sd) and standard error of the mean (sem) are given. Separate worksheets are provided for clinical and metabolic traits and for male and female animals. (XLSX) [file pgen.1005711.s014.xlsx]

## Sheet: female_trait_stats
S2 Table	Female trait statistics - by strain
Maternal_strain	trait_name	n	avg	sd	sem
129X1/SvJ	adiposity	14	0.367313	0.0403884	0.0107942
A/J	adiposity	8	0.199894	0.0334229	0.0118168
AKR/J	adiposity	21	0.32407	0.0357343	0.00779787
AXB10/PgnJ	adiposity	2	0.151848	0.0139028	0.00983074
AXB12/PgnJ	adiposity	9	0.190932	0.0426771	0.0142257
AXB13/PgnJ	adiposity	12	0.197122	0.0392559	0.0113322
AXB15/PgnJ	adiposity	6	0.196985	0.018627	0.00760443
AXB19/PgnJ	adiposity	6	0.204521	0.0369782	0.0150963
AXB19a/PgnJ	adiposity	12	0.246265	0.0330967	0.0095542
AXB19b/PgnJ	adiposity	4	0.258695	0.0501585	0.0250793
AXB2/PgnJ	adiposity	8	0.2738	0.0386265	0.0136565
AXB5/PgnJ	adiposity	11	0.206682	0.0616922	0.0186009
AXB6/PgnJ	adiposity	3	0.145237	0.0141658	0.00817863
AXB8/PgnJ	adiposity	2	0.328322	0.139767	0.0988299
BALB/cByJ	adiposity	4	0.154045	0.0149627	0.00748134
BALB/cJ	adiposity	18	0.198498	0.0613514	0.0144607
BTBR T<+> tf/J	adiposity	13	0.283724	0.0529899	0.0146968
BUB/BnJ	adiposity	19	0.223442	0.0515703	0.011831
BXA1/PgnJ	adiposity	1	0.267877	NA	NA
BXA11/PgnJ	adiposity	7	0.204027	0.0171333	0.00647577
BXA14/PgnJ	adiposity	4	0.172336	0.0184667	0.00923335
BXA16/PgnJ	adiposity	3	0.307938	0.0113926	0.00657752
BXA2/PgnJ	adiposity	11	0.274581	0.0440214	0.0132729
BXA24/PgnJ	adiposity	13	0.300398	0.0294902	0.00817912
BXA25/PgnJ	adiposity	1	0.252789	NA	NA
BXA4/PgnJ	adiposity	4	0.159374	0.0147282	0.00736411
BXA7/PgnJ	adiposity	6	0.281185	0.0206759	0.00844091
BXA8/PgnJ	adiposity	9	0.254977	0.0390865	0.0130288
BXD1/TyJ	adiposity	5	0.225571	0.0602802	0.0269581
BXD11/TyJ	adiposity	4	0.282726	0.0298428	0.0149214
BXD13/TyJ	adiposity	3	0.422311	0.036746	0.0212153
BXD14/TyJ	adiposity	3	0.364617	0.00671451	0.00387662
BXD18/TyJ	adiposity	3	0.330413	0.0352218	0.0203353
BXD2/TyJ	adiposity	1	0.28518	NA	NA
BXD20/TyJ	adiposity	6	0.269781	0.0733303	0.029937
BXD21/TyJ	adiposity	7	0.285613	0.102151	0.0386093
BXD22/TyJ	adiposity	1	0.170343	NA	NA
BXD24/TyJ-Cep290<rd16>/J	adiposity	3	0.482209	0.0129151	0.00745653
BXD31/TyJ	adiposity	2	0.226023	0.00800128	0.00565776
BXD32/TyJ	adiposity	7	0.442595	0.0201334	0.00760971
BXD34/TyJ	adiposity	1	0.234966	NA	NA
BXD36/TyJ	adiposity	5	0.331927	0.0494679	0.0221227
BXD38/TyJ	adiposity	2	0.213955	0.0354046	0.0250348
BXD40/TyJ	adiposity	5	0.302771	0.0221764	0.0099176
BXD43/RwwJ	adiposity	4	0.358432	0.0437319	0.021866
BXD44/RwwJ	adiposity	8	0.370605	0.0231963	0.00820113
BXD48/RwwJ	adiposity	18	0.252845	0.042899	0.0101114
BXD5/TyJ	adiposity	6	0.263439	0.0753093	0.0307449
BXD50/RwwJ	adiposity	11	0.311814	0.0729798	0.0220042
BXD55/RwwJ	adiposity	17	0.241953	0.0377684	0.00916017
BXD56/RwwJ	adiposity	6	0.247268	0.035727	0.0145855
BXD6/TyJ	adiposity	4	0.285951	0.0259109	0.0129554
BXD61/RwwJ	adiposity	5	0.300223	0.0293342	0.0131187
BXD64/RwwJ	adiposity	9	0.334181	0.0619332	0.0206444
BXD66/RwwJ	adiposity	3	0.26279	0.0629632	0.0363518
BXD69/RwwJ	adiposity	12	0.264794	0.0372333	0.0107483
BXD70/RwwJ	adiposity	17	0.322213	0.0523019	0.0126851
BXD71/RwwJ	adiposity	4	0.232822	0.0459925	0.0229963
BXD73/RwwJ	adiposity	10	0.245866	0.0417395	0.0131992
BXD75/RwwJ	adiposity	10	0.253618	0.055224	0.0174634
BXD84/RwwJ	adiposity	6	0.285123	0.0238736	0.00974635
BXD9/TyJ	adiposity	6	0.418895	0.0336632	0.0137429
BXH19/TyJ	adiposity	5	0.167123	0.024384	0.0109049
BXH22/KccJ	adiposity	5	0.160537	0.0148903	0.00665915
BXH6/TyJ	adiposity	6	0.357295	0.0123263	0.0050322
BXH8/TyJ	adiposity	5	0.222949	0.0583757	0.0261064
C3H/HeJ	adiposity	13	0.182364	0.032666	0.00905993
C57BL/6J	adiposity	16	0.231874	0.0375356	0.0093839
C57BLKS/J	adiposity	6	0.167638	0.0115555	0.0047175
C57L/J	adiposity	8	0.171123	0.0500879	0.0177088
C58/J	adiposity	4	0.368677	0.0307001	0.01535
CBA/J	adiposity	5	0.27593	0.048442	0.0216639
CE/J	adiposity	3	0.362315	0.0235877	0.0136184
CXB1/ByJ	adiposity	8	0.164009	0.0315864	0.0111675
CXB11/HiAJ	adiposity	1	0.165189	NA	NA
CXB12/HiAJ	adiposity	5	0.211393	0.0806983	0.0360894
CXB13/HiAJ	adiposity	9	0.169956	0.0280002	0.0093334
CXB2/ByJ	adiposity	3	0.292667	0.0646087	0.0373018
CXB3/ByJ	adiposity	7	0.150542	0.0415269	0.0156957
CXB6/ByJ	adiposity	4	0.222627	0.0705813	0.0352906
CXB7/ByJ	adiposity	6	0.232362	0.0422868	0.0172635
CXB8/HiAJ	adiposity	5	0.188472	0.0265288	0.011864
DBA/2J	adiposity	10	0.414961	0.0243386	0.00769655
FVB/NJ	adiposity	13	0.277279	0.0519745	0.0144151
I/LnJ	adiposity	6	0.212217	0.0389419	0.015898
KK/HlJ	adiposity	5	0.349836	0.0699079	0.0312638
LG/J	adiposity	5	0.37498	0.0250559	0.0112053
LP/J	adiposity	5	0.280795	0.0452676	0.0202443
MA/MyJ	adiposity	4	0.213068	0.0509358	0.0254679
NOD/ShiLtJ	adiposity	6	0.294251	0.0759334	0.0309997
NON/ShiLtJ	adiposity	3	0.408618	0.0609922	0.0352138
NZB/BlNJ	adiposity	6	0.37223	0.0378585	0.0154557
NZW/LacJ	adiposity	12	0.397184	0.0308425	0.00890347
PL/J	adiposity	8	0.30201	0.0270202	0.00955307
RIIIS/J	adiposity	4	0.293358	0.11658	0.0582898
SEA/GnJ	adiposity	7	0.232294	0.0569641	0.0215304
SJL/J	adiposity	7	0.252514	0.0722002	0.0272891
SM/J	adiposity	12	0.318526	0.0532307	0.0153664
SWR/J	adiposity	15	0.166838	0.0423868	0.0109442
129X1/SvJ	adiposity coefficient of variation	14	0.0456292	0.0501798	0.0134111
A/J	adiposity coefficient of variation	8	0.029763	0.023996	0.00848386
AKR/J	adiposity coefficient of variation	21	0.016247	0.00684152	0.00149294
AXB10/PgnJ	adiposity coefficient of variation	2	0.0939664	0.123301	0.0871866
AXB12/PgnJ	adiposity coefficient of variation	9	0.0381895	0.025678	0.00855933
AXB13/PgnJ	adiposity coefficient of variation	12	0.0306294	0.0188945	0.00545438
AXB15/PgnJ	adiposity coefficient of variation	6	0.0168102	0.0063439	0.00258988
AXB19/PgnJ	adiposity coefficient of variation	6	0.0115356	0.00898774	0.00366923
AXB19a/PgnJ	adiposity coefficient of variation	12	0.0259454	0.0176409	0.00509248
AXB19b/PgnJ	adiposity coefficient of variation	4	0.0178696	0.0111975	0.00559875
AXB2/PgnJ	adiposity coefficient of variation	8	0.0249131	0.018899	0.00668181
AXB5/PgnJ	adiposity coefficient of variation	11	0.0304389	0.0246664	0.00743719
AXB6/PgnJ	adiposity coefficient of variation	3	0.0237737	0.0263823	0.0152318
AXB8/PgnJ	adiposity coefficient of variation	2	0.0192357	0.00699043	0.00494298
BALB/cByJ	adiposity coefficient of variation	4	0.0490922	0.0424602	0.0212301
BALB/cJ	adiposity coefficient of variation	18	0.0237038	0.0121059	0.00285339
BTBR T<+> tf/J	adiposity coefficient of variation	13	0.0274583	0.0518975	0.0143938
BUB/BnJ	adiposity coefficient of variation	19	0.0332112	0.0256696	0.00588902
BXA1/PgnJ	adiposity coefficient of variation	1	0.0311664	NA	NA
BXA11/PgnJ	adiposity coefficient of variation	7	0.01689	0.00431202	0.00162979
BXA14/PgnJ	adiposity coefficient of variation	4	0.0150408	0.0207291	0.0103645
BXA16/PgnJ	adiposity coefficient of variation	3	0.0190275	0.00567106	0.00327419
BXA2/PgnJ	adiposity coefficient of variation	11	0.0237236	0.0162356	0.00489521
BXA24/PgnJ	adiposity coefficient of variation	13	0.0253454	0.0155482	0.00431228
BXA25/PgnJ	adiposity coefficient of variation	1	0.00673606	NA	NA
BXA4/PgnJ	adiposity coefficient of variation	4	0.0248123	0.0128589	0.00642943
BXA7/PgnJ	adiposity coefficient of variation	6	0.0183254	0.0103359	0.00421963
BXA8/PgnJ	adiposity coefficient of variation	9	0.0219565	0.0214044	0.00713481
BXD1/TyJ	adiposity coefficient of variation	5	0.0381398	0.0146586	0.00655552
BXD11/TyJ	adiposity coefficient of variation	4	0.0152615	0.00855338	0.00427669
BXD13/TyJ	adiposity coefficient of variation	3	0.0212374	0.00871562	0.00503197
BXD14/TyJ	adiposity coefficient of variation	3	0.00956207	0.0109685	0.00633265
BXD18/TyJ	adiposity coefficient of variation	3	0.00624951	0.00459153	0.00265092
BXD19/TyJ	adiposity coefficient of variation	6	0.0132396	0.00607269	0.00247916
BXD2/TyJ	adiposity coefficient of variation	1	0.00926291	NA	NA
BXD20/TyJ	adiposity coefficient of variation	6	0.0125799	0.00486946	0.00198795
BXD21/TyJ	adiposity coefficient of variation	7	0.0254477	0.0152704	0.00577167
BXD22/TyJ	adiposity coefficient of variation	1	0.0250872	NA	NA
BXD24/TyJ-Cep290<rd16>/J	adiposity coefficient of variation	3	0.00844297	0.000509917	0.000294401
BXD27/TyJ	adiposity coefficient of variation	4	0.0154253	0.00756033	0.00378017
BXD29/TyJ	adiposity coefficient of variation	1	0.0223205	NA	NA
BXD31/TyJ	adiposity coefficient of variation	2	0.0400436	0.0419439	0.0296588
BXD32/TyJ	adiposity coefficient of variation	7	0.0232194	0.0148187	0.00560093
BXD34/TyJ	adiposity coefficient of variation	1	0.0245612	NA	NA
BXD36/TyJ	adiposity coefficient of variation	4	0.0140155	0.0101757	0.00508787
BXD38/TyJ	adiposity coefficient of variation	2	0.0836031	0.107186	0.0757919
BXD40/TyJ	adiposity coefficient of variation	5	0.0178984	0.0135083	0.00604111
BXD43/RwwJ	adiposity coefficient of variation	4	0.115653	0.137369	0.0686847
BXD44/RwwJ	adiposity coefficient of variation	8	0.0575167	0.0421957	0.0149185
BXD48/RwwJ	adiposity coefficient of variation	18	0.0117532	0.00803066	0.00189284
BXD5/TyJ	adiposity coefficient of variation	6	0.0340554	0.0300083	0.0122508
BXD50/RwwJ	adiposity coefficient of variation	11	-0.24408	0.949205	0.286196
BXD51/RwwJ	adiposity coefficient of variation	5	0.0272195	0.0158294	0.00707912
BXD55/RwwJ	adiposity coefficient of variation	17	0.0300862	0.0199266	0.0048329
BXD56/RwwJ	adiposity coefficient of variation	6	0.0357525	0.013348	0.00544932
BXD6/TyJ	adiposity coefficient of variation	4	0.0147922	0.00877885	0.00438943
BXD61/RwwJ	adiposity coefficient of variation	5	0.0271851	0.0128295	0.00573754
BXD64/RwwJ	adiposity coefficient of variation	9	0.0162444	0.012203	0.00406767
BXD66/RwwJ	adiposity coefficient of variation	3	0.0371268	0.0287509	0.0165994
BXD69/RwwJ	adiposity coefficient of variation	12	0.892812	3.01432	0.870158
BXD70/RwwJ	adiposity coefficient of variation	17	0.0236062	0.016526	0.00400814
BXD71/RwwJ	adiposity coefficient of variation	4	0.0469657	0.0572088	0.0286044
BXD73/RwwJ	adiposity coefficient of variation	10	0.0655381	0.0659298	0.0208488
BXD75/RwwJ	adiposity coefficient of variation	10	0.0431931	0.0331537	0.0104841
BXD84/RwwJ	adiposity coefficient of variation	6	0.0304729	0.020745	0.0084691
BXD87/RwwJ	adiposity coefficient of variation	22	0.0296573	0.0142024	0.00302796
BXD9/TyJ	adiposity coefficient of variation	6	0.00996647	0.0034879	0.00142393
BXH19/TyJ	adiposity coefficient of variation	5	0.0278422	0.0329767	0.0147476
BXH22/KccJ	adiposity coefficient of variation	5	0.0164332	0.0126096	0.00563919
BXH6/TyJ	adiposity coefficient of variation	6	0.0145779	0.00437838	0.00178747
BXH8/TyJ	adiposity coefficient of variation	5	0.0450594	0.0335997	0.0150262
C3H/HeJ	adiposity coefficient of variation	13	0.0326381	0.0231078	0.00640895
C57BL/6J	adiposity coefficient of variation	16	0.0286068	0.0260752	0.00651881
C57BLKS/J	adiposity coefficient of variation	6	0.0422817	0.0388634	0.0158659
C57L/J	adiposity coefficient of variation	8	0.0555985	0.0560631	0.0198213
C58/J	adiposity coefficient of variation	4	0.0128153	0.00549106	0.00274553
CBA/J	adiposity coefficient of variation	5	0.025134	0.0319566	0.0142914
CE/J	adiposity coefficient of variation	3	0.042287	0.0186305	0.0107563
CXB1/ByJ	adiposity coefficient of variation	8	0.0207212	0.0119447	0.0042231
CXB11/HiAJ	adiposity coefficient of variation	1	0.0215106	NA	NA
CXB12/HiAJ	adiposity coefficient of variation	5	0.0405302	0.0692137	0.0309533
CXB13/HiAJ	adiposity coefficient of variation	9	0.0207986	0.0194029	0.00646763
CXB2/ByJ	adiposity coefficient of variation	3	0.024682	0.0301565	0.0174109
CXB3/ByJ	adiposity coefficient of variation	7	0.0288013	0.0166489	0.00629268
CXB6/ByJ	adiposity coefficient of variation	4	0.0288524	0.0098757	0.00493785
CXB7/ByJ	adiposity coefficient of variation	6	0.0183166	0.0121367	0.00495479
CXB8/HiAJ	adiposity coefficient of variation	5	0.0120982	0.00671212	0.00300175
DBA/2J	adiposity coefficient of variation	10	0.0249464	0.0201905	0.0063848
FVB/NJ	adiposity coefficient of variation	12	0.0476961	0.0393795	0.0113679
I/LnJ	adiposity coefficient of variation	6	0.039688	0.0255427	0.0104278
KK/HlJ	adiposity coefficient of variation	5	0.0135514	0.00559329	0.0025014
LG/J	adiposity coefficient of variation	5	0.0189858	0.0116045	0.0051897
LP/J	adiposity coefficient of variation	5	0.027525	0.0220107	0.00984346
MA/MyJ	adiposity coefficient of variation	4	0.0694627	0.0803773	0.0401886
NOD/ShiLtJ	adiposity coefficient of variation	6	0.0372722	0.0321956	0.0131438
NON/ShiLtJ	adiposity coefficient of variation	3	0.0208976	0.0204557	0.0118101
NZB/BlNJ	adiposity coefficient of variation	6	0.0102901	0.00265951	0.00108574
NZW/LacJ	adiposity coefficient of variation	12	0.0490828	0.0350102	0.0101066
PL/J	adiposity coefficient of variation	8	0.0452038	0.0436557	0.0154346
RIIIS/J	adiposity coefficient of variation	4	0.0281972	0.031251	0.0156255
SEA/GnJ	adiposity coefficient of variation	7	0.0130748	0.0177949	0.00672586
SJL/J	adiposity coefficient of variation	7	0.037683	0.0389693	0.014729
SM/J	adiposity coefficient of variation	12	0.0837313	0.2036	0.0587743
SWR/J	adiposity coefficient of variation	15	0.105947	0.230905	0.0596194
129X1/SvJ	average adiposity (liver)	14	0.20331	0.0339271	0.00906741
A/J	average adiposity (liver)	8	0.116556	0.0464984	0.0164397
AKR/J	average adiposity (liver)	21	0.172912	0.0288063	0.00628604
AXB10/PgnJ	average adiposity (liver)	2	0.13599	0.0726838	0.0513952
AXB12/PgnJ	average adiposity (liver)	9	0.195754	0.06458	0.0215267
AXB13/PgnJ	average adiposity (liver)	12	0.140612	0.0346719	0.0100089
AXB15/PgnJ	average adiposity (liver)	6	0.196632	0.0251491	0.0102671
AXB19/PgnJ	average adiposity (liver)	6	0.235369	0.0903573	0.0368882
AXB19a/PgnJ	average adiposity (liver)	12	0.156563	0.0304175	0.00878077
AXB19b/PgnJ	average adiposity (liver)	4	0.205383	0.0650401	0.03252
AXB2/PgnJ	average adiposity (liver)	8	0.161533	0.0800054	0.0282862
AXB5/PgnJ	average adiposity (liver)	11	0.251666	0.029151	0.00878935
AXB6/PgnJ	average adiposity (liver)	3	0.174719	0.0447643	0.0258447
AXB8/PgnJ	average adiposity (liver)	2	0.272624	0.0269193	0.0190348
BALB/cByJ	average adiposity (liver)	4	0.23642	0.0447506	0.0223753
BALB/cJ	average adiposity (liver)	18	0.164967	0.0346443	0.00816574
BTBR T<+> tf/J	average adiposity (liver)	13	0.222837	0.035188	0.00975939
BUB/BnJ	average adiposity (liver)	19	0.165541	0.0429194	0.0098464
BXA1/PgnJ	average adiposity (liver)	1	0.157439	NA	NA
BXA11/PgnJ	average adiposity (liver)	7	0.171061	0.0357922	0.0135282
BXA14/PgnJ	average adiposity (liver)	4	0.20755	0.0291613	0.0145807
BXA16/PgnJ	average adiposity (liver)	3	0.174557	0.0222048	0.01282
BXA2/PgnJ	average adiposity (liver)	11	0.206364	0.0564696	0.0170262
BXA24/PgnJ	average adiposity (liver)	13	0.142987	0.0236367	0.00655563
BXA25/PgnJ	average adiposity (liver)	1	0.163246	NA	NA
BXA4/PgnJ	average adiposity (liver)	4	0.136635	0.0261375	0.0130687
BXA7/PgnJ	average adiposity (liver)	6	0.203904	0.0244789	0.00999348
BXA8/PgnJ	average adiposity (liver)	9	0.140869	0.0415125	0.0138375
BXD1/TyJ	average adiposity (liver)	5	0.166358	0.0352087	0.0157458
BXD11/TyJ	average adiposity (liver)	4	0.206528	0.0545822	0.0272911
BXD13/TyJ	average adiposity (liver)	3	0.179867	0.0259665	0.0149918
BXD14/TyJ	average adiposity (liver)	3	0.221714	0.036773	0.0212309
BXD18/TyJ	average adiposity (liver)	3	0.199488	0.0217369	0.0125498
BXD2/TyJ	average adiposity (liver)	1	0.277191	NA	NA
BXD20/TyJ	average adiposity (liver)	6	0.214069	0.0361332	0.0147513
BXD21/TyJ	average adiposity (liver)	7	0.194062	0.0413735	0.0156377
BXD22/TyJ	average adiposity (liver)	1	0.195635	NA	NA
BXD24/TyJ-Cep290<rd16>/J	average adiposity (liver)	3	0.274364	0.036931	0.0213221
BXD31/TyJ	average adiposity (liver)	2	0.160258	0.0287145	0.0203042
BXD32/TyJ	average adiposity (liver)	7	0.210752	0.0542382	0.0205001
BXD34/TyJ	average adiposity (liver)	1	0.182893	NA	NA
BXD36/TyJ	average adiposity (liver)	4	0.212274	0.0178212	0.0089106
BXD38/TyJ	average adiposity (liver)	2	0.154134	0.0781997	0.0552955
BXD40/TyJ	average adiposity (liver)	5	0.205856	0.0470061	0.0210218
BXD43/RwwJ	average adiposity (liver)	4	0.184086	0.0107521	0.00537606
BXD44/RwwJ	average adiposity (liver)	8	0.25634	0.063621	0.0224934
BXD48/RwwJ	average adiposity (liver)	18	0.204493	0.0323266	0.00761945
BXD5/TyJ	average adiposity (liver)	6	0.13803	0.0313971	0.0128178
BXD50/RwwJ	average adiposity (liver)	11	0.166373	0.115193	0.0347319
BXD55/RwwJ	average adiposity (liver)	17	0.158356	0.0320846	0.00778167
BXD56/RwwJ	average adiposity (liver)	6	0.114366	0.0229315	0.00936177
BXD6/TyJ	average adiposity (liver)	4	0.192288	0.0298681	0.0149341
BXD61/RwwJ	average adiposity (liver)	5	0.21213	0.0403945	0.018065
BXD64/RwwJ	average adiposity (liver)	9	0.188496	0.0395832	0.0131944
BXD66/RwwJ	average adiposity (liver)	3	0.147417	0.034794	0.0200883
BXD69/RwwJ	average adiposity (liver)	12	0.166603	0.0659047	0.019025
BXD70/RwwJ	average adiposity (liver)	17	0.146807	0.0298291	0.00723461
BXD71/RwwJ	average adiposity (liver)	4	0.149294	0.0461493	0.0230747
BXD73/RwwJ	average adiposity (liver)	10	0.122724	0.0472252	0.0149339
BXD75/RwwJ	average adiposity (liver)	10	0.180293	0.0477084	0.0150867
BXD84/RwwJ	average adiposity (liver)	6	0.159588	0.0441527	0.0180253
BXD9/TyJ	average adiposity (liver)	6	0.21912	0.00646844	0.00264073
BXH19/TyJ	average adiposity (liver)	5	0.134229	0.0392442	0.0175505
BXH22/KccJ	average adiposity (liver)	5	0.201844	0.0540299	0.0241629
BXH6/TyJ	average adiposity (liver)	6	0.16652	0.0283089	0.0115571
BXH8/TyJ	average adiposity (liver)	5	0.133712	0.0446468	0.0199667
C3H/HeJ	average adiposity (liver)	13	0.121789	0.0463936	0.0128673
C57BL/6J	average adiposity (liver)	16	0.165575	0.0316337	0.00790843
C57BLKS/J	average adiposity (liver)	6	0.149019	0.0418665	0.0170919
C57L/J	average adiposity (liver)	8	0.188941	0.0797801	0.0282065
C58/J	average adiposity (liver)	4	0.233534	0.0366571	0.0183285
CBA/J	average adiposity (liver)	5	0.147225	0.0407285	0.0182143
CE/J	average adiposity (liver)	3	0.124363	0.0389777	0.0225038
CXB1/ByJ	average adiposity (liver)	8	0.202838	0.0257251	0.00909518
CXB11/HiAJ	average adiposity (liver)	1	0.121001	NA	NA
CXB12/HiAJ	average adiposity (liver)	5	0.160101	0.0342165	0.0153021
CXB13/HiAJ	average adiposity (liver)	9	0.179265	0.0435664	0.0145221
CXB2/ByJ	average adiposity (liver)	3	0.190165	0.0178742	0.0103197
CXB3/ByJ	average adiposity (liver)	7	0.153485	0.0604103	0.0228329
CXB6/ByJ	average adiposity (liver)	4	0.154665	0.00842515	0.00421258
CXB7/ByJ	average adiposity (liver)	6	0.200093	0.0313077	0.0127813
CXB8/HiAJ	average adiposity (liver)	5	0.226998	0.0196397	0.00878316
DBA/2J	average adiposity (liver)	10	0.196741	0.044231	0.0139871
FVB/NJ	average adiposity (liver)	12	0.148586	0.0326224	0.00941728
I/LnJ	average adiposity (liver)	6	0.121811	0.0148325	0.00605535
KK/HlJ	average adiposity (liver)	5	0.293123	0.037347	0.0167021
LG/J	average adiposity (liver)	5	0.168895	0.0292296	0.0130719
LP/J	average adiposity (liver)	5	0.157761	0.0322706	0.0144319
MA/MyJ	average adiposity (liver)	4	0.117902	0.0425345	0.0212672
NOD/ShiLtJ	average adiposity (liver)	6	0.19878	0.0496756	0.02028
NON/ShiLtJ	average adiposity (liver)	3	0.241034	0.0115784	0.00668477
NZB/BlNJ	average adiposity (liver)	6	0.242757	0.0583103	0.0238051
NZW/LacJ	average adiposity (liver)	12	0.244126	0.0310423	0.00896115
PL/J	average adiposity (liver)	8	0.242471	0.0425954	0.0150597
RIIIS/J	average adiposity (liver)	4	0.17376	0.0377308	0.0188654
SEA/GnJ	average adiposity (liver)	7	0.192473	0.052654	0.0199013
SJL/J	average adiposity (liver)	7	0.164906	0.0470837	0.017796
SM/J	average adiposity (liver)	12	0.158994	0.0566953	0.0163665
SWR/J	average adiposity (liver)	15	0.113329	0.0560866	0.0144815
129X1/SvJ	average fat mass (liver)	14	0.294071	0.138651	0.0370559
A/J	average fat mass (liver)	8	0.173833	0.109538	0.0387274
AKR/J	average fat mass (liver)	21	0.347127	0.124933	0.0272627
AXB10/PgnJ	average fat mass (liver)	2	0.233833	0.149671	0.105833
AXB12/PgnJ	average fat mass (liver)	9	0.288407	0.215661	0.0718871
AXB13/PgnJ	average fat mass (liver)	12	0.162722	0.065125	0.0188
AXB15/PgnJ	average fat mass (liver)	6	0.3895	0.0465306	0.0189961
AXB19/PgnJ	average fat mass (liver)	6	0.502722	0.229938	0.093872
AXB19a/PgnJ	average fat mass (liver)	12	0.200056	0.0602493	0.0173925
AXB19b/PgnJ	average fat mass (liver)	4	0.343083	0.0931468	0.0465734
AXB2/PgnJ	average fat mass (liver)	8	0.235667	0.298839	0.105656
AXB5/PgnJ	average fat mass (liver)	11	0.362667	0.0932999	0.028131
AXB6/PgnJ	average fat mass (liver)	3	0.378778	0.102868	0.0593908
AXB8/PgnJ	average fat mass (liver)	2	0.51	0.0386552	0.0273333
BALB/cByJ	average fat mass (liver)	4	0.381833	0.100455	0.0502274
BALB/cJ	average fat mass (liver)	18	0.279685	0.065203	0.0153685
BTBR T<+> tf/J	average fat mass (liver)	13	0.321615	0.120782	0.033499
BUB/BnJ	average fat mass (liver)	19	0.216123	0.117645	0.0269897
BXA1/PgnJ	average fat mass (liver)	1	0.312667	NA	NA
BXA11/PgnJ	average fat mass (liver)	7	0.351714	0.0961431	0.0363387
BXA14/PgnJ	average fat mass (liver)	4	0.351333	0.119566	0.0597828
BXA16/PgnJ	average fat mass (liver)	3	0.239333	0.0485707	0.0280423
BXA2/PgnJ	average fat mass (liver)	11	0.334485	0.144435	0.0435488
BXA24/PgnJ	average fat mass (liver)	13	0.195564	0.0398382	0.0110491
BXA25/PgnJ	average fat mass (liver)	1	0.397667	NA	NA
BXA4/PgnJ	average fat mass (liver)	4	0.200729	0.0145079	0.00725394
BXA7/PgnJ	average fat mass (liver)	6	0.401111	0.0998799	0.0407758
BXA8/PgnJ	average fat mass (liver)	9	0.26063	0.134711	0.0449036
BXD1/TyJ	average fat mass (liver)	5	0.122867	0.0616192	0.0275569
BXD11/TyJ	average fat mass (liver)	4	0.354417	0.185284	0.0926422
BXD13/TyJ	average fat mass (liver)	3	0.324	0.114563	0.0661432
BXD14/TyJ	average fat mass (liver)	3	0.353222	0.100975	0.0582982
BXD18/TyJ	average fat mass (liver)	3	0.404556	0.0219148	0.0126525
BXD19/TyJ	average fat mass (liver)	6	0.340167	0.127744	0.0521514
BXD2/TyJ	average fat mass (liver)	1	0.340667	NA	NA
BXD20/TyJ	average fat mass (liver)	6	0.279389	0.135177	0.0551858
BXD21/TyJ	average fat mass (liver)	7	0.24319	0.1699	0.0642163
BXD22/TyJ	average fat mass (liver)	1	0.236	NA	NA
BXD24/TyJ-Cep290<rd16>/J	average fat mass (liver)	3	0.617111	0.0272057	0.0157072
BXD27/TyJ	average fat mass (liver)	4	0.237417	0.0213288	0.0106644
BXD29/TyJ	average fat mass (liver)	1	0.342667	NA	NA
BXD31/TyJ	average fat mass (liver)	2	0.211167	0.137414	0.0971667
BXD32/TyJ	average fat mass (liver)	7	0.350524	0.188161	0.0711183
BXD34/TyJ	average fat mass (liver)	1	0.348667	NA	NA
BXD36/TyJ	average fat mass (liver)	4	0.3525	0.0717488	0.0358744
BXD38/TyJ	average fat mass (liver)	2	0.158167	0.144957	0.1025
BXD40/TyJ	average fat mass (liver)	5	0.316067	0.175372	0.0784288
BXD43/RwwJ	average fat mass (liver)	4	0.222729	0.102834	0.0514172
BXD44/RwwJ	average fat mass (liver)	8	0.352	0.0929787	0.032873
BXD48/RwwJ	average fat mass (liver)	18	0.366759	0.123775	0.029174
BXD5/TyJ	average fat mass (liver)	6	0.123556	0.0529212	0.021605
BXD50/RwwJ	average fat mass (liver)	11	0.178879	0.150737	0.0454489
BXD51/RwwJ	average fat mass (liver)	5	0.185733	0.0588493	0.0263182
BXD55/RwwJ	average fat mass (liver)	17	0.166608	0.0637173	0.0154537
BXD56/RwwJ	average fat mass (liver)	6	0.1305	0.0615874	0.025143
BXD6/TyJ	average fat mass (liver)	4	0.301917	0.0949391	0.0474696
BXD61/RwwJ	average fat mass (liver)	5	0.4374	0.121275	0.0542359
BXD64/RwwJ	average fat mass (liver)	9	0.411704	0.189047	0.0630156
BXD66/RwwJ	average fat mass (liver)	3	0.160222	0.0784809	0.045311
BXD69/RwwJ	average fat mass (liver)	12	0.314361	0.194816	0.0562385
BXD70/RwwJ	average fat mass (liver)	17	0.224706	0.0795014	0.0192819
BXD71/RwwJ	average fat mass (liver)	4	0.158875	0.0845692	0.0422846
BXD73/RwwJ	average fat mass (liver)	10	0.105708	0.077716	0.024576
BXD75/RwwJ	average fat mass (liver)	10	0.24545	0.170991	0.054072
BXD84/RwwJ	average fat mass (liver)	6	0.311111	0.142092	0.0580088
BXD87/RwwJ	average fat mass (liver)	22	0.179712	0.114162	0.0243394
BXD9/TyJ	average fat mass (liver)	6	0.430833	0.0378821	0.0154653
BXH19/TyJ	average fat mass (liver)	5	0.181867	0.070947	0.0317285
BXH22/KccJ	average fat mass (liver)	5	0.372733	0.127282	0.0569223
BXH6/TyJ	average fat mass (liver)	6	0.304889	0.0557796	0.0227719
BXH8/TyJ	average fat mass (liver)	5	0.173	0.0999964	0.0447197
C3H/HeJ	average fat mass (liver)	13	0.209218	0.110529	0.0306553
C57BL/6J	average fat mass (liver)	16	0.238688	0.108437	0.0271093
C57BLKS/J	average fat mass (liver)	6	0.230167	0.0787036	0.0321306
C57L/J	average fat mass (liver)	8	0.221292	0.207966	0.073527
C58/J	average fat mass (liver)	4	0.393	0.0913678	0.0456839
CBA/J	average fat mass (liver)	5	0.2148	0.0789429	0.0353043
CE/J	average fat mass (liver)	3	0.274889	0.101596	0.0586567
CXB1/ByJ	average fat mass (liver)	8	0.214875	0.0743821	0.026298
CXB11/HiAJ	average fat mass (liver)	1	0.235667	NA	NA
CXB12/HiAJ	average fat mass (liver)	5	0.225467	0.0682909	0.0305406
CXB13/HiAJ	average fat mass (liver)	9	0.193074	0.161616	0.0538719
CXB2/ByJ	average fat mass (liver)	3	0.187778	0.129114	0.0745439
CXB3/ByJ	average fat mass (liver)	7	0.213143	0.141426	0.0534538
CXB6/ByJ	average fat mass (liver)	4	0.27375	0.0480566	0.0240283
CXB7/ByJ	average fat mass (liver)	6	0.338556	0.0619221	0.0252796
CXB8/HiAJ	average fat mass (liver)	5	0.459133	0.0396419	0.0177284
DBA/2J	average fat mass (liver)	10	0.1742	0.0993664	0.0314224
FVB/NJ	average fat mass (liver)	12	0.117	0.067646	0.0195277
I/LnJ	average fat mass (liver)	6	0.215944	0.0238844	0.00975075
KK/HlJ	average fat mass (liver)	5	0.649467	0.127106	0.0568433
LG/J	average fat mass (liver)	5	0.354933	0.0623558	0.0278864
LP/J	average fat mass (liver)	5	0.181667	0.0531058	0.0237496
MA/MyJ	average fat mass (liver)	4	0.103875	0.068769	0.0343845
NOD/ShiLtJ	average fat mass (liver)	6	0.184222	0.14659	0.0598453
NON/ShiLtJ	average fat mass (liver)	3	0.402	0.196883	0.113671
NZB/BlNJ	average fat mass (liver)	6	0.494667	0.213851	0.0873043
NZW/LacJ	average fat mass (liver)	12	0.384417	0.0940677	0.027155
PL/J	average fat mass (liver)	8	0.319958	0.100505	0.0355338
RIIIS/J	average fat mass (liver)	4	0.305083	0.110137	0.0550687
SEA/GnJ	average fat mass (liver)	7	0.38	0.159329	0.0602206
SJL/J	average fat mass (liver)	7	0.153762	0.062749	0.0237169
SM/J	average fat mass (liver)	12	0.225333	0.108334	0.0312732
SWR/J	average fat mass (liver)	15	0.108822	0.0896799	0.0231553
129X1/SvJ	average lean mass (liver)	14	1.10493	0.350724	0.0937349
A/J	average lean mass (liver)	8	1.22754	0.206249	0.0729201
AKR/J	average lean mass (liver)	21	1.63408	0.397662	0.0867771
AXB10/PgnJ	average lean mass (liver)	2	1.429	0.0622254	0.044
AXB12/PgnJ	average lean mass (liver)	9	1.09763	0.276241	0.0920804
AXB13/PgnJ	average lean mass (liver)	12	0.97	0.225816	0.0651874
AXB15/PgnJ	average lean mass (liver)	6	1.60106	0.181779	0.0742111
AXB19/PgnJ	average lean mass (liver)	6	1.57278	0.192949	0.0787712
AXB19a/PgnJ	average lean mass (liver)	12	1.07225	0.233127	0.0672981
AXB19b/PgnJ	average lean mass (liver)	4	1.35233	0.280103	0.140051
AXB2/PgnJ	average lean mass (liver)	8	0.954167	0.399304	0.141175
AXB5/PgnJ	average lean mass (liver)	11	1.0643	0.215897	0.0650953
AXB6/PgnJ	average lean mass (liver)	3	1.784	0.146105	0.084354
AXB8/PgnJ	average lean mass (liver)	2	1.36283	0.0817887	0.0578333
BALB/cByJ	average lean mass (liver)	4	1.21458	0.0768232	0.0384116
BALB/cJ	average lean mass (liver)	18	1.42904	0.270042	0.0636495
BTBR T<+> tf/J	average lean mass (liver)	13	1.11915	0.340852	0.0945353
BUB/BnJ	average lean mass (liver)	19	1.03388	0.402499	0.0923396
BXA1/PgnJ	average lean mass (liver)	1	1.67333	NA	NA
BXA11/PgnJ	average lean mass (liver)	7	1.69043	0.205696	0.0777457
BXA14/PgnJ	average lean mass (liver)	4	1.308	0.324831	0.162416
BXA16/PgnJ	average lean mass (liver)	3	1.14089	0.268902	0.15525
BXA2/PgnJ	average lean mass (liver)	11	1.23785	0.291676	0.0879437
BXA24/PgnJ	average lean mass (liver)	13	1.17895	0.198653	0.0550965
BXA25/PgnJ	average lean mass (liver)	1	2.03833	NA	NA
BXA4/PgnJ	average lean mass (liver)	4	1.30173	0.259129	0.129564
BXA7/PgnJ	average lean mass (liver)	6	1.54456	0.205017	0.0836977
BXA8/PgnJ	average lean mass (liver)	9	1.47726	0.408067	0.136022
BXD1/TyJ	average lean mass (liver)	5	0.584	0.148822	0.0665551
BXD11/TyJ	average lean mass (liver)	4	1.30583	0.306261	0.15313
BXD13/TyJ	average lean mass (liver)	3	1.43989	0.296509	0.171189
BXD14/TyJ	average lean mass (liver)	3	1.21767	0.100953	0.0582851
BXD18/TyJ	average lean mass (liver)	3	1.63967	0.237742	0.137261
BXD19/TyJ	average lean mass (liver)	6	1.29194	0.299291	0.122185
BXD2/TyJ	average lean mass (liver)	1	0.888333	NA	NA
BXD20/TyJ	average lean mass (liver)	6	0.980056	0.294808	0.120355
BXD21/TyJ	average lean mass (liver)	7	0.921238	0.422378	0.159644
BXD22/TyJ	average lean mass (liver)	1	0.970333	NA	NA
BXD24/TyJ-Cep290<rd16>/J	average lean mass (liver)	3	1.65144	0.241767	0.139584
BXD27/TyJ	average lean mass (liver)	4	1.02217	0.0905332	0.0452666
BXD29/TyJ	average lean mass (liver)	1	1.30067	NA	NA
BXD31/TyJ	average lean mass (liver)	2	1.05008	0.493914	0.34925
BXD32/TyJ	average lean mass (liver)	7	1.26648	0.407421	0.153991
BXD34/TyJ	average lean mass (liver)	1	1.55767	NA	NA
BXD36/TyJ	average lean mass (liver)	4	1.30308	0.197131	0.0985656
BXD38/TyJ	average lean mass (liver)	2	0.746	0.336583	0.238
BXD40/TyJ	average lean mass (liver)	5	1.12213	0.371001	0.165917
BXD43/RwwJ	average lean mass (liver)	4	0.9395	0.379046	0.189523
BXD44/RwwJ	average lean mass (liver)	8	1.04438	0.298164	0.105417
BXD48/RwwJ	average lean mass (liver)	18	1.39076	0.290138	0.0683863
BXD5/TyJ	average lean mass (liver)	6	0.7585	0.198019	0.0808409
BXD50/RwwJ	average lean mass (liver)	11	0.634333	0.261119	0.0787303
BXD51/RwwJ	average lean mass (liver)	5	1.01987	0.279471	0.124983
BXD55/RwwJ	average lean mass (liver)	17	0.860275	0.226286	0.0548824
BXD56/RwwJ	average lean mass (liver)	6	0.9655	0.250273	0.102174
BXD6/TyJ	average lean mass (liver)	4	1.2475	0.254396	0.127198
BXD61/RwwJ	average lean mass (liver)	5	1.6044	0.172693	0.0772306
BXD64/RwwJ	average lean mass (liver)	9	1.69352	0.401671	0.13389
BXD66/RwwJ	average lean mass (liver)	3	0.885444	0.228529	0.131941
BXD69/RwwJ	average lean mass (liver)	12	1.47014	0.337154	0.0973279
BXD70/RwwJ	average lean mass (liver)	17	1.27722	0.298752	0.0724579
BXD71/RwwJ	average lean mass (liver)	4	0.863583	0.129686	0.064843
BXD73/RwwJ	average lean mass (liver)	10	0.69975	0.251346	0.0794825
BXD75/RwwJ	average lean mass (liver)	10	1.02688	0.271058	0.0857159
BXD84/RwwJ	average lean mass (liver)	6	1.54642	0.337484	0.137777
BXD87/RwwJ	average lean mass (liver)	22	0.900409	0.250097	0.0533208
BXD9/TyJ	average lean mass (liver)	6	1.53683	0.14897	0.0608168
BXH19/TyJ	average lean mass (liver)	5	1.12	0.19431	0.0868982
BXH22/KccJ	average lean mass (liver)	5	1.44787	0.0962594	0.0430485
BXH6/TyJ	average lean mass (liver)	6	1.53817	0.237629	0.0970115
BXH8/TyJ	average lean mass (liver)	5	1.0406	0.313617	0.140254
C3H/HeJ	average lean mass (liver)	13	1.44436	0.136636	0.0378959
C57BL/6J	average lean mass (liver)	16	1.15281	0.335262	0.0838154
C57BLKS/J	average lean mass (liver)	6	1.30961	0.237319	0.0968849
C57L/J	average lean mass (liver)	8	0.753583	0.435403	0.153938
C58/J	average lean mass (liver)	4	1.27975	0.156384	0.0781919
CBA/J	average lean mass (liver)	5	1.22247	0.25707	0.114965
CE/J	average lean mass (liver)	3	1.907	0.211344	0.12202
CXB1/ByJ	average lean mass (liver)	8	0.821833	0.186674	0.0659991
CXB11/HiAJ	average lean mass (liver)	1	1.712	NA	NA
CXB12/HiAJ	average lean mass (liver)	5	1.18167	0.28898	0.129236
CXB13/HiAJ	average lean mass (liver)	9	0.791	0.316173	0.105391
CXB2/ByJ	average lean mass (liver)	3	0.764667	0.430376	0.248477
CXB3/ByJ	average lean mass (liver)	7	1.1561	0.431971	0.16327
CXB6/ByJ	average lean mass (liver)	4	1.49892	0.265779	0.132889
CXB7/ByJ	average lean mass (liver)	6	1.37239	0.298735	0.121958
CXB8/HiAJ	average lean mass (liver)	5	1.5668	0.118422	0.0529598
DBA/2J	average lean mass (liver)	10	0.706467	0.381935	0.120779
FVB/NJ	average lean mass (liver)	12	0.629028	0.211955	0.0611862
I/LnJ	average lean mass (liver)	6	1.56217	0.117816	0.0480982
KK/HlJ	average lean mass (liver)	5	1.5586	0.174303	0.0779508
LG/J	average lean mass (liver)	5	1.74713	0.0840114	0.0375711
LP/J	average lean mass (liver)	5	0.980667	0.300163	0.134237
MA/MyJ	average lean mass (liver)	4	0.708292	0.224715	0.112358
NOD/ShiLtJ	average lean mass (liver)	6	0.660667	0.270256	0.110332
NON/ShiLtJ	average lean mass (liver)	3	1.24567	0.547593	0.316153
NZB/BlNJ	average lean mass (liver)	6	1.48067	0.522302	0.213229
NZW/LacJ	average lean mass (liver)	12	1.17269	0.136957	0.0395361
PL/J	average lean mass (liver)	8	0.983292	0.181813	0.0642807
RIIIS/J	average lean mass (liver)	4	1.404	0.298229	0.149114
SEA/GnJ	average lean mass (liver)	7	1.53271	0.190604	0.0720415
SJL/J	average lean mass (liver)	7	0.783905	0.288569	0.109069
SM/J	average lean mass (liver)	12	1.117	0.193535	0.0558687
SWR/J	average lean mass (liver)	15	0.73	0.210048	0.0542343
129X1/SvJ	average total mass (liver)	14	1.399	0.482163	0.128863
A/J	average total mass (liver)	8	1.40138	0.305715	0.108087
AKR/J	average total mass (liver)	21	1.98121	0.505578	0.110326
AXB10/PgnJ	average total mass (liver)	2	1.66283	0.211896	0.149833
AXB12/PgnJ	average total mass (liver)	9	1.38604	0.450753	0.150251
AXB13/PgnJ	average total mass (liver)	12	1.13272	0.273861	0.0790568
AXB15/PgnJ	average total mass (liver)	6	1.99056	0.19001	0.0775711
AXB19/PgnJ	average total mass (liver)	6	2.0755	0.300813	0.122807
AXB19a/PgnJ	average total mass (liver)	12	1.27231	0.275039	0.079397
AXB19b/PgnJ	average total mass (liver)	4	1.69542	0.290345	0.145173
AXB2/PgnJ	average total mass (liver)	8	1.18983	0.685508	0.242364
AXB5/PgnJ	average total mass (liver)	11	1.42697	0.299009	0.0901547
AXB6/PgnJ	average total mass (liver)	3	2.16278	0.161768	0.0933969
AXB8/PgnJ	average total mass (liver)	2	1.87283	0.0431335	0.0305
BALB/cByJ	average total mass (liver)	4	1.59642	0.161451	0.0807256
BALB/cJ	average total mass (liver)	18	1.70872	0.300944	0.0709332
BTBR T<+> tf/J	average total mass (liver)	13	1.44077	0.447088	0.124
BUB/BnJ	average total mass (liver)	19	1.25	0.509369	0.116857
BXA1/PgnJ	average total mass (liver)	1	1.986	NA	NA
BXA11/PgnJ	average total mass (liver)	7	2.04214	0.26001	0.0982747
BXA14/PgnJ	average total mass (liver)	4	1.65933	0.440126	0.220063
BXA16/PgnJ	average total mass (liver)	3	1.38022	0.306053	0.1767
BXA2/PgnJ	average total mass (liver)	11	1.57233	0.397039	0.119712
BXA24/PgnJ	average total mass (liver)	13	1.37451	0.22033	0.0611087
BXA25/PgnJ	average total mass (liver)	1	2.436	NA	NA
BXA4/PgnJ	average total mass (liver)	4	1.50246	0.251594	0.125797
BXA7/PgnJ	average total mass (liver)	6	1.94567	0.296102	0.120883
BXA8/PgnJ	average total mass (liver)	9	1.73789	0.532423	0.177474
BXD1/TyJ	average total mass (liver)	5	0.706867	0.208559	0.0932706
BXD11/TyJ	average total mass (liver)	4	1.66025	0.466751	0.233376
BXD13/TyJ	average total mass (liver)	3	1.76389	0.410552	0.237032
BXD14/TyJ	average total mass (liver)	3	1.57089	0.201468	0.116318
BXD18/TyJ	average total mass (liver)	3	2.04422	0.249634	0.144127
BXD19/TyJ	average total mass (liver)	6	1.63211	0.424545	0.17332
BXD2/TyJ	average total mass (liver)	1	1.229	NA	NA
BXD20/TyJ	average total mass (liver)	6	1.25944	0.425865	0.173859
BXD21/TyJ	average total mass (liver)	7	1.16443	0.591045	0.223394
BXD22/TyJ	average total mass (liver)	1	1.20633	NA	NA
BXD24/TyJ-Cep290<rd16>/J	average total mass (liver)	3	2.26856	0.227351	0.131261
BXD27/TyJ	average total mass (liver)	4	1.25958	0.089231	0.0446155
BXD29/TyJ	average total mass (liver)	1	1.64333	NA	NA
BXD31/TyJ	average total mass (liver)	2	1.26125	0.631329	0.446417
BXD32/TyJ	average total mass (liver)	7	1.617	0.564091	0.213206
BXD34/TyJ	average total mass (liver)	1	1.90633	NA	NA
BXD36/TyJ	average total mass (liver)	4	1.65558	0.262295	0.131148
BXD38/TyJ	average total mass (liver)	2	0.904167	0.48154	0.3405
BXD40/TyJ	average total mass (liver)	5	1.4382	0.546359	0.244339
BXD43/RwwJ	average total mass (liver)	4	1.16223	0.480644	0.240322
BXD44/RwwJ	average total mass (liver)	8	1.39637	0.34278	0.121191
BXD48/RwwJ	average total mass (liver)	18	1.75752	0.402967	0.0949802
BXD5/TyJ	average total mass (liver)	6	0.882056	0.242255	0.0989003
BXD50/RwwJ	average total mass (liver)	11	0.813212	0.407599	0.122896
BXD51/RwwJ	average total mass (liver)	5	1.2056	0.327906	0.146644
BXD55/RwwJ	average total mass (liver)	17	1.02688	0.281496	0.0682727
BXD56/RwwJ	average total mass (liver)	6	1.096	0.309742	0.126452
BXD6/TyJ	average total mass (liver)	4	1.54942	0.341867	0.170933
BXD61/RwwJ	average total mass (liver)	5	2.0418	0.254021	0.113602
BXD64/RwwJ	average total mass (liver)	9	2.10522	0.566811	0.188937
BXD66/RwwJ	average total mass (liver)	3	1.04567	0.301995	0.174357
BXD69/RwwJ	average total mass (liver)	12	1.7845	0.494255	0.142679
BXD70/RwwJ	average total mass (liver)	17	1.50192	0.363285	0.0881095
BXD71/RwwJ	average total mass (liver)	4	1.02246	0.207237	0.103619
BXD73/RwwJ	average total mass (liver)	10	0.805458	0.322076	0.101849
BXD75/RwwJ	average total mass (liver)	10	1.27233	0.434208	0.137309
BXD84/RwwJ	average total mass (liver)	6	1.85753	0.475208	0.194003
BXD87/RwwJ	average total mass (liver)	22	1.08012	0.360089	0.0767713
BXD9/TyJ	average total mass (liver)	6	1.96767	0.184703	0.0754047
BXH19/TyJ	average total mass (liver)	5	1.30187	0.26084	0.116651
BXH22/KccJ	average total mass (liver)	5	1.8206	0.173964	0.077799
BXH6/TyJ	average total mass (liver)	6	1.84306	0.256901	0.104879
BXH8/TyJ	average total mass (liver)	5	1.2136	0.408419	0.182651
C3H/HeJ	average total mass (liver)	13	1.65358	0.225188	0.062456
C57BL/6J	average total mass (liver)	16	1.3915	0.435833	0.108958
C57BLKS/J	average total mass (liver)	6	1.53978	0.280461	0.114498
C57L/J	average total mass (liver)	8	0.974875	0.636658	0.225092
C58/J	average total mass (liver)	4	1.67275	0.221808	0.110904
CBA/J	average total mass (liver)	5	1.43727	0.309907	0.138595
CE/J	average total mass (liver)	3	2.18189	0.269589	0.155647
CXB1/ByJ	average total mass (liver)	8	1.03671	0.258926	0.0915441
CXB11/HiAJ	average total mass (liver)	1	1.94767	NA	NA
CXB12/HiAJ	average total mass (liver)	5	1.40713	0.332053	0.148499
CXB13/HiAJ	average total mass (liver)	9	0.984074	0.476032	0.158677
CXB2/ByJ	average total mass (liver)	3	0.952444	0.559484	0.323018
CXB3/ByJ	average total mass (liver)	7	1.36924	0.507932	0.19198
CXB6/ByJ	average total mass (liver)	4	1.77267	0.311045	0.155522
CXB7/ByJ	average total mass (liver)	6	1.71094	0.337691	0.137862
CXB8/HiAJ	average total mass (liver)	5	2.02593	0.126184	0.0564312
DBA/2J	average total mass (liver)	10	0.880667	0.474444	0.150032
FVB/NJ	average total mass (liver)	12	0.746028	0.277189	0.0800177
I/LnJ	average total mass (liver)	6	1.77811	0.119692	0.0488641
KK/HlJ	average total mass (liver)	5	2.20807	0.257641	0.115221
LG/J	average total mass (liver)	5	2.10207	0.0646363	0.0289062
LP/J	average total mass (liver)	5	1.16233	0.337714	0.15103
MA/MyJ	average total mass (liver)	4	0.812167	0.292712	0.146356
NOD/ShiLtJ	average total mass (liver)	6	0.844889	0.415668	0.169696
NON/ShiLtJ	average total mass (liver)	3	1.64767	0.743687	0.429368
NZB/BlNJ	average total mass (liver)	6	1.97533	0.707789	0.288953
NZW/LacJ	average total mass (liver)	12	1.55711	0.218668	0.0631241
PL/J	average total mass (liver)	8	1.30325	0.26457	0.0935396
RIIIS/J	average total mass (liver)	4	1.70908	0.397603	0.198801
SEA/GnJ	average total mass (liver)	7	1.91271	0.322854	0.122027
SJL/J	average total mass (liver)	7	0.937667	0.335318	0.126738
SM/J	average total mass (liver)	12	1.34233	0.29075	0.0839322
SWR/J	average total mass (liver)	15	0.838822	0.293909	0.0758869
129X1/SvJ	Body Weight	14	36.0971	4.50496	1.204
A/J	Body Weight	8	25.7225	1.56776	0.554288
AKR/J	Body Weight	21	33.3262	3.15093	0.687589
AXB10/PgnJ	Body Weight	2	24.66	0.919239	0.65
AXB12/PgnJ	Body Weight	9	24.7	2.00897	0.669656
AXB13/PgnJ	Body Weight	12	24.5917	2.98011	0.860283
AXB15/PgnJ	Body Weight	6	27.3483	1.68463	0.687747
AXB19/PgnJ	Body Weight	6	28.3017	2.17757	0.88899
AXB19a/PgnJ	Body Weight	12	26.4083	2.28808	0.660513
AXB19b/PgnJ	Body Weight	4	27.6175	2.01199	1.00599
AXB2/PgnJ	Body Weight	8	27.4312	2.94789	1.04224
AXB5/PgnJ	Body Weight	11	22.8418	2.05268	0.618905
AXB6/PgnJ	Body Weight	3	26.23	0.39	0.225167
AXB8/PgnJ	Body Weight	2	33.475	7.10642	5.025
BALB/cByJ	Body Weight	4	26.7925	1.73129	0.865644
BALB/cJ	Body Weight	18	29.9789	2.44065	0.575266
BTBR T<+> tf/J	Body Weight	13	35.5823	4.0795	1.13145
BUB/BnJ	Body Weight	19	29.2326	2.55045	0.585113
BXA1/PgnJ	Body Weight	1	29.06	NA	NA
BXA11/PgnJ	Body Weight	7	27.8414	4.05009	1.53079
BXA14/PgnJ	Body Weight	4	24.74	0.674685	0.337343
BXA16/PgnJ	Body Weight	3	27.7333	1.56366	0.90278
BXA2/PgnJ	Body Weight	11	29.27	1.67243	0.504256
BXA24/PgnJ	Body Weight	13	31.3231	1.55586	0.431518
BXA25/PgnJ	Body Weight	1	41.49	NA	NA
BXA4/PgnJ	Body Weight	4	24.4475	2.35986	1.17993
BXA7/PgnJ	Body Weight	6	32.08	1.79054	0.730986
BXA8/PgnJ	Body Weight	9	27.7378	1.91637	0.63879
BXD1/TyJ	Body Weight	5	23.634	1.85271	0.828557
BXD11/TyJ	Body Weight	4	27.38	2.03475	1.01737
BXD13/TyJ	Body Weight	3	34.2033	4.83017	2.7887
BXD14/TyJ	Body Weight	3	34.56	2.88578	1.6661
BXD18/TyJ	Body Weight	3	33.04	3.41589	1.97216
BXD2/TyJ	Body Weight	1	29.67	NA	NA
BXD20/TyJ	Body Weight	6	28.2717	4.29821	1.75474
BXD21/TyJ	Body Weight	7	28.5114	5.32224	2.01162
BXD22/TyJ	Body Weight	1	21.29	NA	NA
BXD24/TyJ-Cep290<rd16>/J	Body Weight	3	44.93	0.571052	0.329697
BXD31/TyJ	Body Weight	2	24.7	1.38593	0.98
BXD32/TyJ	Body Weight	7	38.3329	3.70404	1.39999
BXD34/TyJ	Body Weight	1	26.07	NA	NA
BXD36/TyJ	Body Weight	5	34.56	2.76163	1.23504
BXD38/TyJ	Body Weight	2	23.6	2.39002	1.69
BXD40/TyJ	Body Weight	5	29.456	1.70535	0.762657
BXD43/RwwJ	Body Weight	4	30.1725	4.63724	2.31862
BXD44/RwwJ	Body Weight	8	30.225	2.28676	0.808491
BXD48/RwwJ	Body Weight	18	29.4067	2.44551	0.576412
BXD5/TyJ	Body Weight	6	25.7883	4.07593	1.66399
BXD50/RwwJ	Body Weight	11	26.7945	4.95721	1.49465
BXD55/RwwJ	Body Weight	17	27.3371	2.08183	0.504919
BXD56/RwwJ	Body Weight	6	25.4567	2.08858	0.852657
BXD6/TyJ	Body Weight	4	31.095	3.85425	1.92712
BXD61/RwwJ	Body Weight	5	33.158	2.60411	1.16459
BXD64/RwwJ	Body Weight	9	36.2578	5.8312	1.94373
BXD66/RwwJ	Body Weight	3	26.7733	2.695	1.55596
BXD69/RwwJ	Body Weight	12	27.1133	2.00835	0.57976
BXD70/RwwJ	Body Weight	17	31.6671	3.71737	0.901594
BXD71/RwwJ	Body Weight	4	26.53	1.55902	0.779508
BXD73/RwwJ	Body Weight	10	24.329	2.23496	0.706755
BXD75/RwwJ	Body Weight	10	27.782	2.42802	0.767808
BXD84/RwwJ	Body Weight	6	30.72	2.68151	1.09472
BXD9/TyJ	Body Weight	6	35.8317	2.79452	1.14086
BXH19/TyJ	Body Weight	5	25.122	1.73236	0.774735
BXH22/KccJ	Body Weight	5	25.402	1.21898	0.545146
BXH6/TyJ	Body Weight	6	34.07	2.4801	1.0125
BXH8/TyJ	Body Weight	5	30.1	3.44174	1.53919
C3H/HeJ	Body Weight	13	29.4477	1.95285	0.541624
C57BL/6J	Body Weight	16	26.7263	1.81606	0.454014
C57BLKS/J	Body Weight	6	22.54	1.36798	0.558474
C57L/J	Body Weight	8	24.0413	3.41904	1.20881
C58/J	Body Weight	4	32.97	1.47872	0.739358
CBA/J	Body Weight	5	32.144	6.70142	2.99697
CE/J	Body Weight	3	39.19	1.96	1.13161
CXB1/ByJ	Body Weight	8	25.4825	0.96667	0.341769
CXB11/HiAJ	Body Weight	1	26.41	NA	NA
CXB12/HiAJ	Body Weight	5	28.028	2.93568	1.31288
CXB13/HiAJ	Body Weight	9	22.62	1.76885	0.589616
CXB2/ByJ	Body Weight	3	33.01	3.918	2.26206
CXB3/ByJ	Body Weight	7	24.75	2.95929	1.11851
CXB6/ByJ	Body Weight	4	31.92	5.90213	2.95106
CXB7/ByJ	Body Weight	6	28.805	2.69996	1.10225
CXB8/HiAJ	Body Weight	5	29.18	1.21622	0.543912
DBA/2J	Body Weight	10	37.24	3.39894	1.07484
FVB/NJ	Body Weight	13	30.3862	3.73822	1.0368
I/LnJ	Body Weight	6	29.72	1.40267	0.572637
KK/HlJ	Body Weight	5	41.582	4.89532	2.18925
LG/J	Body Weight	5	47.798	4.71387	2.10811
LP/J	Body Weight	5	29.658	4.04133	1.80734
MA/MyJ	Body Weight	4	24.96	1.99521	0.997605
NOD/ShiLtJ	Body Weight	6	33.105	6.00518	2.45161
NON/ShiLtJ	Body Weight	3	47.11	5.2865	3.05216
NZB/BlNJ	Body Weight	6	43.25	4.28419	1.74901
NZW/LacJ	Body Weight	12	40.8608	2.83871	0.819465
PL/J	Body Weight	8	29.4387	0.927538	0.327934
RIIIS/J	Body Weight	4	33.995	6.504	3.252
SEA/GnJ	Body Weight	7	31.2186	3.64594	1.37804
SJL/J	Body Weight	7	29.5043	2.91593	1.10212
SM/J	Body Weight	12	31.8125	2.57471	0.743255
SWR/J	Body Weight	15	26.67	2.23818	0.577895
129X1/SvJ	fat mass	14	14.2494	2.98381	0.797457
A/J	fat mass	8	5.21499	1.18428	0.418706
AKR/J	fat mass	21	11.6918	2.32944	0.508326
AXB10/PgnJ	fat mass	2	3.77068	0.330827	0.23393
AXB12/PgnJ	fat mass	9	4.81564	1.3338	0.4446
AXB13/PgnJ	fat mass	12	5.0911	1.98345	0.572573
AXB15/PgnJ	fat mass	6	5.49204	0.691965	0.282493
AXB19/PgnJ	fat mass	6	5.93589	1.46299	0.597262
AXB19a/PgnJ	fat mass	12	6.77301	1.41023	0.407097
AXB19b/PgnJ	fat mass	4	7.46427	2.16069	1.08034
AXB2/PgnJ	fat mass	8	8.00044	1.83694	0.649458
AXB5/PgnJ	fat mass	11	4.82498	1.98531	0.598594
AXB6/PgnJ	fat mass	3	3.86688	0.414775	0.23947
AXB8/PgnJ	fat mass	2	12.2903	8.05576	5.69628
BALB/cByJ	fat mass	4	4.23001	0.590036	0.295018
BALB/cJ	fat mass	18	6.25013	2.70135	0.636714
BTBR T<+> tf/J	fat mass	13	10.6874	3.45218	0.957464
BUB/BnJ	fat mass	19	6.83315	2.32772	0.534017
BXA1/PgnJ	fat mass	1	8.35253	NA	NA
BXA11/PgnJ	fat mass	7	5.60658	0.548199	0.2072
BXA14/PgnJ	fat mass	4	4.15245	0.42834	0.21417
BXA16/PgnJ	fat mass	3	9.08696	0.585173	0.33785
BXA2/PgnJ	fat mass	11	8.47804	1.88669	0.56886
BXA24/PgnJ	fat mass	13	10.0093	1.50239	0.416688
BXA25/PgnJ	fat mass	1	8.47028	NA	NA
BXA4/PgnJ	fat mass	4	4.05066	0.734745	0.367372
BXA7/PgnJ	fat mass	6	9.26816	1.19371	0.487331
BXA8/PgnJ	fat mass	9	7.33862	1.28825	0.429415
BXD1/TyJ	fat mass	5	5.75722	2.04386	0.914042
BXD11/TyJ	fat mass	4	8.53324	1.13705	0.568523
BXD13/TyJ	fat mass	3	15.709	3.46403	1.99996
BXD14/TyJ	fat mass	3	13.4154	0.350869	0.202574
BXD18/TyJ	fat mass	3	11.9731	2.20798	1.27478
BXD2/TyJ	fat mass	1	8.94884	NA	NA
BXD20/TyJ	fat mass	6	8.2023	3.83671	1.56633
BXD21/TyJ	fat mass	7	9.33845	5.12551	1.93726
BXD22/TyJ	fat mass	1	3.60093	NA	NA
BXD24/TyJ-Cep290<rd16>/J	fat mass	3	24.5251	0.536587	0.309799
BXD31/TyJ	fat mass	2	5.79481	0.197057	0.13934
BXD32/TyJ	fat mass	7	18.8848	2.47585	0.935784
BXD34/TyJ	fat mass	1	6.2987	NA	NA
BXD36/TyJ	fat mass	5	12.2098	3.25348	1.455
BXD38/TyJ	fat mass	2	5.06065	1.26769	0.89639
BXD40/TyJ	fat mass	5	9.72651	1.32872	0.594221
BXD43/RwwJ	fat mass	4	12.0091	3.44051	1.72025
BXD44/RwwJ	fat mass	8	12.2089	1.50297	0.53138
BXD48/RwwJ	fat mass	18	7.83918	1.99412	0.470018
BXD5/TyJ	fat mass	6	7.3997	3.12706	1.27662
BXD50/RwwJ	fat mass	11	9.50465	4.09221	1.23385
BXD55/RwwJ	fat mass	17	6.79319	1.52334	0.369465
BXD56/RwwJ	fat mass	6	6.67939	1.47463	0.602014
BXD6/TyJ	fat mass	4	9.64073	2.08967	1.04484
BXD61/RwwJ	fat mass	5	10.5696	1.8846	0.84282
BXD64/RwwJ	fat mass	9	13.1817	5.29724	1.76575
BXD66/RwwJ	fat mass	3	7.31623	2.78334	1.60696
BXD69/RwwJ	fat mass	12	7.73173	1.70871	0.493261
BXD70/RwwJ	fat mass	17	11.0417	3.35788	0.814405
BXD71/RwwJ	fat mass	4	6.42647	1.72863	0.864317
BXD73/RwwJ	fat mass	10	6.41012	1.77696	0.561923
BXD75/RwwJ	fat mass	10	7.60627	2.41839	0.764762
BXD84/RwwJ	fat mass	6	9.215	1.47185	0.600879
BXD9/TyJ	fat mass	6	16.6469	2.69775	1.10135
BXH19/TyJ	fat mass	5	4.35408	0.990856	0.443124
BXH22/KccJ	fat mass	5	4.04089	0.443196	0.198203
BXH6/TyJ	fat mass	6	13.3068	1.60065	0.653463
BXH8/TyJ	fat mass	5	7.31911	3.12096	1.39573
C3H/HeJ	fat mass	13	5.4972	1.33235	0.369527
C57BL/6J	fat mass	16	6.48839	1.58655	0.396638
C57BLKS/J	fat mass	6	3.85133	0.362073	0.147816
C57L/J	fat mass	8	4.38059	2.0918	0.739564
C58/J	fat mass	4	13.6885	1.3923	0.696152
CBA/J	fat mass	5	8.942	2.30978	1.03296
CE/J	fat mass	3	15.3239	2.19715	1.26853
CXB1/ByJ	fat mass	8	4.22241	0.969365	0.342722
CXB11/HiAJ	fat mass	1	4.61345	NA	NA
CXB12/HiAJ	fat mass	5	6.61481	3.41485	1.52717
CXB13/HiAJ	fat mass	9	3.89753	0.938494	0.312831
CXB2/ByJ	fat mass	3	9.30066	2.77184	1.60032
CXB3/ByJ	fat mass	7	3.9849	1.38683	0.524172
CXB6/ByJ	fat mass	4	7.75613	4.27934	2.13967
CXB7/ByJ	fat mass	6	7.10189	2.3632	0.964773
CXB8/HiAJ	fat mass	5	5.71763	1.06066	0.474342
DBA/2J	fat mass	10	16.9964	2.65664	0.840104
FVB/NJ	fat mass	13	8.92874	2.58701	0.717509
I/LnJ	fat mass	6	6.40421	1.33827	0.546346
KK/HlJ	fat mass	5	15.8571	5.35845	2.39637
LG/J	fat mass	5	19.9401	3.33946	1.49345
LP/J	fat mass	5	9.07274	2.55714	1.14359
MA/MyJ	fat mass	4	5.71143	2.11458	1.05729
NOD/ShiLtJ	fat mass	6	10.6352	4.95698	2.02368
NON/ShiLtJ	fat mass	3	21.4038	5.80666	3.35248
NZB/BlNJ	fat mass	6	17.5914	3.4998	1.42879
NZW/LacJ	fat mass	12	17.8755	2.62225	0.75698
PL/J	fat mass	8	9.23906	0.865676	0.306063
RIIIS/J	fat mass	4	11.2901	5.65029	2.82514
SEA/GnJ	fat mass	7	7.78848	3.09266	1.16892
SJL/J	fat mass	7	8.02943	2.92899	1.10705
SM/J	fat mass	12	11.2705	2.76262	0.797499
SWR/J	fat mass	15	4.53514	1.50796	0.389355
129X1/SvJ	free fatty acids	6	74.5	11.5195	4.70284
A/J	free fatty acids	5	77	37.0338	16.562
AKR/J	free fatty acids	21	80	19.6367	4.28508
AXB10/PgnJ	free fatty acids	2	51.5	9.19239	6.5
AXB12/PgnJ	free fatty acids	6	48.1667	9.80646	4.00347
AXB13/PgnJ	free fatty acids	7	86.8571	39.1724	14.8058
AXB15/PgnJ	free fatty acids	6	35.6667	7.14609	2.91738
AXB19/PgnJ	free fatty acids	3	57.6667	14.5717	8.41295
AXB19a/PgnJ	free fatty acids	12	78.4167	25.4074	7.3345
AXB19b/PgnJ	free fatty acids	4	71.25	27.6451	13.8225
AXB2/PgnJ	free fatty acids	8	67.125	23.7694	8.40374
AXB6/PgnJ	free fatty acids	3	49.3333	6.1101	3.52767
AXB8/PgnJ	free fatty acids	2	26	4.24264	3
BALB/cJ	free fatty acids	7	42.2857	13.8048	5.21771
BTBR T<+> tf/J	free fatty acids	12	80.25	23.4138	6.75897
BUB/BnJ	free fatty acids	12	65.75	21.1923	6.11769
BXA1/PgnJ	free fatty acids	1	36	NA	NA
BXA11/PgnJ	free fatty acids	5	56	16.7332	7.48331
BXA14/PgnJ	free fatty acids	4	40.75	12.6062	6.30311
BXA16/PgnJ	free fatty acids	3	91.6667	12.3423	7.12585
BXA2/PgnJ	free fatty acids	2	63.5	10.6066	7.5
BXA24/PgnJ	free fatty acids	13	83.6923	24.6758	6.84385
BXA25/PgnJ	free fatty acids	1	69	NA	NA
BXA4/PgnJ	free fatty acids	4	44	8.12404	4.06202
BXA7/PgnJ	free fatty acids	6	67.8333	23.2587	9.49532
BXA8/PgnJ	free fatty acids	8	92.5	40.4899	14.3153
BXD1/TyJ	free fatty acids	5	66.2	14.9064	6.66633
BXD11/TyJ	free fatty acids	4	71.5	22.1585	11.0793
BXD13/TyJ	free fatty acids	3	84.6667	29.5691	17.0717
BXD14/TyJ	free fatty acids	3	96.3333	40.612	23.4473
BXD18/TyJ	free fatty acids	3	84.6667	55.7345	32.1783
BXD20/TyJ	free fatty acids	6	83	10.5262	4.29729
BXD21/TyJ	free fatty acids	7	63	26.032	9.83918
BXD22/TyJ	free fatty acids	1	31	NA	NA
BXD24/TyJ-Cep290<rd16>/J	free fatty acids	3	50	9.53939	5.50757
BXD31/TyJ	free fatty acids	2	42	0	0
BXD32/TyJ	free fatty acids	4	98	51.4587	25.7294
BXD34/TyJ	free fatty acids	1	31	NA	NA
BXD36/TyJ	free fatty acids	5	50.8	16.4833	7.37157
BXD38/TyJ	free fatty acids	2	75	5.65685	4
BXD40/TyJ	free fatty acids	5	68.8	13.6455	6.10246
BXD43/RwwJ	free fatty acids	4	75.5	39.4842	19.7421
BXD48/RwwJ	free fatty acids	13	65.2308	13.1031	3.63416
BXD5/TyJ	free fatty acids	6	119	45.0466	18.3902
BXD50/RwwJ	free fatty acids	4	53.25	17.4236	8.71182
BXD55/RwwJ	free fatty acids	17	87.1765	20.4244	4.95363
BXD56/RwwJ	free fatty acids	6	104.833	55.1558	22.5173
BXD6/TyJ	free fatty acids	4	77.75	20.6942	10.3471
BXD64/RwwJ	free fatty acids	9	56.5556	15.9931	5.33102
BXD66/RwwJ	free fatty acids	3	101	58.643	33.8575
BXD69/RwwJ	free fatty acids	12	54.25	15.8523	4.57617
BXD70/RwwJ	free fatty acids	17	107.059	32.9307	7.98688
BXD71/RwwJ	free fatty acids	4	104	33.9804	16.9902
BXD73/RwwJ	free fatty acids	10	74.8	45.9874	14.5425
BXD75/RwwJ	free fatty acids	6	76.8333	37.8387	15.4476
BXD84/RwwJ	free fatty acids	6	82	12.0665	4.92612
BXD9/TyJ	free fatty acids	6	53	18.4065	7.51443
BXH19/TyJ	free fatty acids	5	63.8	33.6853	15.0645
BXH22/KccJ	free fatty acids	5	52.6	16.876	7.54718
BXH6/TyJ	free fatty acids	6	107.167	20.2526	8.26808
BXH8/TyJ	free fatty acids	5	57	16.0468	7.17635
C3H/HeJ	free fatty acids	13	89.5385	36.8773	10.2279
C57BL/6J	free fatty acids	16	74.875	23.8324	5.9581
C57BLKS/J	free fatty acids	6	47.1667	8.88632	3.62782
C57L/J	free fatty acids	1	29	NA	NA
C58/J	free fatty acids	4	61.75	23.1571	11.5785
CBA/J	free fatty acids	5	125.4	44.7638	20.019
CE/J	free fatty acids	3	90.3333	24.3379	14.0515
CXB11/HiAJ	free fatty acids	1	44	NA	NA
CXB12/HiAJ	free fatty acids	5	57.4	16.0873	7.19444
CXB13/HiAJ	free fatty acids	9	55.3333	13.3135	4.43784
CXB2/ByJ	free fatty acids	3	41.3333	22.0303	12.7192
CXB3/ByJ	free fatty acids	7	51.8571	18.907	7.14619
CXB6/ByJ	free fatty acids	4	71.5	24.3516	12.1758
CXB7/ByJ	free fatty acids	6	90.1667	23.6932	9.6727
CXB8/HiAJ	free fatty acids	5	58	31.3688	14.0285
DBA/2J	free fatty acids	10	80.4	38.4251	12.1511
FVB/NJ	free fatty acids	13	107.692	73.8607	20.4853
I/LnJ	free fatty acids	6	107.167	39.428	16.0964
KK/HlJ	free fatty acids	5	47.6	9.76217	4.36578
LG/J	free fatty acids	5	94.8	44.8854	20.0734
LP/J	free fatty acids	5	52	5.47723	2.44949
MA/MyJ	free fatty acids	4	51.25	15.327	7.6635
NOD/ShiLtJ	free fatty acids	2	116.5	106.773	75.5
NON/ShiLtJ	free fatty acids	3	48.6667	17.7858	10.2686
PL/J	free fatty acids	1	96	NA	NA
RIIIS/J	free fatty acids	4	91.5	80.3057	40.1528
SEA/GnJ	free fatty acids	7	36.8571	13.4837	5.09635
SJL/J	free fatty acids	7	66.2857	22.8379	8.63193
SM/J	free fatty acids	12	123.333	36.1445	10.434
SWR/J	free fatty acids	15	91.8667	34.4712	8.90044
129X1/SvJ	free fatty acids (pre-bleed)	14	42.9286	9.56327	2.55589
A/J	free fatty acids (pre-bleed)	8	25.375	4.62717	1.63595
AKR/J	free fatty acids (pre-bleed)	21	33.2381	5.48548	1.19703
AXB10/PgnJ	free fatty acids (pre-bleed)	2	25.5	3.53553	2.5
AXB12/PgnJ	free fatty acids (pre-bleed)	9	28.1111	4.22624	1.40875
AXB13/PgnJ	free fatty acids (pre-bleed)	12	31.8333	10.4693	3.02222
AXB15/PgnJ	free fatty acids (pre-bleed)	6	39.3333	7.44759	3.04047
AXB19/PgnJ	free fatty acids (pre-bleed)	6	39.8333	13.7174	5.6001
AXB19a/PgnJ	free fatty acids (pre-bleed)	12	39.6667	5.66221	1.63454
AXB19b/PgnJ	free fatty acids (pre-bleed)	4	35.5	4.79583	2.39792
AXB2/PgnJ	free fatty acids (pre-bleed)	8	47.125	11.7283	4.14659
AXB5/PgnJ	free fatty acids (pre-bleed)	11	36	6.04979	1.82408
AXB6/PgnJ	free fatty acids (pre-bleed)	3	31.3333	8.96289	5.17472
AXB8/PgnJ	free fatty acids (pre-bleed)	2	44	0	0
BALB/cByJ	free fatty acids (pre-bleed)	4	25	5.47723	2.73861
BALB/cJ	free fatty acids (pre-bleed)	18	31.6111	9.10164	2.14528
BTBR T<+> tf/J	free fatty acids (pre-bleed)	12	30.25	5.37883	1.55273
BUB/BnJ	free fatty acids (pre-bleed)	13	36	8.16497	2.26455
BXA1/PgnJ	free fatty acids (pre-bleed)	1	28	NA	NA
BXA11/PgnJ	free fatty acids (pre-bleed)	7	26.4286	5.47288	2.06855
BXA14/PgnJ	free fatty acids (pre-bleed)	4	33.75	2.87228	1.43614
BXA16/PgnJ	free fatty acids (pre-bleed)	3	40.3333	11.1505	6.43774
BXA2/PgnJ	free fatty acids (pre-bleed)	11	37.2727	3.95198	1.19157
BXA24/PgnJ	free fatty acids (pre-bleed)	13	42.8462	14.1117	3.91389
BXA25/PgnJ	free fatty acids (pre-bleed)	1	25	NA	NA
BXA4/PgnJ	free fatty acids (pre-bleed)	4	31.5	3.10913	1.55456
BXA7/PgnJ	free fatty acids (pre-bleed)	6	38.3333	16.1576	6.5963
BXA8/PgnJ	free fatty acids (pre-bleed)	9	35.6667	5.59017	1.86339
BXD1/TyJ	free fatty acids (pre-bleed)	5	35.4	6.1887	2.76767
BXD11/TyJ	free fatty acids (pre-bleed)	4	37.25	2.21736	1.10868
BXD13/TyJ	free fatty acids (pre-bleed)	3	33.3333	5.1316	2.96273
BXD14/TyJ	free fatty acids (pre-bleed)	3	44.3333	12.741	7.35603
BXD18/TyJ	free fatty acids (pre-bleed)	3	46	9.64365	5.56776
BXD20/TyJ	free fatty acids (pre-bleed)	6	48.1667	4.35507	1.77795
BXD21/TyJ	free fatty acids (pre-bleed)	7	59.2857	8.76954	3.31457
BXD22/TyJ	free fatty acids (pre-bleed)	1	28	NA	NA
BXD24/TyJ-Cep290<rd16>/J	free fatty acids (pre-bleed)	3	38.6667	6.1101	3.52767
BXD31/TyJ	free fatty acids (pre-bleed)	2	35	4.24264	3
BXD32/TyJ	free fatty acids (pre-bleed)	7	40	6.97615	2.63674
BXD34/TyJ	free fatty acids (pre-bleed)	1	0	NA	NA
BXD36/TyJ	free fatty acids (pre-bleed)	5	60	12.1037	5.41295
BXD38/TyJ	free fatty acids (pre-bleed)	2	49	2.82843	2
BXD40/TyJ	free fatty acids (pre-bleed)	5	41.2	4.08656	1.82757
BXD43/RwwJ	free fatty acids (pre-bleed)	4	52	1.41421	0.707107
BXD44/RwwJ	free fatty acids (pre-bleed)	8	53.75	11.158	3.94493
BXD48/RwwJ	free fatty acids (pre-bleed)	18	35.0556	7.51839	1.7721
BXD5/TyJ	free fatty acids (pre-bleed)	6	30.5	2.88097	1.17615
BXD50/RwwJ	free fatty acids (pre-bleed)	11	38.0909	5.22407	1.57512
BXD55/RwwJ	free fatty acids (pre-bleed)	17	50.7647	9.73736	2.36166
BXD56/RwwJ	free fatty acids (pre-bleed)	6	51.5	9.24662	3.77492
BXD6/TyJ	free fatty acids (pre-bleed)	4	42	13.5892	6.79461
BXD61/RwwJ	free fatty acids (pre-bleed)	5	33.8	5.97495	2.67208
BXD64/RwwJ	free fatty acids (pre-bleed)	9	39.5556	9.63212	3.21071
BXD66/RwwJ	free fatty acids (pre-bleed)	3	40	11.5326	6.65833
BXD69/RwwJ	free fatty acids (pre-bleed)	12	45	13.0941	3.77993
BXD70/RwwJ	free fatty acids (pre-bleed)	17	37.3529	7.6888	1.86481
BXD71/RwwJ	free fatty acids (pre-bleed)	4	47.75	7.04154	3.52077
BXD73/RwwJ	free fatty acids (pre-bleed)	10	47.1	3.54181	1.12002
BXD75/RwwJ	free fatty acids (pre-bleed)	10	57.6	16.1878	5.11903
BXD84/RwwJ	free fatty acids (pre-bleed)	6	39.8333	7.16705	2.92594
BXD9/TyJ	free fatty acids (pre-bleed)	6	56.1667	15.3286	6.25788
BXH19/TyJ	free fatty acids (pre-bleed)	5	45.6	12.2801	5.49181
BXH22/KccJ	free fatty acids (pre-bleed)	5	41	6.44205	2.88097
BXH6/TyJ	free fatty acids (pre-bleed)	6	51.5	8.09321	3.30404
BXH8/TyJ	free fatty acids (pre-bleed)	5	45.6	6.26897	2.80357
C3H/HeJ	free fatty acids (pre-bleed)	13	30.6923	4.98973	1.3839
C57BL/6J	free fatty acids (pre-bleed)	16	42.3125	6.77956	1.69489
C57BLKS/J	free fatty acids (pre-bleed)	6	23.1667	6.33772	2.58736
C57L/J	free fatty acids (pre-bleed)	8	38.625	7.38604	2.61136
C58/J	free fatty acids (pre-bleed)	4	42.75	4.03113	2.01556
CBA/J	free fatty acids (pre-bleed)	5	44.2	9.54987	4.27083
CE/J	free fatty acids (pre-bleed)	3	33.3333	8.3865	4.84195
CXB11/HiAJ	free fatty acids (pre-bleed)	1	30	NA	NA
CXB12/HiAJ	free fatty acids (pre-bleed)	5	41.2	13.9893	6.2562
CXB13/HiAJ	free fatty acids (pre-bleed)	9	55.1111	18.1896	6.0632
CXB2/ByJ	free fatty acids (pre-bleed)	1	40	NA	NA
CXB3/ByJ	free fatty acids (pre-bleed)	7	33.4286	9.18073	3.46999
CXB6/ByJ	free fatty acids (pre-bleed)	4	42.5	5.19615	2.59808
CXB7/ByJ	free fatty acids (pre-bleed)	6	47.6667	7.9666	3.25235
CXB8/HiAJ	free fatty acids (pre-bleed)	5	39.6	4.77493	2.13542
DBA/2J	free fatty acids (pre-bleed)	2	80	7.07107	5
FVB/NJ	free fatty acids (pre-bleed)	2	47	9.89949	7
I/LnJ	free fatty acids (pre-bleed)	6	36.1667	7.02614	2.86841
KK/HlJ	free fatty acids (pre-bleed)	5	38.8	10.2078	4.56508
LG/J	free fatty acids (pre-bleed)	5	41	9.05539	4.04969
LP/J	free fatty acids (pre-bleed)	5	52.4	7.56968	3.38526
MA/MyJ	free fatty acids (pre-bleed)	4	48.25	4.34933	2.17466
NOD/ShiLtJ	free fatty acids (pre-bleed)	3	52.3333	7.02377	4.05518
NON/ShiLtJ	free fatty acids (pre-bleed)	2	35.5	6.36396	4.5
NZW/LacJ	free fatty acids (pre-bleed)	12	47.4167	6.88157	1.98654
PL/J	free fatty acids (pre-bleed)	5	54.6	17.3868	7.7756
RIIIS/J	free fatty acids (pre-bleed)	4	41	15.0997	7.54983
SEA/GnJ	free fatty acids (pre-bleed)	7	31.7143	6.52468	2.4661
SJL/J	free fatty acids (pre-bleed)	3	33	2	1.1547
SM/J	free fatty acids (pre-bleed)	12	35.9167	7.50101	2.16536
SWR/J	free fatty acids (pre-bleed)	15	37.2	8.47854	2.18915
129X1/SvJ	free fluid	14	0.0166278	0.188141	0.0502828
A/J	free fluid	8	0.199581	0.0697866	0.0246733
AKR/J	free fluid	21	0.280564	0.129007	0.0281515
AXB10/PgnJ	free fluid	2	0.187755	0.0086861	0.006142
AXB12/PgnJ	free fluid	9	0.087711	0.0931322	0.0310441
AXB13/PgnJ	free fluid	12	0.207479	0.125288	0.0361677
AXB15/PgnJ	free fluid	6	0.415259	0.23162	0.0945584
AXB19/PgnJ	free fluid	6	0.331145	0.186746	0.0762385
AXB19a/PgnJ	free fluid	12	0.252466	0.184302	0.0532033
AXB19b/PgnJ	free fluid	4	0.215356	0.17299	0.0864951
AXB2/PgnJ	free fluid	8	0.209235	0.135613	0.0479465
AXB5/PgnJ	free fluid	11	0.0713859	0.137004	0.0413082
AXB6/PgnJ	free fluid	3	0.490461	0.0457959	0.0264403
AXB8/PgnJ	free fluid	2	0.0920411	0.00212302	0.0015012
BALB/cByJ	free fluid	4	0.198137	0.111984	0.055992
BALB/cJ	free fluid	18	0.365673	0.156611	0.0369136
BTBR T<+> tf/J	free fluid	13	0.272384	0.246732	0.0684311
BUB/BnJ	free fluid	19	0.175481	0.199182	0.0456954
BXA1/PgnJ	free fluid	1	0.0781502	NA	NA
BXA11/PgnJ	free fluid	7	0.392997	0.360861	0.136393
BXA14/PgnJ	free fluid	4	0.376006	0.120376	0.0601881
BXA16/PgnJ	free fluid	3	0.354366	0.143547	0.082877
BXA2/PgnJ	free fluid	11	0.232085	0.111844	0.0337223
BXA24/PgnJ	free fluid	13	0.226337	0.142426	0.0395018
BXA25/PgnJ	free fluid	1	0.269569	NA	NA
BXA4/PgnJ	free fluid	4	0.430157	0.130244	0.0651218
BXA7/PgnJ	free fluid	6	0.320709	0.0553541	0.0225982
BXA8/PgnJ	free fluid	9	0.294744	0.127504	0.0425015
BXD1/TyJ	free fluid	5	0.144838	0.0600661	0.0268624
BXD11/TyJ	free fluid	4	0.227779	0.22735	0.113675
BXD13/TyJ	free fluid	3	-0.202519	0.0489181	0.0282429
BXD14/TyJ	free fluid	3	0.208707	0.172579	0.0996385
BXD18/TyJ	free fluid	3	0.090496	0.347265	0.200493
BXD2/TyJ	free fluid	1	0.190151	NA	NA
BXD20/TyJ	free fluid	6	0.097229	0.119737	0.0488823
BXD21/TyJ	free fluid	7	0.147712	0.132503	0.0500815
BXD22/TyJ	free fluid	1	0.358473	NA	NA
BXD24/TyJ-Cep290<rd16>/J	free fluid	3	0.104671	0.205143	0.118439
BXD31/TyJ	free fluid	2	0.16462	0.0300146	0.0212235
BXD32/TyJ	free fluid	7	0.0451537	0.188587	0.071279
BXD34/TyJ	free fluid	1	-0.0963467	NA	NA
BXD36/TyJ	free fluid	5	0.0846698	0.188199	0.0841651
BXD38/TyJ	free fluid	2	0.401176	0.176895	0.125084
BXD40/TyJ	free fluid	5	0.269186	0.0569273	0.0254586
BXD43/RwwJ	free fluid	4	0.08718	0.177613	0.0888063
BXD44/RwwJ	free fluid	8	-0.0711665	0.082025	0.0290002
BXD48/RwwJ	free fluid	18	0.227254	0.209195	0.0493077
BXD5/TyJ	free fluid	6	0.0657167	0.145997	0.059603
BXD50/RwwJ	free fluid	11	0.233543	0.1555	0.0468849
BXD55/RwwJ	free fluid	17	0.218235	0.177453	0.0430387
BXD56/RwwJ	free fluid	6	0.228699	0.115231	0.0470427
BXD6/TyJ	free fluid	4	0.335256	0.222059	0.111029
BXD61/RwwJ	free fluid	5	0.139009	0.115185	0.0515121
BXD64/RwwJ	free fluid	9	0.186142	0.202446	0.067482
BXD66/RwwJ	free fluid	3	0.317167	0.0640374	0.036972
BXD69/RwwJ	free fluid	12	0.216163	0.172836	0.0498933
BXD70/RwwJ	free fluid	17	0.236947	0.159007	0.038565
BXD71/RwwJ	free fluid	4	0.204611	0.0971209	0.0485604
BXD73/RwwJ	free fluid	10	0.219254	0.0617191	0.0195173
BXD75/RwwJ	free fluid	10	0.300741	0.0880837	0.0278545
BXD84/RwwJ	free fluid	6	0.182532	0.122929	0.0501857
BXD9/TyJ	free fluid	6	0.0248419	0.134503	0.0549104
BXH19/TyJ	free fluid	5	0.319088	0.0544444	0.0243483
BXH22/KccJ	free fluid	5	0.459447	0.1734	0.0775467
BXH6/TyJ	free fluid	6	0.23688	0.0814144	0.0332373
BXH8/TyJ	free fluid	5	0.443074	0.125525	0.0561364
C3H/HeJ	free fluid	13	0.479959	0.173842	0.0482151
C57BL/6J	free fluid	16	0.303781	0.153889	0.0384723
C57BLKS/J	free fluid	6	0.216319	0.108078	0.0441225
C57L/J	free fluid	8	0.206754	0.149273	0.0527759
C58/J	free fluid	4	-0.122033	0.154773	0.0773867
CBA/J	free fluid	5	0.255365	0.0991945	0.0443611
CE/J	free fluid	3	0.263641	0.116631	0.0673369
CXB1/ByJ	free fluid	8	0.233609	0.0902258	0.0318996
CXB11/HiAJ	free fluid	1	0.459362	NA	NA
CXB12/HiAJ	free fluid	5	0.273156	0.203178	0.090864
CXB13/HiAJ	free fluid	9	0.175515	0.122793	0.040931
CXB2/ByJ	free fluid	3	0.32261	0.237757	0.137269
CXB3/ByJ	free fluid	7	0.405187	0.133934	0.0506222
CXB6/ByJ	free fluid	4	0.244697	0.166079	0.0830397
CXB7/ByJ	free fluid	6	0.27634	0.0986798	0.0402859
CXB8/HiAJ	free fluid	5	0.404122	0.123225	0.0551081
DBA/2J	free fluid	9	0.00396721	0.13779	0.0459301
FVB/NJ	free fluid	13	0.157453	0.09091	0.0252139
I/LnJ	free fluid	6	0.204015	0.0582181	0.0237675
KK/HlJ	free fluid	5	0.0125435	0.191975	0.0858537
LG/J	free fluid	5	-0.266347	0.140535	0.0628492
LP/J	free fluid	5	0.140462	0.247296	0.110594
MA/MyJ	free fluid	4	0.297175	0.088713	0.0443565
NOD/ShiLtJ	free fluid	6	0.0439071	0.173398	0.0707896
NON/ShiLtJ	free fluid	3	0.152909	0.219121	0.126509
NZB/BlNJ	free fluid	6	0.157793	0.15966	0.0651809
NZW/LacJ	free fluid	12	-0.0631405	0.288906	0.0834
PL/J	free fluid	8	-0.0227743	0.0614765	0.0217352
RIIIS/J	free fluid	4	0.158242	0.220129	0.110064
SEA/GnJ	free fluid	7	0.227028	0.12074	0.0456353
SJL/J	free fluid	7	0.152863	0.227161	0.0858589
SM/J	free fluid	12	0.236454	0.145658	0.0420478
SWR/J	free fluid	15	0.433499	0.178273	0.0460299
129X1/SvJ	G-CSF	14	200.633	192.587	51.4711
A/J	G-CSF	8	240.125	149.208	52.7529
AKR/J	G-CSF	20	202.809	133.443	29.8388
AXB10/PgnJ	G-CSF	2	183.5	19.0919	13.5
AXB12/PgnJ	G-CSF	9	117.179	103.393	34.4642
AXB13/PgnJ	G-CSF	12	209.72	113.919	32.8855
AXB15/PgnJ	G-CSF	6	387.167	112.078	45.7554
AXB19/PgnJ	G-CSF	6	133.888	58.1427	23.7366
AXB19a/PgnJ	G-CSF	12	206.125	159.295	45.9844
AXB19b/PgnJ	G-CSF	4	239.5	79.6848	39.8424
AXB2/PgnJ	G-CSF	8	249.7	84.5748	29.9017
AXB5/PgnJ	G-CSF	11	255.636	77.7615	23.446
AXB6/PgnJ	G-CSF	3	227.333	146.429	84.5406
AXB8/PgnJ	G-CSF	2	294	140.007	99
BALB/cByJ	G-CSF	4	198.75	46.2484	23.1242
BALB/cJ	G-CSF	18	339.778	152.106	35.8517
BTBR T<+> tf/J	G-CSF	13	368.231	208.027	57.6963
BUB/BnJ	G-CSF	19	411.947	392.887	90.1345
BXA1/PgnJ	G-CSF	1	509	NA	NA
BXA11/PgnJ	G-CSF	7	401.143	158.016	59.7245
BXA14/PgnJ	G-CSF	4	262.75	65.6322	32.8161
BXA16/PgnJ	G-CSF	3	382.86	355.741	205.387
BXA2/PgnJ	G-CSF	11	253.684	192.571	58.0622
BXA24/PgnJ	G-CSF	13	266.077	96.8508	26.8616
BXA25/PgnJ	G-CSF	1	41.09	NA	NA
BXA4/PgnJ	G-CSF	4	316.062	177.573	88.7865
BXA7/PgnJ	G-CSF	5	487.4	127.265	56.9145
BXA8/PgnJ	G-CSF	8	365.049	202.626	71.639
BXD1/TyJ	G-CSF	5	403	218.241	97.6002
BXD11/TyJ	G-CSF	4	324	163.634	81.8169
BXD13/TyJ	G-CSF	3	210.667	48.2113	27.8348
BXD14/TyJ	G-CSF	3	230.667	104.146	60.1286
BXD18/TyJ	G-CSF	3	799.667	349.374	201.711
BXD2/TyJ	G-CSF	1	612	NA	NA
BXD20/TyJ	G-CSF	6	452.167	313.032	127.795
BXD21/TyJ	G-CSF	7	259	104.706	39.5751
BXD22/TyJ	G-CSF	1	501	NA	NA
BXD24/TyJ-Cep290<rd16>/J	G-CSF	3	675.667	282.479	163.089
BXD31/TyJ	G-CSF	2	251.5	102.53	72.5
BXD32/TyJ	G-CSF	7	441.429	215.688	81.5224
BXD34/TyJ	G-CSF	1	621	NA	NA
BXD36/TyJ	G-CSF	5	503.4	216.104	96.6445
BXD38/TyJ	G-CSF	2	772	649.124	459
BXD40/TyJ	G-CSF	5	525.2	152.718	68.2974
BXD43/RwwJ	G-CSF	4	277.25	105.831	52.9156
BXD44/RwwJ	G-CSF	8	363.75	135.606	47.9441
BXD48/RwwJ	G-CSF	18	366.222	119.014	28.0518
BXD5/TyJ	G-CSF	6	333.667	145.365	59.3451
BXD50/RwwJ	G-CSF	11	182.072	63.5678	19.1664
BXD55/RwwJ	G-CSF	17	249.611	122.477	29.7051
BXD56/RwwJ	G-CSF	6	384.5	128.326	52.3888
BXD6/TyJ	G-CSF	3	274	59.808	34.5302
BXD61/RwwJ	G-CSF	5	180.784	82.5195	36.9038
BXD64/RwwJ	G-CSF	9	424.111	206.015	68.6718
BXD66/RwwJ	G-CSF	3	391.333	217.215	125.409
BXD69/RwwJ	G-CSF	12	374.667	189.428	54.683
BXD70/RwwJ	G-CSF	17	313.765	127.867	31.0123
BXD71/RwwJ	G-CSF	4	242.942	130.024	65.012
BXD73/RwwJ	G-CSF	10	667.6	420.055	132.833
BXD75/RwwJ	G-CSF	10	325.675	222.354	70.3145
BXD84/RwwJ	G-CSF	6	240.333	82.9908	33.8808
BXD9/TyJ	G-CSF	6	343.82	161.667	66.0003
BXH19/TyJ	G-CSF	5	550.2	241.53	108.015
BXH22/KccJ	G-CSF	5	445.2	186.078	83.2168
BXH6/TyJ	G-CSF	6	306.833	144.514	58.9974
BXH8/TyJ	G-CSF	5	192.2	72.926	32.6135
C3H/HeJ	G-CSF	13	287.923	150.882	41.847
C57BL/6J	G-CSF	15	297.281	193.165	49.875
C57BLKS/J	G-CSF	6	406.167	173.612	70.8766
C57L/J	G-CSF	8	404.284	368.635	130.332
C58/J	G-CSF	4	626.75	276.674	138.337
CBA/J	G-CSF	5	584.2	488.28	218.365
CE/J	G-CSF	3	98.33	47.9882	27.706
CXB1/ByJ	G-CSF	8	269.125	83.1667	29.4039
CXB11/HiAJ	G-CSF	1	1060	NA	NA
CXB12/HiAJ	G-CSF	5	383.2	102.319	45.7585
CXB13/HiAJ	G-CSF	9	322.444	223.097	74.3657
CXB2/ByJ	G-CSF	3	219.87	123.347	71.2143
CXB3/ByJ	G-CSF	7	398.286	141.6	53.5198
CXB6/ByJ	G-CSF	4	408.25	212.756	106.378
CXB7/ByJ	G-CSF	6	453.833	382.454	156.136
CXB8/HiAJ	G-CSF	5	166.926	49.401	22.0928
DBA/2J	G-CSF	2	228.955	230.58	163.045
FVB/NJ	G-CSF	7	290.571	107.728	40.7173
I/LnJ	G-CSF	6	144.525	66.5574	27.1719
KK/HlJ	G-CSF	4	488	137.971	68.9855
LG/J	G-CSF	5	495.2	238.861	106.822
LP/J	G-CSF	5	237.8	63.4405	28.3715
MA/MyJ	G-CSF	4	233.5	31.9844	15.9922
NOD/ShiLtJ	G-CSF	6	254.245	132.914	54.2618
NON/ShiLtJ	G-CSF	3	554.333	166.121	95.9103
NZB/BlNJ	G-CSF	6	113.193	43.2598	17.6608
NZW/LacJ	G-CSF	12	1621.9	5100.29	1472.33
PL/J	G-CSF	8	198	64.274	22.7243
RIIIS/J	G-CSF	4	3014.25	5233.94	2616.97
SEA/GnJ	G-CSF	7	395.143	71.1441	26.8899
SJL/J	G-CSF	6	355.5	265.346	108.327
SM/J	G-CSF	12	249.248	143.755	41.4984
SWR/J	G-CSF	15	312.603	208.112	53.7342
129X1/SvJ	Glucose	14	263.571	51.9848	13.8935
A/J	Glucose	8	236.875	64.1013	22.6632
AKR/J	Glucose	21	248.571	55.7894	12.1742
AXB10/PgnJ	Glucose	2	222	50.9117	36
AXB12/PgnJ	Glucose	9	222.111	32.2779	10.7593
AXB13/PgnJ	Glucose	12	271.667	92.4724	26.6945
AXB15/PgnJ	Glucose	6	202.667	29.8172	12.1728
AXB19/PgnJ	Glucose	6	263.5	67.0485	27.3724
AXB19a/PgnJ	Glucose	12	314.5	79.0736	22.8266
AXB19b/PgnJ	Glucose	4	287	61.8762	30.9381
AXB2/PgnJ	Glucose	8	258.25	61.3625	21.6949
AXB5/PgnJ	Glucose	11	189.091	17.2363	5.19695
AXB6/PgnJ	Glucose	3	208	61.5792	35.5528
AXB8/PgnJ	Glucose	2	188.5	31.8198	22.5
BALB/cByJ	Glucose	4	245	150.738	75.3691
BALB/cJ	Glucose	18	196.222	31.6907	7.46957
BTBR T<+> tf/J	Glucose	13	264.154	55.964	15.5216
BUB/BnJ	Glucose	19	241.474	42.9539	9.85431
BXA1/PgnJ	Glucose	1	222	NA	NA
BXA11/PgnJ	Glucose	7	216	41.0528	15.5165
BXA14/PgnJ	Glucose	4	203	49.3288	24.6644
BXA16/PgnJ	Glucose	3	305.667	33.0202	19.0642
BXA2/PgnJ	Glucose	11	234.364	55.104	16.6145
BXA24/PgnJ	Glucose	13	306.231	81.9188	22.7202
BXA25/PgnJ	Glucose	1	310	NA	NA
BXA4/PgnJ	Glucose	4	194	26.1661	13.0831
BXA7/PgnJ	Glucose	6	286.167	73.2951	29.9226
BXA8/PgnJ	Glucose	9	287.333	102.768	34.256
BXD1/TyJ	Glucose	5	255	28.5745	12.7789
BXD11/TyJ	Glucose	4	330.5	60.4235	30.2118
BXD13/TyJ	Glucose	3	363.667	118.196	68.2406
BXD14/TyJ	Glucose	3	390	153.47	88.6059
BXD18/TyJ	Glucose	3	334.333	79.0021	45.6119
BXD2/TyJ	Glucose	1	289	NA	NA
BXD20/TyJ	Glucose	6	294	85.2009	34.7831
BXD21/TyJ	Glucose	7	278.143	57.1648	21.6062
BXD22/TyJ	Glucose	1	165	NA	NA
BXD24/TyJ-Cep290<rd16>/J	Glucose	3	255.667	41.6693	24.0578
BXD31/TyJ	Glucose	2	191.5	26.163	18.5
BXD32/TyJ	Glucose	7	343.714	133.208	50.3477
BXD34/TyJ	Glucose	1	259	NA	NA
BXD36/TyJ	Glucose	5	269	24.2074	10.8259
BXD38/TyJ	Glucose	2	291.5	20.5061	14.5
BXD40/TyJ	Glucose	5	272.4	64.775	28.9683
BXD43/RwwJ	Glucose	4	303	98.6543	49.3271
BXD44/RwwJ	Glucose	8	375.375	119.295	42.1773
BXD48/RwwJ	Glucose	18	242.333	50.6429	11.9367
BXD5/TyJ	Glucose	6	391.833	77.919	31.8103
BXD50/RwwJ	Glucose	11	262.455	50.7728	15.3086
BXD55/RwwJ	Glucose	17	312.118	67.0083	16.2519
BXD56/RwwJ	Glucose	6	319.167	106.683	43.5534
BXD6/TyJ	Glucose	4	307	69.0845	34.5422
BXD61/RwwJ	Glucose	5	251.4	45.3905	20.2993
BXD64/RwwJ	Glucose	9	249.889	31.0421	10.3474
BXD66/RwwJ	Glucose	3	333.667	140.557	81.1508
BXD69/RwwJ	Glucose	12	230.75	52.5255	15.1628
BXD70/RwwJ	Glucose	17	357.059	99.1284	24.0422
BXD71/RwwJ	Glucose	4	351.25	88.1641	44.0821
BXD73/RwwJ	Glucose	10	281.6	89.2465	28.2222
BXD75/RwwJ	Glucose	10	306.7	94.554	29.9006
BXD84/RwwJ	Glucose	6	357.333	45.0895	18.4077
BXD9/TyJ	Glucose	6	255.167	67.5912	27.594
BXH19/TyJ	Glucose	5	229.2	70.1121	31.3551
BXH22/KccJ	Glucose	5	223.2	41.9726	18.7707
BXH6/TyJ	Glucose	6	384.333	70.2927	28.6969
BXH8/TyJ	Glucose	5	240	44.0795	19.7129
C3H/HeJ	Glucose	13	350.615	105.705	29.3173
C57BL/6J	Glucose	16	277.562	70.413	17.6033
C57BLKS/J	Glucose	6	187.833	32.4803	13.26
C57L/J	Glucose	8	256.625	187.256	66.205
C58/J	Glucose	4	224.5	38.9316	19.4658
CBA/J	Glucose	5	443.4	147.395	65.9171
CE/J	Glucose	3	343	72.1873	41.6773
CXB1/ByJ	Glucose	8	229	30.7989	10.8891
CXB11/HiAJ	Glucose	1	177	NA	NA
CXB12/HiAJ	Glucose	5	212.6	34.4137	15.3903
CXB13/HiAJ	Glucose	9	251.667	56.2361	18.7454
CXB2/ByJ	Glucose	3	182	34.0441	19.6554
CXB3/ByJ	Glucose	7	194.143	47.3583	17.8998
CXB6/ByJ	Glucose	4	276.5	53.0566	26.5283
CXB7/ByJ	Glucose	6	307.667	66.2561	27.0489
CXB8/HiAJ	Glucose	5	200.2	44.2685	19.7975
DBA/2J	Glucose	10	266.8	50.8588	16.083
FVB/NJ	Glucose	13	316.692	119.57	33.1628
I/LnJ	Glucose	6	328.833	105.888	43.2284
KK/HlJ	Glucose	5	268.2	87.3739	39.0748
LG/J	Glucose	5	338.6	83.0741	37.1519
LP/J	Glucose	5	203.2	32.7292	14.6369
MA/MyJ	Glucose	4	227.5	73.2507	36.6254
NOD/ShiLtJ	Glucose	6	251.167	91.9792	37.5503
NON/ShiLtJ	Glucose	3	252	46.3573	26.7644
NZB/BlNJ	Glucose	6	255.5	37.8722	15.4612
NZW/LacJ	Glucose	12	252.5	117.841	34.0177
PL/J	Glucose	8	301.75	74.1615	26.2201
RIIIS/J	Glucose	4	396	181.091	90.5456
SEA/GnJ	Glucose	7	181.857	44.1151	16.6739
SJL/J	Glucose	7	280.429	48.055	18.1631
SM/J	Glucose	12	438.833	95.0453	27.4372
SWR/J	Glucose	15	311.333	84.554	21.8318
129X1/SvJ	Glucose (pre-bleed)	14	173.929	27.8857	7.45276
A/J	Glucose (pre-bleed)	8	177.125	26.0737	9.21845
AKR/J	Glucose (pre-bleed)	21	164.762	27.853	6.07803
AXB10/PgnJ	Glucose (pre-bleed)	2	146.5	33.234	23.5
AXB12/PgnJ	Glucose (pre-bleed)	9	168.667	19.7927	6.59756
AXB13/PgnJ	Glucose (pre-bleed)	12	164.917	26.4144	7.62518
AXB15/PgnJ	Glucose (pre-bleed)	6	195.833	18.8406	7.69163
AXB19/PgnJ	Glucose (pre-bleed)	6	195.833	17.1396	6.99722
AXB19a/PgnJ	Glucose (pre-bleed)	12	178.333	26.2378	7.57421
AXB19b/PgnJ	Glucose (pre-bleed)	4	173	39.0982	19.5491
AXB2/PgnJ	Glucose (pre-bleed)	8	174.875	16.9405	5.98939
AXB5/PgnJ	Glucose (pre-bleed)	11	141.727	28.0182	8.4478
AXB6/PgnJ	Glucose (pre-bleed)	3	149.667	19.7315	11.392
AXB8/PgnJ	Glucose (pre-bleed)	2	206	2.82843	2
BALB/cByJ	Glucose (pre-bleed)	4	128	26.2552	13.1276
BALB/cJ	Glucose (pre-bleed)	18	145.667	15.1658	3.5746
BTBR T<+> tf/J	Glucose (pre-bleed)	13	163.769	15.6267	4.33405
BUB/BnJ	Glucose (pre-bleed)	13	180.923	19.1506	5.31141
BXA1/PgnJ	Glucose (pre-bleed)	1	202	NA	NA
BXA11/PgnJ	Glucose (pre-bleed)	7	179.143	27.7154	10.4754
BXA14/PgnJ	Glucose (pre-bleed)	4	131	8.75595	4.37798
BXA16/PgnJ	Glucose (pre-bleed)	3	180.667	32.5167	18.7735
BXA2/PgnJ	Glucose (pre-bleed)	11	196.909	22.9976	6.93405
BXA24/PgnJ	Glucose (pre-bleed)	13	208.231	24.621	6.82863
BXA25/PgnJ	Glucose (pre-bleed)	1	175	NA	NA
BXA4/PgnJ	Glucose (pre-bleed)	4	165.5	12.0416	6.0208
BXA7/PgnJ	Glucose (pre-bleed)	6	200	34.1994	13.9619
BXA8/PgnJ	Glucose (pre-bleed)	9	204.222	17.1885	5.7295
BXD1/TyJ	Glucose (pre-bleed)	5	205.6	16.2573	7.27049
BXD11/TyJ	Glucose (pre-bleed)	4	185.25	7.36546	3.68273
BXD13/TyJ	Glucose (pre-bleed)	3	183	19.9249	11.5036
BXD14/TyJ	Glucose (pre-bleed)	3	173.333	7.0946	4.09607
BXD18/TyJ	Glucose (pre-bleed)	3	161.333	11.3725	6.56591
BXD2/TyJ	Glucose (pre-bleed)	1	149	NA	NA
BXD20/TyJ	Glucose (pre-bleed)	6	188.667	40.2028	16.4127
BXD21/TyJ	Glucose (pre-bleed)	7	182.714	39.4787	14.9216
BXD22/TyJ	Glucose (pre-bleed)	1	176	NA	NA
BXD24/TyJ-Cep290<rd16>/J	Glucose (pre-bleed)	3	197.667	33.2916	19.2209
BXD31/TyJ	Glucose (pre-bleed)	2	195	29.6985	21
BXD32/TyJ	Glucose (pre-bleed)	7	186.429	14.1522	5.34904
BXD34/TyJ	Glucose (pre-bleed)	1	0	NA	NA
BXD36/TyJ	Glucose (pre-bleed)	5	172.8	22.5544	10.0866
BXD38/TyJ	Glucose (pre-bleed)	2	166.5	10.6066	7.5
BXD40/TyJ	Glucose (pre-bleed)	5	216.6	28.3778	12.6909
BXD43/RwwJ	Glucose (pre-bleed)	4	184.75	33.8858	16.9429
BXD44/RwwJ	Glucose (pre-bleed)	8	215.375	23.4882	8.30434
BXD48/RwwJ	Glucose (pre-bleed)	18	204.222	24.6852	5.81836
BXD5/TyJ	Glucose (pre-bleed)	6	185.5	19.2432	7.856
BXD50/RwwJ	Glucose (pre-bleed)	11	193.727	25.4208	7.66467
BXD55/RwwJ	Glucose (pre-bleed)	17	172	16.0702	3.89759
BXD56/RwwJ	Glucose (pre-bleed)	6	193.833	24.0866	9.83333
BXD6/TyJ	Glucose (pre-bleed)	4	183.75	18.4639	9.23196
BXD61/RwwJ	Glucose (pre-bleed)	5	191.2	33.4171	14.9446
BXD64/RwwJ	Glucose (pre-bleed)	9	196.667	34.5543	11.5181
BXD66/RwwJ	Glucose (pre-bleed)	3	190	17.3494	10.0167
BXD69/RwwJ	Glucose (pre-bleed)	12	204.417	23.9828	6.92324
BXD70/RwwJ	Glucose (pre-bleed)	17	190.824	40.1594	9.74009
BXD71/RwwJ	Glucose (pre-bleed)	4	153.75	14.975	7.48749
BXD73/RwwJ	Glucose (pre-bleed)	10	178.8	23.4417	7.4129
BXD75/RwwJ	Glucose (pre-bleed)	10	212.4	23.5098	7.43445
BXD84/RwwJ	Glucose (pre-bleed)	6	191	30.3315	12.3828
BXD9/TyJ	Glucose (pre-bleed)	6	201.167	24.1364	9.85365
BXH19/TyJ	Glucose (pre-bleed)	5	151	17.9583	8.03119
BXH22/KccJ	Glucose (pre-bleed)	5	190.6	11.4586	5.12445
BXH6/TyJ	Glucose (pre-bleed)	6	206	20.1296	8.21787
BXH8/TyJ	Glucose (pre-bleed)	5	136.8	25.8786	11.5732
C3H/HeJ	Glucose (pre-bleed)	13	203.385	23.0598	6.39565
C57BL/6J	Glucose (pre-bleed)	16	196.75	23.268	5.817
C57BLKS/J	Glucose (pre-bleed)	6	189	28.0071	11.4339
C57L/J	Glucose (pre-bleed)	8	164.875	25.0909	8.87097
C58/J	Glucose (pre-bleed)	4	178.5	14.7083	7.35414
CBA/J	Glucose (pre-bleed)	5	181.8	39.455	17.6448
CE/J	Glucose (pre-bleed)	3	183.333	20.5508	11.865
CXB1/ByJ	Glucose (pre-bleed)	8	151.25	20.2184	7.1483
CXB11/HiAJ	Glucose (pre-bleed)	1	140	NA	NA
CXB12/HiAJ	Glucose (pre-bleed)	5	161.8	12.775	5.71314
CXB13/HiAJ	Glucose (pre-bleed)	9	171.111	19.3161	6.43869
CXB2/ByJ	Glucose (pre-bleed)	1	170	NA	NA
CXB3/ByJ	Glucose (pre-bleed)	7	171.286	20.1801	7.62738
CXB6/ByJ	Glucose (pre-bleed)	4	152	22.2561	11.128
CXB7/ByJ	Glucose (pre-bleed)	6	171.5	8.09321	3.30404
CXB8/HiAJ	Glucose (pre-bleed)	5	172.4	11.149	4.98598
DBA/2J	Glucose (pre-bleed)	2	190	14.1421	10
FVB/NJ	Glucose (pre-bleed)	2	188.5	23.3345	16.5
I/LnJ	Glucose (pre-bleed)	6	221	29.0792	11.8715
KK/HlJ	Glucose (pre-bleed)	5	204.2	46.1433	20.6359
LG/J	Glucose (pre-bleed)	5	204.6	34.8755	15.5968
LP/J	Glucose (pre-bleed)	5	164.2	17.9778	8.0399
MA/MyJ	Glucose (pre-bleed)	4	139.25	2.5	1.25
NOD/ShiLtJ	Glucose (pre-bleed)	4	147.5	20.4206	10.2103
NON/ShiLtJ	Glucose (pre-bleed)	2	173.5	54.4472	38.5
NZB/BlNJ	Glucose (pre-bleed)	6	182.667	18.9596	7.74023
NZW/LacJ	Glucose (pre-bleed)	12	181.25	19.2926	5.56929
PL/J	Glucose (pre-bleed)	8	185.125	23.7513	8.39736
RIIIS/J	Glucose (pre-bleed)	4	198.5	37.5455	18.7728
SEA/GnJ	Glucose (pre-bleed)	7	137.286	29.2102	11.0404
SJL/J	Glucose (pre-bleed)	3	210	5.56776	3.21455
SM/J	Glucose (pre-bleed)	12	197.417	29.3024	8.45887
SWR/J	Glucose (pre-bleed)	15	189.267	28.0343	7.23843
129X1/SvJ	GM-CSF	14	41.5343	108.498	28.9973
A/J	GM-CSF	8	0	0	0
AKR/J	GM-CSF	20	14.131	24.341	5.44281
AXB10/PgnJ	GM-CSF	2	0	0	0
AXB12/PgnJ	GM-CSF	9	8.35778	25.0733	8.35778
AXB13/PgnJ	GM-CSF	12	47.1667	163.39	47.1667
AXB15/PgnJ	GM-CSF	6	28.5	69.8105	28.5
AXB19/PgnJ	GM-CSF	6	0	0	0
AXB19a/PgnJ	GM-CSF	12	7.1625	17.5482	5.06574
AXB19b/PgnJ	GM-CSF	4	0	0	0
AXB2/PgnJ	GM-CSF	8	0	0	0
AXB5/PgnJ	GM-CSF	11	0	0	0
AXB6/PgnJ	GM-CSF	3	0	0	0
AXB8/PgnJ	GM-CSF	2	0	0	0
BALB/cByJ	GM-CSF	4	0	0	0
BALB/cJ	GM-CSF	18	1.33833	5.67807	1.33833
BTBR T<+> tf/J	GM-CSF	13	10.7485	23.3245	6.46905
BUB/BnJ	GM-CSF	19	5.21526	17.755	4.07328
BXA1/PgnJ	GM-CSF	1	0	NA	NA
BXA11/PgnJ	GM-CSF	7	0	0	0
BXA14/PgnJ	GM-CSF	4	0	0	0
BXA16/PgnJ	GM-CSF	3	0	0	0
BXA2/PgnJ	GM-CSF	11	26.8182	88.9458	26.8182
BXA24/PgnJ	GM-CSF	13	84.1508	219.858	60.9776
BXA25/PgnJ	GM-CSF	1	0	NA	NA
BXA4/PgnJ	GM-CSF	4	93.0225	170.364	85.182
BXA7/PgnJ	GM-CSF	5	92.4	134.857	60.3097
BXA8/PgnJ	GM-CSF	8	0	0	0
BXD1/TyJ	GM-CSF	5	0	0	0
BXD11/TyJ	GM-CSF	4	6.0225	12.045	6.0225
BXD13/TyJ	GM-CSF	3	24.9533	43.2204	24.9533
BXD14/TyJ	GM-CSF	3	0	0	0
BXD18/TyJ	GM-CSF	3	0	0	0
BXD2/TyJ	GM-CSF	1	0	NA	NA
BXD20/TyJ	GM-CSF	6	118.833	291.081	118.833
BXD21/TyJ	GM-CSF	7	0	0	0
BXD22/TyJ	GM-CSF	1	0	NA	NA
BXD24/TyJ-Cep290<rd16>/J	GM-CSF	3	23.9967	41.5634	23.9967
BXD31/TyJ	GM-CSF	2	12.045	17.0342	12.045
BXD32/TyJ	GM-CSF	7	3.44143	9.10516	3.44143
BXD34/TyJ	GM-CSF	1	24.23	NA	NA
BXD36/TyJ	GM-CSF	5	12.352	27.6199	12.352
BXD38/TyJ	GM-CSF	2	0	0	0
BXD40/TyJ	GM-CSF	5	41.296	68.5338	30.6492
BXD43/RwwJ	GM-CSF	4	0	0	0
BXD44/RwwJ	GM-CSF	8	0	0	0
BXD48/RwwJ	GM-CSF	18	2.54833	10.8117	2.54833
BXD5/TyJ	GM-CSF	6	4.015	9.8347	4.015
BXD50/RwwJ	GM-CSF	11	5.03727	16.7067	5.03727
BXD55/RwwJ	GM-CSF	17	5.81059	13.8274	3.35365
BXD56/RwwJ	GM-CSF	6	0	0	0
BXD6/TyJ	GM-CSF	3	20.79	19.3522	11.173
BXD61/RwwJ	GM-CSF	5	0	0	0
BXD64/RwwJ	GM-CSF	9	16.75	21.6263	7.20877
BXD66/RwwJ	GM-CSF	3	0	0	0
BXD69/RwwJ	GM-CSF	12	17.7933	42.1293	12.1617
BXD70/RwwJ	GM-CSF	17	39.0235	94.5665	22.9358
BXD71/RwwJ	GM-CSF	4	7.635	15.27	7.635
BXD73/RwwJ	GM-CSF	10	2.048	6.47634	2.048
BXD75/RwwJ	GM-CSF	10	2.048	6.47634	2.048
BXD84/RwwJ	GM-CSF	6	0	0	0
BXD9/TyJ	GM-CSF	6	37.895	64.2721	26.239
BXH19/TyJ	GM-CSF	5	0	0	0
BXH22/KccJ	GM-CSF	5	32.846	60.8128	27.1963
BXH6/TyJ	GM-CSF	6	11.3733	19.618	8.00902
BXH8/TyJ	GM-CSF	5	75.906	59.2479	26.4965
C3H/HeJ	GM-CSF	13	20.0492	36.3812	10.0903
C57BL/6J	GM-CSF	15	17.3907	50.4717	13.0317
C57BLKS/J	GM-CSF	6	57.81	102.421	41.8133
C57L/J	GM-CSF	8	16.625	47.0226	16.625
C58/J	GM-CSF	4	0	0	0
CBA/J	GM-CSF	5	16.232	23.3328	10.4348
CE/J	GM-CSF	3	61.6667	106.81	61.6667
CXB1/ByJ	GM-CSF	8	3.20875	9.07572	3.20875
CXB11/HiAJ	GM-CSF	1	0	NA	NA
CXB12/HiAJ	GM-CSF	5	7.656	17.1193	7.656
CXB13/HiAJ	GM-CSF	9	62.6533	149.362	49.7873
CXB2/ByJ	GM-CSF	3	93.3633	60.3995	34.8717
CXB3/ByJ	GM-CSF	7	27.4286	72.5692	27.4286
CXB6/ByJ	GM-CSF	4	93.0725	131.522	65.761
CXB7/ByJ	GM-CSF	6	4.03833	9.89186	4.03833
CXB8/HiAJ	GM-CSF	5	0	0	0
DBA/2J	GM-CSF	2	0	0	0
FVB/NJ	GM-CSF	7	14.5714	38.5524	14.5714
I/LnJ	GM-CSF	6	12.6483	22.4936	9.18299
KK/HlJ	GM-CSF	4	6.0225	12.045	6.0225
LG/J	GM-CSF	5	0	0	0
LP/J	GM-CSF	5	56.724	100.95	45.1461
MA/MyJ	GM-CSF	4	0	0	0
NOD/ShiLtJ	GM-CSF	6	18.8333	46.1321	18.8333
NON/ShiLtJ	GM-CSF	3	72.76	94.8243	54.7469
NZB/BlNJ	GM-CSF	6	41.1667	63.8386	26.062
NZW/LacJ	GM-CSF	12	306.833	1062.9	306.833
PL/J	GM-CSF	8	0	0	0
RIIIS/J	GM-CSF	4	6.0575	12.115	6.0575
SEA/GnJ	GM-CSF	7	9.55286	25.2745	9.55286
SJL/J	GM-CSF	6	116.025	80.4843	32.8576
SM/J	GM-CSF	12	0	0	0
SWR/J	GM-CSF	15	9.06	17.4038	4.49364
129X1/SvJ	Gonadal Fat	14	2.07436	0.551399	0.147368
A/J	Gonadal Fat	8	0.583625	0.164717	0.0582363
AKR/J	Gonadal Fat	21	1.50095	0.365993	0.0798662
AXB10/PgnJ	Gonadal Fat	2	0.325	0.0565685	0.04
AXB12/PgnJ	Gonadal Fat	9	0.582556	0.266653	0.0888843
AXB13/PgnJ	Gonadal Fat	12	0.47475	0.259762	0.0749869
AXB15/PgnJ	Gonadal Fat	6	0.496833	0.0984305	0.0401841
AXB19/PgnJ	Gonadal Fat	6	0.587667	0.212376	0.086702
AXB19a/PgnJ	Gonadal Fat	12	0.725833	0.157646	0.0455084
AXB19b/PgnJ	Gonadal Fat	4	0.68725	0.244771	0.122386
AXB2/PgnJ	Gonadal Fat	8	0.706875	0.201236	0.0711476
AXB5/PgnJ	Gonadal Fat	11	0.389455	0.224354	0.0676454
AXB6/PgnJ	Gonadal Fat	3	0.299	0.0121655	0.00702377
AXB8/PgnJ	Gonadal Fat	2	1.503	0.947523	0.67
BALB/cByJ	Gonadal Fat	4	0.39075	0.0786442	0.0393221
BALB/cJ	Gonadal Fat	18	0.642389	0.384851	0.0907102
BTBR T<+> tf/J	Gonadal Fat	13	1.44053	0.613441	0.170138
BUB/BnJ	Gonadal Fat	19	0.658579	0.360119	0.082617
BXA1/PgnJ	Gonadal Fat	1	0.754	NA	NA
BXA11/PgnJ	Gonadal Fat	7	0.540143	0.0964597	0.0364583
BXA14/PgnJ	Gonadal Fat	4	0.32275	0.0219298	0.0109649
BXA16/PgnJ	Gonadal Fat	3	0.774667	0.1743	0.100632
BXA2/PgnJ	Gonadal Fat	11	0.954909	0.184114	0.0555126
BXA24/PgnJ	Gonadal Fat	13	1.12008	0.139685	0.0387417
BXA25/PgnJ	Gonadal Fat	1	0.907	NA	NA
BXA4/PgnJ	Gonadal Fat	4	0.3725	0.153886	0.0769432
BXA7/PgnJ	Gonadal Fat	6	1.0985	0.162445	0.0663178
BXA8/PgnJ	Gonadal Fat	9	0.865111	0.156768	0.0522562
BXD1/TyJ	Gonadal Fat	5	0.4992	0.22115	0.0989012
BXD11/TyJ	Gonadal Fat	4	0.61825	0.175813	0.0879066
BXD13/TyJ	Gonadal Fat	3	1.752	0.399659	0.230743
BXD14/TyJ	Gonadal Fat	3	1.37267	0.187716	0.108378
BXD18/TyJ	Gonadal Fat	3	1.29633	0.307014	0.177254
BXD19/TyJ	Gonadal Fat	6	0.638333	0.20558	0.0839276
BXD2/TyJ	Gonadal Fat	1	0.805	NA	NA
BXD20/TyJ	Gonadal Fat	6	0.822167	0.490577	0.200277
BXD21/TyJ	Gonadal Fat	7	1.21471	0.805482	0.304443
BXD22/TyJ	Gonadal Fat	1	0.275	NA	NA
BXD24/TyJ-Cep290<rd16>/J	Gonadal Fat	3	2.95567	0.211069	0.121861
BXD27/TyJ	Gonadal Fat	4	0.7885	0.182644	0.0913222
BXD29/TyJ	Gonadal Fat	1	0.609	NA	NA
BXD31/TyJ	Gonadal Fat	2	0.407	0.0777817	0.055
BXD32/TyJ	Gonadal Fat	7	2.07586	0.312731	0.118201
BXD34/TyJ	Gonadal Fat	1	0.515	NA	NA
BXD36/TyJ	Gonadal Fat	5	1.3852	0.408516	0.182694
BXD38/TyJ	Gonadal Fat	2	0.6015	0.208597	0.1475
BXD40/TyJ	Gonadal Fat	5	0.884	0.129379	0.0578602
BXD43/RwwJ	Gonadal Fat	4	1.3085	0.436362	0.218181
BXD44/RwwJ	Gonadal Fat	8	1.24275	0.20257	0.0716192
BXD48/RwwJ	Gonadal Fat	18	0.730222	0.232723	0.0548533
BXD5/TyJ	Gonadal Fat	6	0.650333	0.36006	0.146994
BXD50/RwwJ	Gonadal Fat	11	1.09309	0.623805	0.188084
BXD51/RwwJ	Gonadal Fat	5	1.4064	0.634893	0.283933
BXD55/RwwJ	Gonadal Fat	17	0.817941	0.208469	0.0505611
BXD56/RwwJ	Gonadal Fat	6	0.812167	0.467008	0.190655
BXD6/TyJ	Gonadal Fat	4	0.94375	0.31418	0.15709
BXD61/RwwJ	Gonadal Fat	5	1.211	0.306735	0.137176
BXD64/RwwJ	Gonadal Fat	9	1.72256	1.09901	0.366338
BXD66/RwwJ	Gonadal Fat	3	0.774	0.389254	0.224736
BXD69/RwwJ	Gonadal Fat	12	0.691333	0.185417	0.0535252
BXD70/RwwJ	Gonadal Fat	17	1.27124	0.43917	0.106514
BXD71/RwwJ	Gonadal Fat	4	0.5715	0.199146	0.0995728
BXD73/RwwJ	Gonadal Fat	10	0.7941	0.434738	0.137476
BXD75/RwwJ	Gonadal Fat	10	0.6551	0.194249	0.061427
BXD84/RwwJ	Gonadal Fat	6	0.827167	0.201486	0.0822563
BXD87/RwwJ	Gonadal Fat	22	1.45159	0.232718	0.0496157
BXD9/TyJ	Gonadal Fat	6	1.9415	0.44521	0.181756
BXH19/TyJ	Gonadal Fat	5	0.34	0.12362	0.0552847
BXH22/KccJ	Gonadal Fat	5	0.3818	0.0336779	0.0150612
BXH6/TyJ	Gonadal Fat	6	1.73033	0.523332	0.213649
BXH8/TyJ	Gonadal Fat	5	0.9738	0.649183	0.290324
C3H/HeJ	Gonadal Fat	13	0.563846	0.228785	0.0634535
C57BL/6J	Gonadal Fat	16	0.558	0.229062	0.0572655
C57BLKS/J	Gonadal Fat	6	0.3065	0.0941334	0.0384298
C57L/J	Gonadal Fat	8	0.510275	0.539089	0.190597
C58/J	Gonadal Fat	4	1.07875	0.109628	0.0548139
CBA/J	Gonadal Fat	5	1.3384	0.480638	0.214948
CE/J	Gonadal Fat	3	2.07067	0.393909	0.227423
CXB1/ByJ	Gonadal Fat	8	0.433625	0.180295	0.0637439
CXB11/HiAJ	Gonadal Fat	1	0.379	NA	NA
CXB12/HiAJ	Gonadal Fat	5	0.525	0.42195	0.188702
CXB13/HiAJ	Gonadal Fat	9	0.322222	0.124551	0.041517
CXB2/ByJ	Gonadal Fat	3	1.22433	0.497016	0.286953
CXB3/ByJ	Gonadal Fat	7	0.364857	0.158444	0.0598862
CXB6/ByJ	Gonadal Fat	4	0.6935	0.580178	0.290089
CXB7/ByJ	Gonadal Fat	6	0.749167	0.24815	0.101307
CXB8/HiAJ	Gonadal Fat	5	0.588	0.206455	0.0923293
DBA/2J	Gonadal Fat	10	2.2861	0.471369	0.14906
FVB/NJ	Gonadal Fat	13	1.30269	0.565362	0.156803
I/LnJ	Gonadal Fat	6	0.907333	0.237373	0.0969071
KK/HlJ	Gonadal Fat	5	2.7264	1.0557	0.472125
LG/J	Gonadal Fat	5	3.045	0.698787	0.312507
LP/J	Gonadal Fat	5	1.0756	0.402219	0.179878
MA/MyJ	Gonadal Fat	4	0.67625	0.289627	0.144813
NOD/ShiLtJ	Gonadal Fat	6	1.524	0.710892	0.29022
NON/ShiLtJ	Gonadal Fat	3	4.04767	1.45199	0.838308
NZB/BlNJ	Gonadal Fat	6	2.54267	0.518496	0.211675
NZW/LacJ	Gonadal Fat	12	2.44233	0.43404	0.125296
PL/J	Gonadal Fat	8	1.259	0.173742	0.0614271
RIIIS/J	Gonadal Fat	4	1.263	0.748083	0.374042
SEA/GnJ	Gonadal Fat	7	0.962571	0.58582	0.221419
SJL/J	Gonadal Fat	7	0.935429	0.415503	0.157045
SM/J	Gonadal Fat	12	1.61383	0.511378	0.147622
SWR/J	Gonadal Fat	15	0.492133	0.239765	0.0619071
129X1/SvJ	GRAN	14	1.56429	0.681184	0.182054
A/J	GRAN	8	2.0625	0.941029	0.332704
AKR/J	GRAN	21	1.9619	0.911853	0.198983
AXB10/PgnJ	GRAN	2	2.25	0.0707107	0.05
AXB12/PgnJ	GRAN	9	1.8	0.984886	0.328295
AXB13/PgnJ	GRAN	12	1.56667	0.989337	0.285597
AXB15/PgnJ	GRAN	6	3.16667	1.16218	0.474459
AXB19/PgnJ	GRAN	6	1.88333	0.89088	0.3637
AXB19a/PgnJ	GRAN	12	1.53333	0.828288	0.239106
AXB19b/PgnJ	GRAN	4	2.575	1.06575	0.532877
AXB2/PgnJ	GRAN	8	1.475	0.868085	0.306914
AXB5/PgnJ	GRAN	11	1.58182	1.16432	0.351055
AXB6/PgnJ	GRAN	3	3.13333	0.450925	0.260342
AXB8/PgnJ	GRAN	2	1.2	0.707107	0.5
BALB/cByJ	GRAN	4	1.475	0.434933	0.217466
BALB/cJ	GRAN	18	1.93889	0.813951	0.19185
BTBR T<+> tf/J	GRAN	13	1.63077	0.704018	0.195259
BUB/BnJ	GRAN	19	1.47895	0.639947	0.146814
BXA1/PgnJ	GRAN	1	0.8	NA	NA
BXA11/PgnJ	GRAN	7	1.67143	0.593617	0.224366
BXA14/PgnJ	GRAN	4	2.45	0.718795	0.359398
BXA16/PgnJ	GRAN	3	1.96667	1.10151	0.635959
BXA2/PgnJ	GRAN	11	1.6	1.03537	0.312177
BXA24/PgnJ	GRAN	13	1.48462	0.6108	0.169406
BXA25/PgnJ	GRAN	1	3.3	NA	NA
BXA4/PgnJ	GRAN	4	2.2	0.391578	0.195789
BXA7/PgnJ	GRAN	6	0.9	0.72111	0.294392
BXA8/PgnJ	GRAN	9	2.56667	0.585235	0.195078
BXD1/TyJ	GRAN	5	2.18	0.286356	0.128062
BXD11/TyJ	GRAN	4	2.575	0.5058	0.2529
BXD13/TyJ	GRAN	3	0.666667	0.550757	0.31798
BXD14/TyJ	GRAN	3	1.76667	0.416333	0.24037
BXD18/TyJ	GRAN	3	2.93333	0.70946	0.409607
BXD2/TyJ	GRAN	1	2.3	NA	NA
BXD20/TyJ	GRAN	6	1.76667	0.598888	0.244495
BXD21/TyJ	GRAN	7	1.85714	1.0422	0.393916
BXD22/TyJ	GRAN	1	1.4	NA	NA
BXD24/TyJ-Cep290<rd16>/J	GRAN	3	1.13333	0.986577	0.5696
BXD31/TyJ	GRAN	2	3.05	0.0707107	0.05
BXD32/TyJ	GRAN	7	1.84286	1.00806	0.381012
BXD34/TyJ	GRAN	1	1.8	NA	NA
BXD36/TyJ	GRAN	5	0.9	1.34164	0.6
BXD38/TyJ	GRAN	2	1.65	1.76777	1.25
BXD40/TyJ	GRAN	5	1.82	1.57544	0.704557
BXD43/RwwJ	GRAN	4	1.35	0.387298	0.193649
BXD44/RwwJ	GRAN	8	2.0375	1.39175	0.492057
BXD48/RwwJ	GRAN	18	2.33333	1.06661	0.251401
BXD5/TyJ	GRAN	6	1.86667	0.86641	0.35371
BXD50/RwwJ	GRAN	11	2.17273	0.949833	0.286385
BXD55/RwwJ	GRAN	17	2.07059	0.968094	0.234797
BXD56/RwwJ	GRAN	6	2.5	0.562139	0.229492
BXD6/TyJ	GRAN	3	0.666667	1.1547	0.666667
BXD61/RwwJ	GRAN	5	2.5	0.644205	0.288097
BXD64/RwwJ	GRAN	9	2.54444	1.21769	0.405898
BXD66/RwwJ	GRAN	3	1.4	0.458258	0.264575
BXD69/RwwJ	GRAN	12	2.55833	0.838243	0.24198
BXD70/RwwJ	GRAN	17	2.23529	0.919199	0.222938
BXD71/RwwJ	GRAN	4	1.675	0.665207	0.332603
BXD73/RwwJ	GRAN	10	1.36	0.611374	0.193333
BXD75/RwwJ	GRAN	10	1.26	0.832933	0.263397
BXD84/RwwJ	GRAN	6	2.45	0.920326	0.375722
BXD9/TyJ	GRAN	5	0.8	0.845577	0.378153
BXH19/TyJ	GRAN	5	1.72	0.622093	0.278209
BXH22/KccJ	GRAN	5	1.9	0.868907	0.388587
BXH6/TyJ	GRAN	6	1.88333	0.688234	0.280971
BXH8/TyJ	GRAN	5	1.36	0.482701	0.21587
C3H/HeJ	GRAN	13	2.43077	0.842006	0.23353
C57BL/6J	GRAN	16	1.94375	0.765914	0.191479
C57BLKS/J	GRAN	6	3.08333	1.28595	0.524987
C57L/J	GRAN	8	1.7	1.03785	0.366937
C58/J	GRAN	4	1.625	0.607591	0.303795
CBA/J	GRAN	5	1.46	0.427785	0.191311
CE/J	GRAN	3	2.23333	0.61101	0.352767
CXB1/ByJ	GRAN	8	2.025	0.40267	0.142365
CXB11/HiAJ	GRAN	1	1.5	NA	NA
CXB12/HiAJ	GRAN	5	2.58	1.3755	0.615142
CXB13/HiAJ	GRAN	9	1.57778	0.58476	0.19492
CXB2/ByJ	GRAN	3	1.96667	0.64291	0.371184
CXB3/ByJ	GRAN	7	1.07143	0.340168	0.128571
CXB6/ByJ	GRAN	4	2.35	1.68424	0.84212
CXB7/ByJ	GRAN	6	2.48333	0.752108	0.307047
CXB8/HiAJ	GRAN	5	0.56	1.2522	0.56
DBA/2J	GRAN	10	1.79	0.874897	0.276667
FVB/NJ	GRAN	13	1.31538	0.691431	0.191768
I/LnJ	GRAN	6	2.03333	1.15701	0.472346
KK/HlJ	GRAN	5	1.52	0.923038	0.412795
LG/J	GRAN	5	1.64	0.357771	0.16
LP/J	GRAN	5	2.06	0.594138	0.265707
MA/MyJ	GRAN	4	1.5	0.687992	0.343996
NOD/ShiLtJ	GRAN	6	1.11667	0.746771	0.304868
NON/ShiLtJ	GRAN	3	1.5	0.519615	0.3
NZB/BlNJ	GRAN	6	1.08333	0.563619	0.230097
NZW/LacJ	GRAN	12	1.71667	0.760183	0.219446
PL/J	GRAN	8	1.5625	0.434042	0.153457
RIIIS/J	GRAN	4	1.4	0.547723	0.273861
SEA/GnJ	GRAN	7	2.17143	0.928645	0.350995
SJL/J	GRAN	7	1.5	0.804156	0.303942
SM/J	GRAN	12	1.2	0.504525	0.145644
SWR/J	GRAN	15	1.26667	0.913132	0.23577
129X1/SvJ	GRAN %	14	23.4071	3.14972	0.841797
A/J	GRAN %	8	26.35	3.84262	1.35857
AKR/J	GRAN %	21	29.0714	3.26621	0.712746
AXB10/PgnJ	GRAN %	2	27.8	2.40416	1.7
AXB12/PgnJ	GRAN %	9	21.2778	3.90281	1.30094
AXB13/PgnJ	GRAN %	12	21.0333	7.9397	2.29199
AXB15/PgnJ	GRAN %	6	23.3333	4.19174	1.71127
AXB19/PgnJ	GRAN %	6	25.05	2.28889	0.934434
AXB19a/PgnJ	GRAN %	12	26.6333	5.39163	1.55643
AXB19b/PgnJ	GRAN %	4	24.2	2.51396	1.25698
AXB2/PgnJ	GRAN %	8	22.4125	10.5197	3.71928
AXB5/PgnJ	GRAN %	11	22.3182	7.63463	2.30193
AXB6/PgnJ	GRAN %	3	26.5	2.25167	1.3
AXB8/PgnJ	GRAN %	2	17.35	2.19203	1.55
BALB/cByJ	GRAN %	4	22.95	2.47992	1.23996
BALB/cJ	GRAN %	18	23.8111	6.69441	1.57789
BTBR T<+> tf/J	GRAN %	13	24.7154	2.58967	0.718246
BUB/BnJ	GRAN %	19	18.8	4.08887	0.938052
BXA1/PgnJ	GRAN %	1	29.3	NA	NA
BXA11/PgnJ	GRAN %	7	25.2429	2.74278	1.03667
BXA14/PgnJ	GRAN %	4	28.25	6.68406	3.34203
BXA16/PgnJ	GRAN %	3	33.4	1.253	0.723418
BXA2/PgnJ	GRAN %	11	27.6091	3.72866	1.12423
BXA24/PgnJ	GRAN %	13	32.7077	4.23782	1.17536
BXA25/PgnJ	GRAN %	1	28	NA	NA
BXA4/PgnJ	GRAN %	4	25.125	3.77922	1.88961
BXA7/PgnJ	GRAN %	6	17.3667	13.7781	5.62487
BXA8/PgnJ	GRAN %	9	25.3444	3.6661	1.22203
BXD1/TyJ	GRAN %	5	22.12	3.49743	1.5641
BXD11/TyJ	GRAN %	4	24.775	4.09176	2.04588
BXD13/TyJ	GRAN %	3	25.8333	3.7099	2.14191
BXD14/TyJ	GRAN %	3	24.1667	4.80139	2.77208
BXD18/TyJ	GRAN %	3	24.8667	2.87286	1.65865
BXD2/TyJ	GRAN %	1	26.3	NA	NA
BXD20/TyJ	GRAN %	6	26.6667	5.24392	2.14082
BXD21/TyJ	GRAN %	7	22.7571	10.8086	4.08527
BXD22/TyJ	GRAN %	1	45.7	NA	NA
BXD24/TyJ-Cep290<rd16>/J	GRAN %	3	18.9	16.3741	9.45357
BXD31/TyJ	GRAN %	2	24.05	0.777817	0.55
BXD32/TyJ	GRAN %	7	26.5286	3.91949	1.48143
BXD34/TyJ	GRAN %	1	29.2	NA	NA
BXD36/TyJ	GRAN %	5	8.2	11.4978	5.14198
BXD38/TyJ	GRAN %	2	23.75	9.2631	6.55
BXD40/TyJ	GRAN %	5	23.24	13.4903	6.03304
BXD43/RwwJ	GRAN %	4	20.425	2.74272	1.37136
BXD44/RwwJ	GRAN %	8	21.8375	2.89627	1.02399
BXD48/RwwJ	GRAN %	18	26.4833	3.69694	0.871377
BXD5/TyJ	GRAN %	6	22.55	4.22694	1.72564
BXD50/RwwJ	GRAN %	11	20.5182	5.41845	1.63373
BXD55/RwwJ	GRAN %	17	27.6647	3.99671	0.969344
BXD56/RwwJ	GRAN %	6	22.7167	2.11037	0.861555
BXD6/TyJ	GRAN %	3	7.53333	13.0481	7.53333
BXD61/RwwJ	GRAN %	5	21.78	3.79104	1.69541
BXD64/RwwJ	GRAN %	9	25.3667	6.27336	2.09112
BXD66/RwwJ	GRAN %	3	21.5667	7.75199	4.47561
BXD69/RwwJ	GRAN %	12	30.2833	2.43192	0.702035
BXD70/RwwJ	GRAN %	17	23.7471	3.44712	0.83605
BXD71/RwwJ	GRAN %	4	28.375	4.60968	2.30484
BXD73/RwwJ	GRAN %	10	26.07	6.32878	2.00134
BXD75/RwwJ	GRAN %	10	21.11	11.701	3.70019
BXD84/RwwJ	GRAN %	6	27.5667	6.25961	2.55547
BXD9/TyJ	GRAN %	5	11.82	11.211	5.01372
BXH19/TyJ	GRAN %	5	27.4	4.19702	1.87697
BXH22/KccJ	GRAN %	5	27.06	2.23002	0.997296
BXH6/TyJ	GRAN %	6	29.3	5.3781	2.1956
BXH8/TyJ	GRAN %	5	27.86	4.48252	2.00464
C3H/HeJ	GRAN %	13	29.3846	3.57371	0.991169
C57BL/6J	GRAN %	16	28.975	4.84789	1.21197
C57BLKS/J	GRAN %	6	25.1667	5.87458	2.39829
C57L/J	GRAN %	8	23.2875	4.26395	1.50753
C58/J	GRAN %	4	21.025	4.83003	2.41501
CBA/J	GRAN %	5	31.44	1.80776	0.808455
CE/J	GRAN %	3	27.4667	1.62583	0.938675
CXB1/ByJ	GRAN %	8	26	3.55889	1.25826
CXB11/HiAJ	GRAN %	1	26.8	NA	NA
CXB12/HiAJ	GRAN %	5	30.2	5.58077	2.4958
CXB13/HiAJ	GRAN %	9	28.6556	5.56105	1.85368
CXB2/ByJ	GRAN %	3	29.4333	2.51661	1.45297
CXB3/ByJ	GRAN %	7	24.0286	5.81484	2.1978
CXB6/ByJ	GRAN %	4	33.3	3.10376	1.55188
CXB7/ByJ	GRAN %	6	34.1333	3.62914	1.48159
CXB8/HiAJ	GRAN %	5	6.22	13.9083	6.22
DBA/2J	GRAN %	10	25.82	3.3038	1.04475
FVB/NJ	GRAN %	13	21.5154	7.19466	1.99544
I/LnJ	GRAN %	6	23.3	7.37428	3.01054
KK/HlJ	GRAN %	5	25.24	1.67422	0.748732
LG/J	GRAN %	5	34.64	6.24003	2.79063
LP/J	GRAN %	5	31.34	2.92968	1.31019
MA/MyJ	GRAN %	4	23.1	4.54973	2.27486
NOD/ShiLtJ	GRAN %	6	24.3833	6.42757	2.62404
NON/ShiLtJ	GRAN %	3	33.6333	5.03422	2.90651
NZB/BlNJ	GRAN %	6	29.85	4.51785	1.84441
NZW/LacJ	GRAN %	12	25.1667	4.07282	1.17572
PL/J	GRAN %	8	30.05	2.4917	0.880949
RIIIS/J	GRAN %	4	25.5	1.64114	0.820569
SEA/GnJ	GRAN %	7	25.3571	2.30207	0.8701
SJL/J	GRAN %	7	21.7	3.9315	1.48597
SM/J	GRAN %	12	27.8333	4.00689	1.15669
SWR/J	GRAN %	15	19.52	5.87661	1.51733
129X1/SvJ	HCT	14	42.4357	2.64854	0.707853
A/J	HCT	8	33.075	2.69431	0.952581
AKR/J	HCT	21	39.8381	2.63334	0.574642
AXB10/PgnJ	HCT	2	37.35	1.3435	0.95
AXB12/PgnJ	HCT	9	37.3333	3.05696	1.01899
AXB13/PgnJ	HCT	12	35.1833	11.4326	3.30032
AXB15/PgnJ	HCT	6	36.5167	2.58334	1.05465
AXB19/PgnJ	HCT	6	33.4833	3.65262	1.49118
AXB19a/PgnJ	HCT	12	35	3.28412	0.948044
AXB19b/PgnJ	HCT	4	35.35	2.89194	1.44597
AXB2/PgnJ	HCT	8	37.2	4.02563	1.42328
AXB5/PgnJ	HCT	11	35.5545	3.56801	1.0758
AXB6/PgnJ	HCT	3	37.0667	1.2741	0.735603
AXB8/PgnJ	HCT	2	37.7	2.12132	1.5
BALB/cByJ	HCT	4	36.8	1.73397	0.866987
BALB/cJ	HCT	18	36.7389	9.40314	2.21634
BTBR T<+> tf/J	HCT	13	38.6615	3.7898	1.0511
BUB/BnJ	HCT	19	38.8632	3.86555	0.886817
BXA1/PgnJ	HCT	1	18.9	NA	NA
BXA11/PgnJ	HCT	7	35.1	3.81139	1.44057
BXA14/PgnJ	HCT	4	37.075	4.65645	2.32822
BXA16/PgnJ	HCT	3	35.1667	1.66233	0.959745
BXA2/PgnJ	HCT	11	34.5182	2.67201	0.805641
BXA24/PgnJ	HCT	13	37.4846	1.91696	0.53167
BXA25/PgnJ	HCT	1	35.7	NA	NA
BXA4/PgnJ	HCT	4	36.525	1.95171	0.975854
BXA7/PgnJ	HCT	6	35	1.8333	0.748443
BXA8/PgnJ	HCT	9	35.7889	1.59878	0.532928
BXD1/TyJ	HCT	5	35.4	2.93854	1.31415
BXD11/TyJ	HCT	4	36.725	2.98482	1.49241
BXD13/TyJ	HCT	3	35.5333	4.0501	2.33833
BXD14/TyJ	HCT	3	40.8667	2.17332	1.25477
BXD18/TyJ	HCT	3	38.6	2.0664	1.19304
BXD2/TyJ	HCT	1	37.2	NA	NA
BXD20/TyJ	HCT	6	36.5833	1.42466	0.581617
BXD21/TyJ	HCT	7	36.0857	4.50386	1.7023
BXD22/TyJ	HCT	1	37	NA	NA
BXD24/TyJ-Cep290<rd16>/J	HCT	3	35.5	0.4	0.23094
BXD31/TyJ	HCT	2	35.55	1.76777	1.25
BXD32/TyJ	HCT	7	36.5571	2.70053	1.0207
BXD34/TyJ	HCT	1	37	NA	NA
BXD36/TyJ	HCT	5	27	15.3579	6.86826
BXD38/TyJ	HCT	2	35.4	2.40416	1.7
BXD40/TyJ	HCT	5	35.4	2.70093	1.20789
BXD43/RwwJ	HCT	4	33.2	1.32916	0.66458
BXD44/RwwJ	HCT	8	34.8125	5.22916	1.84879
BXD48/RwwJ	HCT	18	33.8	2.98013	0.702423
BXD5/TyJ	HCT	6	36.7167	3.08961	1.26133
BXD50/RwwJ	HCT	11	36.5727	2.87475	0.866769
BXD55/RwwJ	HCT	17	41	4.13143	1.00202
BXD56/RwwJ	HCT	6	38.4	3.20624	1.30894
BXD6/TyJ	HCT	3	38.0333	0.602771	0.34801
BXD61/RwwJ	HCT	5	38.3	2.26164	1.01143
BXD64/RwwJ	HCT	9	36.6778	1.98417	0.661391
BXD66/RwwJ	HCT	3	39.5667	1.07858	0.622718
BXD69/RwwJ	HCT	12	36.1917	2.95587	0.853288
BXD70/RwwJ	HCT	17	36.8118	1.29898	0.315049
BXD71/RwwJ	HCT	4	39.2	2.63944	1.31972
BXD73/RwwJ	HCT	10	34.48	3.41884	1.08113
BXD75/RwwJ	HCT	10	27.59	14.6539	4.63397
BXD84/RwwJ	HCT	6	37.55	1.78634	0.729269
BXD9/TyJ	HCT	5	36	1.80278	0.806226
BXH19/TyJ	HCT	5	34.94	5.18151	2.31724
BXH22/KccJ	HCT	5	33.44	3.26236	1.45897
BXH6/TyJ	HCT	6	36.15	2.17325	0.887224
BXH8/TyJ	HCT	5	40.9	1.52807	0.683374
C3H/HeJ	HCT	13	37.0615	3.67095	1.01814
C57BL/6J	HCT	16	35.9312	3.63074	0.907686
C57BLKS/J	HCT	6	37.1667	1.81402	0.74057
C57L/J	HCT	8	38.1625	1.44908	0.512326
C58/J	HCT	4	38.8	1.09545	0.547723
CBA/J	HCT	5	33.94	4.32123	1.93251
CE/J	HCT	3	38.9333	2.48261	1.43333
CXB1/ByJ	HCT	8	36.4625	1.61859	0.572257
CXB11/HiAJ	HCT	1	36.9	NA	NA
CXB12/HiAJ	HCT	5	34.92	5.41175	2.42021
CXB13/HiAJ	HCT	9	39.2111	3.1947	1.0649
CXB2/ByJ	HCT	3	38.6667	1.27017	0.733333
CXB3/ByJ	HCT	7	37.1143	3.57045	1.3495
CXB6/ByJ	HCT	4	33.625	3.6179	1.80895
CXB7/ByJ	HCT	6	35.8167	3.50281	1.43002
CXB8/HiAJ	HCT	5	35.2	3.61939	1.61864
DBA/2J	HCT	10	34.23	12.2463	3.87261
FVB/NJ	HCT	13	39.7538	3.44229	0.954719
I/LnJ	HCT	6	38.9167	1.68928	0.689646
KK/HlJ	HCT	5	37.42	2.5014	1.11866
LG/J	HCT	5	38.74	7.16401	3.20384
LP/J	HCT	5	41.84	2.26119	1.01124
MA/MyJ	HCT	4	37.75	2.87808	1.43904
NOD/ShiLtJ	HCT	6	40.35	3.3614	1.37229
NON/ShiLtJ	HCT	3	41.3333	4.16813	2.40647
NZB/BlNJ	HCT	6	38.9667	4.09618	1.67226
NZW/LacJ	HCT	12	38.1917	2.41941	0.698424
PL/J	HCT	8	37.7125	5.12039	1.81033
RIIIS/J	HCT	4	36.35	2.15484	1.07742
SEA/GnJ	HCT	7	39.0286	4.91654	1.85828
SJL/J	HCT	7	39.5857	2.45046	0.926187
SM/J	HCT	12	35.9667	3.187	0.920008
SWR/J	HCT	15	41.7467	3.9695	1.02492
129X1/SvJ	HDL	14	59.5	23.0509	6.16062
A/J	HDL	8	63.125	32.2775	11.4118
AKR/J	HDL	21	34.7619	18.9681	4.13919
AXB10/PgnJ	HDL	2	54.5	7.77817	5.5
AXB12/PgnJ	HDL	9	37.3333	9.9373	3.31243
AXB13/PgnJ	HDL	12	42	9.34199	2.6968
AXB15/PgnJ	HDL	6	70.8333	16.388	6.69037
AXB19/PgnJ	HDL	6	42.8333	25.1111	10.2516
AXB19a/PgnJ	HDL	12	35.0833	16.7031	4.82176
AXB19b/PgnJ	HDL	4	48	6.97615	3.48807
AXB2/PgnJ	HDL	8	51.25	6.27353	2.21803
AXB5/PgnJ	HDL	11	47.4545	25.2997	7.62813
AXB6/PgnJ	HDL	3	65.6667	13.3167	7.68838
AXB8/PgnJ	HDL	2	125	45.2548	32
BALB/cByJ	HDL	4	36.75	9.53502	4.76751
BALB/cJ	HDL	18	50.3333	23.2859	5.48855
BTBR T<+> tf/J	HDL	13	52.3846	14.8691	4.12394
BUB/BnJ	HDL	19	35.6842	21.0107	4.82019
BXA1/PgnJ	HDL	1	35	NA	NA
BXA11/PgnJ	HDL	7	49	9.25563	3.4983
BXA14/PgnJ	HDL	4	44.75	6.34429	3.17214
BXA16/PgnJ	HDL	3	34.3333	7.37111	4.25572
BXA2/PgnJ	HDL	11	27.1818	16.1234	4.86138
BXA24/PgnJ	HDL	13	52.8462	8.86798	2.45953
BXA25/PgnJ	HDL	1	43	NA	NA
BXA4/PgnJ	HDL	4	59	6.68331	3.34166
BXA7/PgnJ	HDL	6	25.8333	5.4191	2.21234
BXA8/PgnJ	HDL	9	27.1111	21.1568	7.05227
BXD1/TyJ	HDL	5	46.4	7.92465	3.54401
BXD11/TyJ	HDL	4	50.25	2.21736	1.10868
BXD13/TyJ	HDL	3	24.6667	27.9344	16.128
BXD14/TyJ	HDL	3	32.6667	28.2902	16.3333
BXD18/TyJ	HDL	3	48	20.7846	12
BXD2/TyJ	HDL	1	37	NA	NA
BXD20/TyJ	HDL	6	52	14.6151	5.96657
BXD21/TyJ	HDL	7	34.4286	16.0713	6.07437
BXD22/TyJ	HDL	1	52	NA	NA
BXD24/TyJ-Cep290<rd16>/J	HDL	3	31	53.6936	31
BXD31/TyJ	HDL	2	45.5	12.0208	8.5
BXD32/TyJ	HDL	7	28.4286	36.9137	13.9521
BXD34/TyJ	HDL	1	31	NA	NA
BXD36/TyJ	HDL	5	40.4	44.7359	20.0065
BXD38/TyJ	HDL	2	26.5	6.36396	4.5
BXD40/TyJ	HDL	5	36	20.9404	9.36483
BXD43/RwwJ	HDL	4	38	3.55903	1.77951
BXD44/RwwJ	HDL	8	19.625	19.8274	7.01004
BXD48/RwwJ	HDL	18	47.5	45.548	10.7358
BXD5/TyJ	HDL	6	44	13.3566	5.45283
BXD50/RwwJ	HDL	11	38.6364	14.4172	4.34694
BXD55/RwwJ	HDL	17	29.7059	18.065	4.38142
BXD56/RwwJ	HDL	6	27.8333	22.031	8.99413
BXD6/TyJ	HDL	4	39	10.5198	5.25991
BXD61/RwwJ	HDL	5	19.2	18.0748	8.08332
BXD64/RwwJ	HDL	9	70.5556	52.2186	17.4062
BXD66/RwwJ	HDL	3	74.3333	38.6825	22.3333
BXD69/RwwJ	HDL	12	48.6667	10.5601	3.04843
BXD70/RwwJ	HDL	17	34.9412	23.6312	5.73141
BXD71/RwwJ	HDL	4	52.25	10.4363	5.21816
BXD73/RwwJ	HDL	10	42.9	16.1758	5.11523
BXD75/RwwJ	HDL	10	51.1	20.2674	6.40911
BXD84/RwwJ	HDL	6	33.6667	7.36659	3.0074
BXD9/TyJ	HDL	6	78.8333	74.529	30.4263
BXH19/TyJ	HDL	5	35.6	10.5024	4.69681
BXH22/KccJ	HDL	5	58.8	23.7844	10.6367
BXH6/TyJ	HDL	6	46.3333	22.9492	9.36898
BXH8/TyJ	HDL	5	28.2	9.88433	4.42041
C3H/HeJ	HDL	13	31.4615	21.5004	5.96315
C57BL/6J	HDL	16	50.6875	11.3826	2.84564
C57BLKS/J	HDL	6	50.6667	14.9755	6.11374
C57L/J	HDL	8	43.375	13.5112	4.77694
C58/J	HDL	4	72.75	34.5676	17.2838
CBA/J	HDL	5	49.8	13.9176	6.22415
CE/J	HDL	3	52	12.53	7.23418
CXB1/ByJ	HDL	8	38.375	20.6463	7.29955
CXB11/HiAJ	HDL	1	73	NA	NA
CXB12/HiAJ	HDL	5	50.8	19.6392	8.78294
CXB13/HiAJ	HDL	9	56.8889	28.1134	9.37112
CXB2/ByJ	HDL	3	57	37.2424	21.5019
CXB3/ByJ	HDL	7	47.5714	6.94879	2.6264
CXB6/ByJ	HDL	4	38.75	7.13559	3.5678
CXB7/ByJ	HDL	6	52	16.8285	6.87023
CXB8/HiAJ	HDL	5	90.6	4.87852	2.18174
DBA/2J	HDL	10	41.9	39.329	12.4369
FVB/NJ	HDL	13	75.4615	40.4858	11.2287
I/LnJ	HDL	6	33	17.4011	7.10399
KK/HlJ	HDL	5	63.6	39.0038	17.4431
LG/J	HDL	5	46.2	74.0756	33.1276
LP/J	HDL	5	71.6	15.3232	6.85274
MA/MyJ	HDL	4	64.75	15.3704	7.68521
NOD/ShiLtJ	HDL	6	58.1667	28.7362	11.7315
NON/ShiLtJ	HDL	3	90	54.6717	31.5647
NZB/BlNJ	HDL	6	44	34.7908	14.2033
NZW/LacJ	HDL	12	77.4167	10.7826	3.11268
PL/J	HDL	8	29.5	32.9588	11.6527
RIIIS/J	HDL	4	33.75	51.6422	25.8211
SEA/GnJ	HDL	7	67.5714	22.7805	8.61023
SJL/J	HDL	7	40	31.1234	11.7635
SM/J	HDL	12	10.6667	15.8305	4.56988
SWR/J	HDL	15	33	19.6796	5.08124
129X1/SvJ	HDL (pre-bleed)	14	24.2857	8.70392	2.32622
A/J	HDL (pre-bleed)	8	8.125	3.64251	1.28782
AKR/J	HDL (pre-bleed)	21	12.2857	4.29119	0.936414
AXB10/PgnJ	HDL (pre-bleed)	2	9	1.41421	1
[truncated: 6,522 more rows]

## Sheet: male_trait_stats
S2 Table	Male trait statistics - by strain
Maternal_strain	trait_name	n	avg	sd	sem
129X1/SvJ	adiposity	6	0.361579	0.0260062	0.010617
A/J	adiposity	12	0.359435	0.0204974	0.0059171
AKR/J	adiposity	24	0.382259	0.0141345	0.0028852
AXB10/PgnJ	adiposity	4	0.353118	0.0353017	0.0176509
AXB12/PgnJ	adiposity	3	0.321911	0.030929	0.0178569
AXB13/PgnJ	adiposity	10	0.328672	0.0416196	0.0131613
AXB15/PgnJ	adiposity	4	0.27093	0.0340581	0.0170291
AXB19/PgnJ	adiposity	13	0.312472	0.0358966	0.00995592
AXB19a/PgnJ	adiposity	14	0.329861	0.0253235	0.00676798
AXB19b/PgnJ	adiposity	4	0.376184	0.0216963	0.0108482
AXB2/PgnJ	adiposity	4	0.352957	0.0473925	0.0236962
AXB4/PgnJ	adiposity	3	0.270476	0.0243551	0.0140614
AXB5/PgnJ	adiposity	10	0.24343	0.0312252	0.00987427
AXB6/PgnJ	adiposity	3	0.225811	0.0092925	0.00536503
BALB/cByJ	adiposity	12	0.350322	0.0160234	0.00462555
BALB/cJ	adiposity	16	0.35138	0.019715	0.00492875
BTBR T<+> tf/J	adiposity	8	0.359735	0.0190408	0.00673194
BUB/BnJ	adiposity	10	0.364862	0.0198199	0.00626759
BXA11/PgnJ	adiposity	7	0.372664	0.0250152	0.00945486
BXA14/PgnJ	adiposity	4	0.229866	0.0468484	0.0234242
BXA16/PgnJ	adiposity	4	0.366047	0.00676485	0.00338242
BXA2/PgnJ	adiposity	14	0.400299	0.0166713	0.0044556
BXA24/PgnJ	adiposity	18	0.361502	0.0382868	0.00902428
BXA25/PgnJ	adiposity	1	0.315814	NA	NA
BXA4/PgnJ	adiposity	4	0.230783	0.0733405	0.0366703
BXA7/PgnJ	adiposity	11	0.349858	0.0179027	0.00539787
BXA8/PgnJ	adiposity	10	0.29048	0.0300383	0.00949895
BXD1/TyJ	adiposity	1	0.303461	NA	NA
BXD11/TyJ	adiposity	2	0.364188	0.0127956	0.00904789
BXD12/TyJ	adiposity	2	0.106144	0.0222649	0.0157436
BXD13/TyJ	adiposity	4	0.369583	0.0257688	0.0128844
BXD14/TyJ	adiposity	4	0.36867	0.0141593	0.00707963
BXD2/TyJ	adiposity	4	0.357728	0.00955524	0.00477762
BXD20/TyJ	adiposity	4	0.321277	0.030659	0.0153295
BXD21/TyJ	adiposity	11	0.33198	0.0250049	0.00753925
BXD22/TyJ	adiposity	2	0.37791	0.0228685	0.0161705
BXD24/TyJ-Cep290<rd16>/J	adiposity	5	0.416702	0.0154244	0.00689799
BXD28/TyJ	adiposity	2	0.316604	0.000720393	0.000509395
BXD31/TyJ	adiposity	3	0.268863	0.0298581	0.0172386
BXD32/TyJ	adiposity	4	0.377854	0.0207311	0.0103655
BXD34/TyJ	adiposity	2	0.368372	0.00214475	0.00151657
BXD36/TyJ	adiposity	3	0.313806	0.0562393	0.0324698
BXD38/TyJ	adiposity	2	0.287525	0.0944843	0.0668105
BXD40/TyJ	adiposity	7	0.386221	0.0108049	0.00408389
BXD43/RwwJ	adiposity	5	0.400885	0.00945309	0.00422755
BXD44/RwwJ	adiposity	12	0.436914	0.0163669	0.00472472
BXD48/RwwJ	adiposity	8	0.407426	0.0102749	0.00363274
BXD5/TyJ	adiposity	3	0.351835	0.0442884	0.0255699
BXD50/RwwJ	adiposity	9	0.390748	0.0159256	0.00530855
BXD55/RwwJ	adiposity	9	0.338995	0.0323923	0.0107974
BXD56/RwwJ	adiposity	2	0.370127	0.0308728	0.0218304
BXD6/TyJ	adiposity	2	0.340241	0.00402433	0.00284563
BXD61/RwwJ	adiposity	14	0.355463	0.0160172	0.00428077
BXD64/RwwJ	adiposity	4	0.365938	0.0131644	0.00658221
BXD66/RwwJ	adiposity	7	0.414652	0.0236026	0.00892095
BXD68/RwwJ	adiposity	1	0.376875	NA	NA
BXD69/RwwJ	adiposity	3	0.364127	0.00289763	0.00167295
BXD70/RwwJ	adiposity	9	0.331742	0.0450494	0.0150165
BXD71/RwwJ	adiposity	2	0.298105	0.0471675	0.0333525
BXD73/RwwJ	adiposity	2	0.338234	0.0133089	0.00941082
BXD75/RwwJ	adiposity	12	0.368215	0.027883	0.00804914
BXD79/RwwJ	adiposity	1	0.425239	NA	NA
BXD84/RwwJ	adiposity	8	0.369503	0.0102961	0.00364024
BXD86/RwwJ	adiposity	1	0.37817	NA	NA
BXD9/TyJ	adiposity	1	0.336407	NA	NA
BXH22/KccJ	adiposity	2	0.189582	0.00991632	0.0070119
BXH4/TyJ	adiposity	1	0.315668	NA	NA
BXH6/TyJ	adiposity	3	0.329164	0.00706692	0.00408009
BXH8/TyJ	adiposity	4	0.304612	0.0276919	0.0138459
BXH9/TyJ	adiposity	3	0.362218	0.0154356	0.00891176
C3H/HeJ	adiposity	12	0.313698	0.0317112	0.00915422
C57BL/6J	adiposity	15	0.315133	0.0338551	0.00874135
C57BLKS/J	adiposity	8	0.266035	0.061671	0.021804
C57L/J	adiposity	13	0.388091	0.0401385	0.0111324
C58/J	adiposity	5	0.377379	0.0280431	0.0125412
CBA/J	adiposity	8	0.360914	0.0119183	0.00421376
CE/J	adiposity	1	0.352845	NA	NA
CXB1/ByJ	adiposity	6	0.345805	0.0553842	0.0226105
CXB11/HiAJ	adiposity	1	0.254161	NA	NA
CXB12/HiAJ	adiposity	10	0.312623	0.030633	0.009687
CXB13/HiAJ	adiposity	8	0.362349	0.0431592	0.0152591
CXB2/ByJ	adiposity	5	0.320988	0.035712	0.0159709
CXB3/ByJ	adiposity	17	0.29053	0.0421555	0.0102242
CXB4/ByJ	adiposity	4	0.325768	0.0510298	0.0255149
CXB6/ByJ	adiposity	3	0.357015	0.0617447	0.0356483
CXB7/ByJ	adiposity	7	0.289593	0.0274346	0.0103693
CXB8/HiAJ	adiposity	2	0.249079	0.0216817	0.0153313
DBA/2J	adiposity	4	0.399943	0.0194661	0.00973304
FVB/NJ	adiposity	12	0.379206	0.0188408	0.00543886
I/LnJ	adiposity	10	0.342499	0.0187158	0.00591844
KK/HlJ	adiposity	3	0.312362	0.0148489	0.00857304
LP/J	adiposity	2	0.352865	0.0616098	0.0435647
MA/MyJ	adiposity	4	0.402109	0.0324086	0.0162043
NOD/ShiLtJ	adiposity	5	0.360875	0.0119982	0.00536575
NON/ShiLtJ	adiposity	6	0.389263	0.0206711	0.00843895
NZB/BlNJ	adiposity	6	0.345667	0.0129311	0.00527911
NZW/LacJ	adiposity	11	0.437694	0.0184384	0.00555938
PL/J	adiposity	12	0.397422	0.0225285	0.0065034
RIIIS/J	adiposity	8	0.379982	0.0087226	0.00308391
SEA/GnJ	adiposity	11	0.357043	0.0365963	0.0110342
SJL/J	adiposity	10	0.179337	0.0636691	0.020134
SM/J	adiposity	6	0.30968	0.0287469	0.0117359
SWR/J	adiposity	11	0.329932	0.03404	0.0102634
129X1/SvJ	adiposity coefficient of variation	6	0.0197559	0.0204789	0.00836046
A/J	adiposity coefficient of variation	12	0.0287299	0.0247532	0.00714562
AKR/J	adiposity coefficient of variation	24	0.0148789	0.00763523	0.00155854
AXB10/PgnJ	adiposity coefficient of variation	4	-6.62499	13.2654	6.63272
AXB12/PgnJ	adiposity coefficient of variation	3	0.0734918	0.103965	0.0600244
AXB13/PgnJ	adiposity coefficient of variation	10	0.0267318	0.027311	0.00863649
AXB15/PgnJ	adiposity coefficient of variation	4	0.0158604	0.00441867	0.00220933
AXB19/PgnJ	adiposity coefficient of variation	13	0.0179098	0.0231269	0.00641424
AXB19a/PgnJ	adiposity coefficient of variation	14	0.0142453	0.0116165	0.00310465
AXB19b/PgnJ	adiposity coefficient of variation	4	0.0143316	0.00823612	0.00411806
AXB2/PgnJ	adiposity coefficient of variation	4	0.0140937	0.0102722	0.00513612
AXB4/PgnJ	adiposity coefficient of variation	3	0.0104197	0.00398322	0.00229971
AXB5/PgnJ	adiposity coefficient of variation	10	0.0408011	0.0244301	0.00772547
AXB6/PgnJ	adiposity coefficient of variation	3	0.0209649	0.00114717	0.000662318
BALB/cByJ	adiposity coefficient of variation	12	0.0360102	0.0296103	0.00854775
BALB/cJ	adiposity coefficient of variation	16	0.0460923	0.0373193	0.00932984
BTBR T<+> tf/J	adiposity coefficient of variation	8	0.0169847	0.0140534	0.00496864
BUB/BnJ	adiposity coefficient of variation	10	0.0164538	0.0117734	0.00372308
BXA11/PgnJ	adiposity coefficient of variation	7	0.018679	0.0166553	0.00629512
BXA14/PgnJ	adiposity coefficient of variation	4	0.0158437	0.0117381	0.00586904
BXA16/PgnJ	adiposity coefficient of variation	4	0.0100934	0.00552464	0.00276232
BXA2/PgnJ	adiposity coefficient of variation	14	0.0301918	0.0455271	0.0121676
BXA24/PgnJ	adiposity coefficient of variation	18	0.0294303	0.0496718	0.0117078
BXA25/PgnJ	adiposity coefficient of variation	1	0.0132664	NA	NA
BXA4/PgnJ	adiposity coefficient of variation	4	0.0167171	0.00710316	0.00355158
BXA7/PgnJ	adiposity coefficient of variation	11	0.00892419	0.00559864	0.00168805
BXA8/PgnJ	adiposity coefficient of variation	10	0.037671	0.0351715	0.0111222
BXD1/TyJ	adiposity coefficient of variation	1	0.0254536	NA	NA
BXD11/TyJ	adiposity coefficient of variation	2	0.00623213	0.00387397	0.00273931
BXD12/TyJ	adiposity coefficient of variation	2	0.178378	0.0716718	0.0506796
BXD13/TyJ	adiposity coefficient of variation	4	0.0317699	0.0312915	0.0156457
BXD14/TyJ	adiposity coefficient of variation	4	0.00911538	0.0043752	0.0021876
BXD19/TyJ	adiposity coefficient of variation	3	0.00961798	0.00618546	0.00357118
BXD2/TyJ	adiposity coefficient of variation	4	0.00582583	0.00220453	0.00110226
BXD20/TyJ	adiposity coefficient of variation	4	0.00608406	0.00243428	0.00121714
BXD21/TyJ	adiposity coefficient of variation	11	0.0320513	0.0575174	0.0173422
BXD22/TyJ	adiposity coefficient of variation	2	0.0219639	0.00742503	0.00525029
BXD24/TyJ-Cep290<rd16>/J	adiposity coefficient of variation	5	0.00823208	0.00413796	0.00185055
BXD27/TyJ	adiposity coefficient of variation	7	0.0100905	0.0066808	0.00252511
BXD28/TyJ	adiposity coefficient of variation	2	0.0206151	0.00104184	0.000736694
BXD29/TyJ	adiposity coefficient of variation	1	0.0139191	NA	NA
BXD31/TyJ	adiposity coefficient of variation	3	0.00847314	0.00252948	0.0014604
BXD32/TyJ	adiposity coefficient of variation	4	0.0274346	0.0158957	0.00794787
BXD34/TyJ	adiposity coefficient of variation	2	0.00985605	0.00120798	0.00085417
BXD36/TyJ	adiposity coefficient of variation	3	0.0921855	0.146914	0.084821
BXD38/TyJ	adiposity coefficient of variation	2	0.0305137	0.0276969	0.0195847
BXD40/TyJ	adiposity coefficient of variation	7	0.00901981	0.00599585	0.00226622
BXD43/RwwJ	adiposity coefficient of variation	5	0.021157	0.0303885	0.0135901
BXD44/RwwJ	adiposity coefficient of variation	12	0.0491233	0.0457431	0.0132049
BXD48/RwwJ	adiposity coefficient of variation	8	0.0114266	0.00767462	0.00271339
BXD5/TyJ	adiposity coefficient of variation	3	0.0154899	0.0112392	0.00648894
BXD50/RwwJ	adiposity coefficient of variation	9	0.0706498	0.0607473	0.0202491
BXD51/RwwJ	adiposity coefficient of variation	3	0.0121579	0.00786948	0.00454345
BXD55/RwwJ	adiposity coefficient of variation	9	0.0247545	0.0454098	0.0151366
BXD56/RwwJ	adiposity coefficient of variation	2	0.00558407	0.00696975	0.00492836
BXD6/TyJ	adiposity coefficient of variation	2	0.0139435	0.0150182	0.0106195
BXD61/RwwJ	adiposity coefficient of variation	14	0.039518	0.0460381	0.0123042
BXD64/RwwJ	adiposity coefficient of variation	4	0.00674935	0.00439127	0.00219563
BXD66/RwwJ	adiposity coefficient of variation	7	0.00933702	0.00435624	0.0016465
BXD68/RwwJ	adiposity coefficient of variation	1	0.00618475	NA	NA
BXD69/RwwJ	adiposity coefficient of variation	3	0.0201325	0.00840641	0.00485344
BXD70/RwwJ	adiposity coefficient of variation	9	0.0138854	0.0129323	0.00431077
BXD71/RwwJ	adiposity coefficient of variation	2	0.112114	0.112807	0.0797666
BXD73/RwwJ	adiposity coefficient of variation	2	0.0171563	0.00351893	0.00248826
BXD75/RwwJ	adiposity coefficient of variation	12	0.0740157	0.0618322	0.0178494
BXD79/RwwJ	adiposity coefficient of variation	1	0.0125363	NA	NA
BXD84/RwwJ	adiposity coefficient of variation	8	0.0162573	0.0229483	0.00811346
BXD86/RwwJ	adiposity coefficient of variation	1	0.00696384	NA	NA
BXD87/RwwJ	adiposity coefficient of variation	19	0.016869	0.0102512	0.00235178
BXD9/TyJ	adiposity coefficient of variation	1	0.00845398	NA	NA
BXH22/KccJ	adiposity coefficient of variation	2	0.0155341	0.00788797	0.00557764
BXH4/TyJ	adiposity coefficient of variation	1	0.00877976	NA	NA
BXH6/TyJ	adiposity coefficient of variation	3	0.0446004	0.0566564	0.0327106
BXH8/TyJ	adiposity coefficient of variation	4	0.00906295	0.00242097	0.00121048
BXH9/TyJ	adiposity coefficient of variation	3	0.0137971	0.00595491	0.00343807
C3H/HeJ	adiposity coefficient of variation	12	0.0186767	0.0130636	0.00377113
C57BL/6J	adiposity coefficient of variation	15	0.0105375	0.00446071	0.00115175
C57BLKS/J	adiposity coefficient of variation	8	0.0184878	0.0116561	0.00412107
C57L/J	adiposity coefficient of variation	13	0.0342582	0.028727	0.00796742
C58/J	adiposity coefficient of variation	5	0.00928224	0.00627394	0.00280579
CBA/J	adiposity coefficient of variation	8	0.00986765	0.00521065	0.00184224
CE/J	adiposity coefficient of variation	1	0.0387533	NA	NA
CXB1/ByJ	adiposity coefficient of variation	6	0.0136286	0.00994794	0.00406123
CXB11/HiAJ	adiposity coefficient of variation	1	0.00630527	NA	NA
CXB12/HiAJ	adiposity coefficient of variation	10	0.00698516	0.00438464	0.00138655
CXB13/HiAJ	adiposity coefficient of variation	8	0.00950838	0.00572964	0.00202574
CXB2/ByJ	adiposity coefficient of variation	5	0.0190496	0.0166574	0.00744941
CXB3/ByJ	adiposity coefficient of variation	17	0.0129752	0.00786768	0.00190819
CXB4/ByJ	adiposity coefficient of variation	4	0.0159178	0.0109302	0.00546508
CXB6/ByJ	adiposity coefficient of variation	3	0.00799954	0.00356212	0.00205659
CXB7/ByJ	adiposity coefficient of variation	7	0.00963269	0.00433581	0.00163878
CXB8/HiAJ	adiposity coefficient of variation	2	0.00613444	0.00449691	0.00317979
DBA/2J	adiposity coefficient of variation	4	0.0116881	0.0151857	0.00759285
FVB/NJ	adiposity coefficient of variation	12	0.0249589	0.0167447	0.00483379
I/LnJ	adiposity coefficient of variation	10	0.01375	0.00564666	0.00178563
KK/HlJ	adiposity coefficient of variation	3	0.0133096	0.00358938	0.00207233
LP/J	adiposity coefficient of variation	2	0.0142202	0.0101247	0.00715925
MA/MyJ	adiposity coefficient of variation	4	0.0125938	0.00528932	0.00264466
NOD/ShiLtJ	adiposity coefficient of variation	5	0.0224675	0.0144721	0.00647214
NON/ShiLtJ	adiposity coefficient of variation	6	0.0130171	0.0058515	0.00238886
NZB/BlNJ	adiposity coefficient of variation	6	0.00901106	0.00614884	0.00251026
NZW/LacJ	adiposity coefficient of variation	11	0.0837079	0.0436137	0.01315
PL/J	adiposity coefficient of variation	12	0.063082	0.0619337	0.0178787
RIIIS/J	adiposity coefficient of variation	8	0.00752067	0.00346031	0.0012234
SEA/GnJ	adiposity coefficient of variation	11	0.00748242	0.00485825	0.00146482
SJL/J	adiposity coefficient of variation	9	0.0160638	0.0158547	0.00528491
SM/J	adiposity coefficient of variation	6	0.0120006	0.00623058	0.00254362
SWR/J	adiposity coefficient of variation	11	0.0253958	0.0171571	0.00517305
129X1/SvJ	average adiposity (liver)	6	0.283108	0.0637856	0.0260404
A/J	average adiposity (liver)	12	0.186294	0.0204318	0.00589815
AKR/J	average adiposity (liver)	24	0.27517	0.0316687	0.00646434
AXB10/PgnJ	average adiposity (liver)	4	0.218651	0.148032	0.074016
AXB12/PgnJ	average adiposity (liver)	3	0.204139	0.00244554	0.00141193
AXB13/PgnJ	average adiposity (liver)	10	0.265442	0.0389123	0.0123051
AXB15/PgnJ	average adiposity (liver)	4	0.216267	0.0515752	0.0257876
AXB19/PgnJ	average adiposity (liver)	13	0.271787	0.0568569	0.0157693
AXB19a/PgnJ	average adiposity (liver)	14	0.277815	0.0377666	0.0100936
AXB19b/PgnJ	average adiposity (liver)	4	0.260984	0.027178	0.013589
AXB2/PgnJ	average adiposity (liver)	4	0.240213	0.0436301	0.021815
AXB4/PgnJ	average adiposity (liver)	3	0.330997	0.0104281	0.00602065
AXB5/PgnJ	average adiposity (liver)	10	0.209902	0.0463021	0.014642
AXB6/PgnJ	average adiposity (liver)	3	0.212518	0.0224156	0.0129416
BALB/cByJ	average adiposity (liver)	12	0.306361	0.0348858	0.0100707
BALB/cJ	average adiposity (liver)	16	0.260713	0.0638256	0.0159564
BTBR T<+> tf/J	average adiposity (liver)	8	0.258003	0.0743916	0.0263014
BUB/BnJ	average adiposity (liver)	10	0.308355	0.0260467	0.00823668
BXA11/PgnJ	average adiposity (liver)	7	0.263815	0.043005	0.0162544
BXA14/PgnJ	average adiposity (liver)	4	0.220962	0.0574883	0.0287442
BXA16/PgnJ	average adiposity (liver)	4	0.22936	0.0173058	0.00865288
BXA2/PgnJ	average adiposity (liver)	14	0.311366	0.0484707	0.0129543
BXA24/PgnJ	average adiposity (liver)	18	0.260604	0.0449506	0.010595
BXA25/PgnJ	average adiposity (liver)	1	0.19213	NA	NA
BXA4/PgnJ	average adiposity (liver)	4	0.147204	0.0111468	0.0055734
BXA7/PgnJ	average adiposity (liver)	11	0.325762	0.0355209	0.0107099
BXA8/PgnJ	average adiposity (liver)	10	0.223551	0.0307388	0.00972046
BXD1/TyJ	average adiposity (liver)	1	0.191941	NA	NA
BXD11/TyJ	average adiposity (liver)	2	0.32988	0.0128928	0.00911656
BXD12/TyJ	average adiposity (liver)	2	0.029566	0.00620763	0.00438946
BXD13/TyJ	average adiposity (liver)	4	0.217846	0.0609579	0.030479
BXD14/TyJ	average adiposity (liver)	4	0.333856	0.0161529	0.00807647
BXD2/TyJ	average adiposity (liver)	4	0.352986	0.0141951	0.00709756
BXD20/TyJ	average adiposity (liver)	4	0.269432	0.0460302	0.0230151
BXD21/TyJ	average adiposity (liver)	11	0.26869	0.0931724	0.0280926
BXD22/TyJ	average adiposity (liver)	2	0.226142	0.0728717	0.0515281
BXD24/TyJ-Cep290<rd16>/J	average adiposity (liver)	5	0.28096	0.0282257	0.0126229
BXD28/TyJ	average adiposity (liver)	2	0.292232	0.0043201	0.00305477
BXD31/TyJ	average adiposity (liver)	3	0.234837	0.00760024	0.004388
BXD32/TyJ	average adiposity (liver)	4	0.281527	0.0664355	0.0332178
BXD34/TyJ	average adiposity (liver)	2	0.25738	0.00291847	0.00206367
BXD36/TyJ	average adiposity (liver)	3	0.210492	0.154746	0.0893426
BXD38/TyJ	average adiposity (liver)	2	0.157414	0.108798	0.076932
BXD40/TyJ	average adiposity (liver)	7	0.307445	0.0336724	0.012727
BXD43/RwwJ	average adiposity (liver)	5	0.302098	0.0276616	0.0123706
BXD44/RwwJ	average adiposity (liver)	12	0.313682	0.0263117	0.00759554
BXD48/RwwJ	average adiposity (liver)	8	0.281504	0.0274722	0.00971291
BXD5/TyJ	average adiposity (liver)	3	0.208375	0.0708127	0.0408837
BXD50/RwwJ	average adiposity (liver)	9	0.288244	0.0431513	0.0143838
BXD55/RwwJ	average adiposity (liver)	9	0.294219	0.0252767	0.00842557
BXD56/RwwJ	average adiposity (liver)	2	0.305569	0.00836564	0.0059154
BXD6/TyJ	average adiposity (liver)	2	0.24553	0.0991727	0.0701257
BXD61/RwwJ	average adiposity (liver)	14	0.276764	0.0354093	0.00946353
BXD64/RwwJ	average adiposity (liver)	4	0.261625	0.0412117	0.0206058
BXD66/RwwJ	average adiposity (liver)	7	0.307151	0.0186167	0.00703645
BXD68/RwwJ	average adiposity (liver)	1	0.336803	NA	NA
BXD69/RwwJ	average adiposity (liver)	3	0.170379	0.0597478	0.0344954
BXD70/RwwJ	average adiposity (liver)	9	0.254286	0.0656638	0.0218879
BXD71/RwwJ	average adiposity (liver)	2	0.161834	0.0326716	0.0231023
BXD73/RwwJ	average adiposity (liver)	2	0.182283	0.13245	0.0936562
BXD75/RwwJ	average adiposity (liver)	12	0.24141	0.0317631	0.00916921
BXD79/RwwJ	average adiposity (liver)	1	0.307665	NA	NA
BXD84/RwwJ	average adiposity (liver)	8	0.280058	0.0263588	0.00931925
BXD86/RwwJ	average adiposity (liver)	1	0.260428	NA	NA
BXD9/TyJ	average adiposity (liver)	1	0.275534	NA	NA
BXH22/KccJ	average adiposity (liver)	2	0.222114	0.00200513	0.00141784
BXH4/TyJ	average adiposity (liver)	1	0.296386	NA	NA
BXH6/TyJ	average adiposity (liver)	3	0.238186	0.0547464	0.0316078
BXH8/TyJ	average adiposity (liver)	4	0.288537	0.0233224	0.0116612
BXH9/TyJ	average adiposity (liver)	3	0.289255	0.0309993	0.0178975
C3H/HeJ	average adiposity (liver)	12	0.208228	0.037984	0.010965
C57BL/6J	average adiposity (liver)	15	0.261287	0.0267248	0.00690031
C57BLKS/J	average adiposity (liver)	8	0.150873	0.0332949	0.0117715
C57L/J	average adiposity (liver)	13	0.290455	0.045162	0.0125257
C58/J	average adiposity (liver)	5	0.291191	0.0356265	0.0159327
CBA/J	average adiposity (liver)	8	0.270185	0.0389149	0.0137585
CE/J	average adiposity (liver)	1	0.203489	NA	NA
CXB1/ByJ	average adiposity (liver)	6	0.231793	0.0778612	0.0317867
CXB11/HiAJ	average adiposity (liver)	1	0.243249	NA	NA
CXB12/HiAJ	average adiposity (liver)	10	0.306475	0.0404092	0.0127785
CXB13/HiAJ	average adiposity (liver)	8	0.282403	0.0572758	0.0202501
CXB2/ByJ	average adiposity (liver)	5	0.291052	0.0340301	0.0152187
CXB3/ByJ	average adiposity (liver)	17	0.271291	0.0415586	0.0100795
CXB4/ByJ	average adiposity (liver)	4	0.230806	0.0338432	0.0169216
CXB6/ByJ	average adiposity (liver)	3	0.284656	0.0261548	0.0151005
CXB7/ByJ	average adiposity (liver)	7	0.278346	0.0390445	0.0147574
CXB8/HiAJ	average adiposity (liver)	2	0.324219	0.0152154	0.0107589
DBA/2J	average adiposity (liver)	4	0.262685	0.0372979	0.0186489
FVB/NJ	average adiposity (liver)	12	0.266832	0.0305034	0.00880557
I/LnJ	average adiposity (liver)	10	0.233787	0.0225437	0.00712896
KK/HlJ	average adiposity (liver)	3	0.261282	0.041692	0.0240709
LP/J	average adiposity (liver)	2	0.233649	0.100785	0.0712655
MA/MyJ	average adiposity (liver)	4	0.276068	0.0386955	0.0193478
NOD/ShiLtJ	average adiposity (liver)	5	0.288003	0.0379575	0.0169751
NON/ShiLtJ	average adiposity (liver)	6	0.274383	0.0247953	0.0101226
NZB/BlNJ	average adiposity (liver)	6	0.298634	0.0285631	0.0116608
NZW/LacJ	average adiposity (liver)	11	0.260669	0.0481167	0.0145077
PL/J	average adiposity (liver)	12	0.304571	0.0659324	0.019033
RIIIS/J	average adiposity (liver)	8	0.253788	0.034426	0.0121714
SEA/GnJ	average adiposity (liver)	11	0.27786	0.0440484	0.0132811
SJL/J	average adiposity (liver)	9	0.194662	0.0406686	0.0135562
SM/J	average adiposity (liver)	6	0.228043	0.0133463	0.00544859
SWR/J	average adiposity (liver)	11	0.160837	0.0894559	0.026972
129X1/SvJ	average fat mass (liver)	6	0.645111	0.247537	0.101056
A/J	average fat mass (liver)	12	0.296333	0.0991529	0.028623
AKR/J	average fat mass (liver)	24	0.709861	0.130805	0.0267005
AXB10/PgnJ	average fat mass (liver)	4	0.47125	0.313741	0.15687
AXB12/PgnJ	average fat mass (liver)	3	0.282778	0.0607603	0.03508
AXB13/PgnJ	average fat mass (liver)	10	0.51445	0.139896	0.0442389
AXB15/PgnJ	average fat mass (liver)	4	0.411417	0.130234	0.065117
AXB19/PgnJ	average fat mass (liver)	13	0.603436	0.158238	0.0438872
AXB19a/PgnJ	average fat mass (liver)	14	0.55769	0.16749	0.0447636
AXB19b/PgnJ	average fat mass (liver)	4	0.544917	0.0449612	0.0224806
AXB2/PgnJ	average fat mass (liver)	4	0.3955	0.273969	0.136984
AXB4/PgnJ	average fat mass (liver)	3	0.531667	0.174872	0.100963
AXB5/PgnJ	average fat mass (liver)	10	0.338767	0.141451	0.0447308
AXB6/PgnJ	average fat mass (liver)	3	0.433222	0.0650575	0.037561
BALB/cByJ	average fat mass (liver)	12	0.601056	0.169571	0.0489509
BALB/cJ	average fat mass (liver)	16	0.516688	0.150569	0.0376424
BTBR T<+> tf/J	average fat mass (liver)	8	0.522167	0.281833	0.0996431
BUB/BnJ	average fat mass (liver)	10	0.685067	0.196991	0.0622941
BXA11/PgnJ	average fat mass (liver)	7	0.650095	0.202775	0.0766417
BXA14/PgnJ	average fat mass (liver)	4	0.380583	0.234226	0.117113
BXA16/PgnJ	average fat mass (liver)	4	0.495	0.0718295	0.0359148
BXA2/PgnJ	average fat mass (liver)	14	0.728464	0.163518	0.043702
BXA24/PgnJ	average fat mass (liver)	18	0.56988	0.167902	0.0395749
BXA25/PgnJ	average fat mass (liver)	1	0.459	NA	NA
BXA4/PgnJ	average fat mass (liver)	4	0.168	0.0560364	0.0280182
BXA7/PgnJ	average fat mass (liver)	11	0.664606	0.126042	0.0380031
BXA8/PgnJ	average fat mass (liver)	10	0.428567	0.118047	0.0373297
BXD1/TyJ	average fat mass (liver)	1	0.179	NA	NA
BXD11/TyJ	average fat mass (liver)	2	0.816667	0.0636396	0.045
BXD12/TyJ	average fat mass (liver)	2	0.0248333	0.00306413	0.00216667
BXD13/TyJ	average fat mass (liver)	4	0.435667	0.215831	0.107916
BXD14/TyJ	average fat mass (liver)	4	0.725583	0.110605	0.0553024
BXD19/TyJ	average fat mass (liver)	3	0.629111	0.0637707	0.036818
BXD2/TyJ	average fat mass (liver)	4	0.896167	0.11747	0.0587352
BXD20/TyJ	average fat mass (liver)	4	0.556833	0.106789	0.0533945
BXD21/TyJ	average fat mass (liver)	11	0.516091	0.247137	0.0745145
BXD22/TyJ	average fat mass (liver)	2	0.252333	0.122094	0.0863333
BXD24/TyJ-Cep290<rd16>/J	average fat mass (liver)	5	0.529533	0.211452	0.0945644
BXD27/TyJ	average fat mass (liver)	7	0.561619	0.134846	0.0509668
BXD28/TyJ	average fat mass (liver)	2	0.373833	0.00306413	0.00216667
BXD29/TyJ	average fat mass (liver)	1	0.596667	NA	NA
BXD31/TyJ	average fat mass (liver)	3	0.541444	0.038286	0.0221044
BXD32/TyJ	average fat mass (liver)	4	0.585833	0.376934	0.188467
BXD34/TyJ	average fat mass (liver)	2	0.481333	0.0353553	0.025
BXD36/TyJ	average fat mass (liver)	3	0.440778	0.381482	0.220249
BXD38/TyJ	average fat mass (liver)	2	0.173	0.171591	0.121333
BXD40/TyJ	average fat mass (liver)	7	0.579095	0.171684	0.0648904
BXD43/RwwJ	average fat mass (liver)	5	0.570133	0.130537	0.0583779
BXD44/RwwJ	average fat mass (liver)	12	0.619444	0.14477	0.0417916
BXD48/RwwJ	average fat mass (liver)	8	0.597167	0.111447	0.0394024
BXD5/TyJ	average fat mass (liver)	3	0.309667	0.223301	0.128923
BXD50/RwwJ	average fat mass (liver)	9	0.546333	0.108267	0.036089
BXD51/RwwJ	average fat mass (liver)	3	0.509333	0.0333983	0.0192825
BXD55/RwwJ	average fat mass (liver)	9	0.533287	0.110857	0.0369524
BXD56/RwwJ	average fat mass (liver)	2	0.614667	0.0560971	0.0396667
BXD6/TyJ	average fat mass (liver)	2	0.336167	0.226038	0.159833
BXD61/RwwJ	average fat mass (liver)	14	0.70869	0.191494	0.051179
BXD64/RwwJ	average fat mass (liver)	4	0.6555	0.194775	0.0973875
BXD66/RwwJ	average fat mass (liver)	7	0.533	0.0736543	0.0278387
BXD68/RwwJ	average fat mass (liver)	1	0.626	NA	NA
BXD69/RwwJ	average fat mass (liver)	3	0.273889	0.111353	0.0642899
BXD70/RwwJ	average fat mass (liver)	9	0.588667	0.243005	0.0810017
BXD71/RwwJ	average fat mass (liver)	2	0.22925	0.0130815	0.00925
BXD73/RwwJ	average fat mass (liver)	2	0.2345	0.225096	0.159167
BXD75/RwwJ	average fat mass (liver)	12	0.55525	0.109787	0.0316928
BXD79/RwwJ	average fat mass (liver)	1	0.571333	NA	NA
BXD84/RwwJ	average fat mass (liver)	8	0.657917	0.108398	0.0383246
BXD86/RwwJ	average fat mass (liver)	1	0.649333	NA	NA
BXD87/RwwJ	average fat mass (liver)	19	0.594632	0.187908	0.043109
BXD9/TyJ	average fat mass (liver)	1	0.413667	NA	NA
BXH22/KccJ	average fat mass (liver)	2	0.397167	0.013435	0.0095
BXH4/TyJ	average fat mass (liver)	1	0.620333	NA	NA
BXH6/TyJ	average fat mass (liver)	3	0.528889	0.21375	0.123408
BXH8/TyJ	average fat mass (liver)	4	0.643333	0.166702	0.0833509
BXH9/TyJ	average fat mass (liver)	3	0.427111	0.15955	0.0921161
C3H/HeJ	average fat mass (liver)	12	0.477028	0.153512	0.044315
C57BL/6J	average fat mass (liver)	15	0.509644	0.112629	0.0290806
C57BLKS/J	average fat mass (liver)	8	0.157625	0.0468288	0.0165565
C57L/J	average fat mass (liver)	13	0.518538	0.190266	0.0527702
C58/J	average fat mass (liver)	5	0.5414	0.112265	0.0502064
CBA/J	average fat mass (liver)	8	0.560667	0.16603	0.0587003
CE/J	average fat mass (liver)	1	0.582	NA	NA
CXB1/ByJ	average fat mass (liver)	6	0.287944	0.164032	0.066966
CXB11/HiAJ	average fat mass (liver)	1	0.396333	NA	NA
CXB12/HiAJ	average fat mass (liver)	10	0.670833	0.0963924	0.0304819
CXB13/HiAJ	average fat mass (liver)	8	0.462875	0.170009	0.0601072
CXB2/ByJ	average fat mass (liver)	5	0.339867	0.193558	0.0865616
CXB3/ByJ	average fat mass (liver)	17	0.520471	0.131001	0.0317723
CXB4/ByJ	average fat mass (liver)	4	0.354417	0.177236	0.0886179
CXB6/ByJ	average fat mass (liver)	3	0.648667	0.114038	0.0658402
CXB7/ByJ	average fat mass (liver)	7	0.596631	0.133458	0.0504424
CXB8/HiAJ	average fat mass (liver)	2	0.774833	0.0572756	0.0405
DBA/2J	average fat mass (liver)	4	0.545083	0.233403	0.116702
FVB/NJ	average fat mass (liver)	12	0.348278	0.253439	0.0731617
I/LnJ	average fat mass (liver)	10	0.567333	0.0966616	0.0305671
KK/HlJ	average fat mass (liver)	3	0.644111	0.155751	0.0899227
LP/J	average fat mass (liver)	2	0.453333	0.274357	0.194
MA/MyJ	average fat mass (liver)	4	0.57025	0.206004	0.103002
NOD/ShiLtJ	average fat mass (liver)	5	0.3502	0.292679	0.13089
NON/ShiLtJ	average fat mass (liver)	6	0.4385	0.176284	0.0719675
NZB/BlNJ	average fat mass (liver)	6	0.727	0.19954	0.0814617
NZW/LacJ	average fat mass (liver)	11	0.63603	0.197549	0.0595632
PL/J	average fat mass (liver)	12	0.580333	0.161916	0.0467412
RIIIS/J	average fat mass (liver)	8	0.59875	0.0522669	0.0184792
SEA/GnJ	average fat mass (liver)	11	0.616394	0.204504	0.0616602
SJL/J	average fat mass (liver)	9	0.232185	0.13962	0.0465399
SM/J	average fat mass (liver)	6	0.3625	0.0632845	0.0258358
SWR/J	average fat mass (liver)	11	0.264197	0.251263	0.0757586
129X1/SvJ	average lean mass (liver)	6	1.55794	0.235314	0.0960665
A/J	average lean mass (liver)	12	1.26567	0.357813	0.103292
AKR/J	average lean mass (liver)	24	1.86649	0.258725	0.0528119
AXB10/PgnJ	average lean mass (liver)	4	1.6115	0.232497	0.116249
AXB12/PgnJ	average lean mass (liver)	3	1.10056	0.222492	0.128456
AXB13/PgnJ	average lean mass (liver)	10	1.40288	0.212163	0.0670918
AXB15/PgnJ	average lean mass (liver)	4	1.4715	0.11775	0.058875
AXB19/PgnJ	average lean mass (liver)	13	1.62936	0.330215	0.0915851
AXB19a/PgnJ	average lean mass (liver)	14	1.43781	0.366433	0.0979333
AXB19b/PgnJ	average lean mass (liver)	4	1.54833	0.126114	0.0630569
AXB2/PgnJ	average lean mass (liver)	4	1.15925	0.538644	0.269322
AXB4/PgnJ	average lean mass (liver)	3	1.06933	0.32902	0.18996
AXB5/PgnJ	average lean mass (liver)	10	1.21567	0.254558	0.0804984
AXB6/PgnJ	average lean mass (liver)	3	1.60261	0.127931	0.0738613
BALB/cByJ	average lean mass (liver)	12	1.34819	0.280994	0.0811161
BALB/cJ	average lean mass (liver)	16	1.47471	0.358319	0.0895797
BTBR T<+> tf/J	average lean mass (liver)	8	1.35342	0.358671	0.126809
BUB/BnJ	average lean mass (liver)	10	1.51943	0.347026	0.109739
BXA11/PgnJ	average lean mass (liver)	7	1.77752	0.243297	0.0919577
BXA14/PgnJ	average lean mass (liver)	4	1.23242	0.331352	0.165676
BXA16/PgnJ	average lean mass (liver)	4	1.6545	0.0914583	0.0457292
BXA2/PgnJ	average lean mass (liver)	14	1.60525	0.24663	0.0659147
BXA24/PgnJ	average lean mass (liver)	18	1.60152	0.391203	0.0922075
BXA25/PgnJ	average lean mass (liver)	1	1.93	NA	NA
BXA4/PgnJ	average lean mass (liver)	4	0.9575	0.235374	0.117687
BXA7/PgnJ	average lean mass (liver)	11	1.36648	0.149536	0.0450867
BXA8/PgnJ	average lean mass (liver)	10	1.47997	0.317362	0.100359
BXD1/TyJ	average lean mass (liver)	1	0.753667	NA	NA
BXD11/TyJ	average lean mass (liver)	2	1.66467	0.226274	0.16
BXD12/TyJ	average lean mass (liver)	2	0.823333	0.0768389	0.0543333
BXD13/TyJ	average lean mass (liver)	4	1.43775	0.459832	0.229916
BXD14/TyJ	average lean mass (liver)	4	1.44083	0.136519	0.0682594
BXD19/TyJ	average lean mass (liver)	3	1.68733	0.22275	0.128605
BXD2/TyJ	average lean mass (liver)	4	1.63925	0.169883	0.0849415
BXD20/TyJ	average lean mass (liver)	4	1.50492	0.0754431	0.0377215
BXD21/TyJ	average lean mass (liver)	11	1.30227	0.272001	0.0820114
BXD22/TyJ	average lean mass (liver)	2	0.832833	0.068118	0.0481667
BXD24/TyJ-Cep290<rd16>/J	average lean mass (liver)	5	1.3118	0.392581	0.175568
BXD27/TyJ	average lean mass (liver)	7	1.5701	0.275928	0.104291
BXD28/TyJ	average lean mass (liver)	2	0.905667	0.0263987	0.0186667
BXD29/TyJ	average lean mass (liver)	1	1.561	NA	NA
BXD31/TyJ	average lean mass (liver)	3	1.76478	0.127114	0.0733895
BXD32/TyJ	average lean mass (liver)	4	1.33958	0.509396	0.254698
BXD34/TyJ	average lean mass (liver)	2	1.38817	0.0808459	0.0571667
BXD36/TyJ	average lean mass (liver)	3	1.24911	0.475975	0.274804
BXD38/TyJ	average lean mass (liver)	2	0.776	0.262572	0.185667
BXD40/TyJ	average lean mass (liver)	7	1.27781	0.266445	0.100707
BXD43/RwwJ	average lean mass (liver)	5	1.34507	0.38486	0.172114
BXD44/RwwJ	average lean mass (liver)	12	1.35675	0.308184	0.0889652
BXD48/RwwJ	average lean mass (liver)	8	1.52471	0.251697	0.0889883
BXD5/TyJ	average lean mass (liver)	3	1.05633	0.337524	0.194869
BXD50/RwwJ	average lean mass (liver)	9	1.35711	0.248363	0.0827877
BXD51/RwwJ	average lean mass (liver)	3	1.45589	0.021464	0.0123923
BXD55/RwwJ	average lean mass (liver)	9	1.26015	0.15196	0.0506534
BXD56/RwwJ	average lean mass (liver)	2	1.40017	0.182669	0.129167
BXD6/TyJ	average lean mass (liver)	2	0.952167	0.174184	0.123167
BXD61/RwwJ	average lean mass (liver)	14	1.84664	0.403684	0.107889
BXD64/RwwJ	average lean mass (liver)	4	1.81217	0.140574	0.070287
BXD66/RwwJ	average lean mass (liver)	7	1.20033	0.129843	0.0490761
BXD68/RwwJ	average lean mass (liver)	1	1.23267	NA	NA
BXD69/RwwJ	average lean mass (liver)	3	1.31867	0.0981478	0.0566657
BXD70/RwwJ	average lean mass (liver)	9	1.63181	0.376363	0.125454
BXD71/RwwJ	average lean mass (liver)	2	1.22658	0.363335	0.256917
BXD73/RwwJ	average lean mass (liver)	2	0.903833	0.182669	0.129167
BXD75/RwwJ	average lean mass (liver)	12	1.78103	0.457322	0.132017
BXD79/RwwJ	average lean mass (liver)	1	1.28567	NA	NA
BXD84/RwwJ	average lean mass (liver)	8	1.68213	0.155459	0.0549632
BXD86/RwwJ	average lean mass (liver)	1	1.844	NA	NA
BXD87/RwwJ	average lean mass (liver)	19	1.40689	0.327652	0.0751685
BXD9/TyJ	average lean mass (liver)	1	1.08767	NA	NA
BXH22/KccJ	average lean mass (liver)	2	1.39133	0.0631682	0.0446667
BXH4/TyJ	average lean mass (liver)	1	1.47267	NA	NA
BXH6/TyJ	average lean mass (liver)	3	1.62433	0.270402	0.156117
BXH8/TyJ	average lean mass (liver)	4	1.56733	0.27512	0.13756
BXH9/TyJ	average lean mass (liver)	3	1.02567	0.232144	0.134028
C3H/HeJ	average lean mass (liver)	12	1.74283	0.39556	0.114188
C57BL/6J	average lean mass (liver)	15	1.45811	0.362601	0.0936232
C57BLKS/J	average lean mass (liver)	8	0.873375	0.10463	0.0369924
C57L/J	average lean mass (liver)	13	1.22587	0.327072	0.0907133
C58/J	average lean mass (liver)	5	1.30373	0.146739	0.0656235
CBA/J	average lean mass (liver)	8	1.47892	0.28648	0.101286
CE/J	average lean mass (liver)	1	2.2785	NA	NA
CXB1/ByJ	average lean mass (liver)	6	0.852056	0.214978	0.0877643
CXB11/HiAJ	average lean mass (liver)	1	1.233	NA	NA
CXB12/HiAJ	average lean mass (liver)	10	1.52467	0.190334	0.0601889
CXB13/HiAJ	average lean mass (liver)	8	1.134	0.315641	0.111596
CXB2/ByJ	average lean mass (liver)	5	0.785667	0.340011	0.152058
CXB3/ByJ	average lean mass (liver)	17	1.38329	0.228523	0.0554249
CXB4/ByJ	average lean mass (liver)	4	1.12867	0.315808	0.157904
CXB6/ByJ	average lean mass (liver)	3	1.623	0.184536	0.106542
CXB7/ByJ	average lean mass (liver)	7	1.54188	0.2301	0.0869696
CXB8/HiAJ	average lean mass (liver)	2	1.6135	0.00730677	0.00516667
DBA/2J	average lean mass (liver)	4	1.45775	0.46542	0.23271
FVB/NJ	average lean mass (liver)	12	0.895056	0.544719	0.157247
I/LnJ	average lean mass (liver)	10	1.85447	0.240358	0.0760078
KK/HlJ	average lean mass (liver)	3	1.81078	0.27375	0.158049
LP/J	average lean mass (liver)	2	1.40667	0.0975807	0.069
MA/MyJ	average lean mass (liver)	4	1.448	0.362958	0.181479
NOD/ShiLtJ	average lean mass (liver)	5	0.802	0.501003	0.224055
NON/ShiLtJ	average lean mass (liver)	6	1.17572	0.518089	0.211509
NZB/BlNJ	average lean mass (liver)	6	1.67206	0.260884	0.106505
NZW/LacJ	average lean mass (liver)	11	1.77094	0.296202	0.0893084
PL/J	average lean mass (liver)	12	1.31772	0.238511	0.0688522
RIIIS/J	average lean mass (liver)	8	1.78779	0.288073	0.101849
SEA/GnJ	average lean mass (liver)	11	1.53861	0.3211	0.0968153
SJL/J	average lean mass (liver)	9	0.946926	0.515562	0.171854
SM/J	average lean mass (liver)	6	1.22283	0.155635	0.0635377
SWR/J	average lean mass (liver)	11	1.08765	0.360932	0.108825
129X1/SvJ	average total mass (liver)	6	2.20306	0.469442	0.191649
A/J	average total mass (liver)	12	1.562	0.452238	0.13055
AKR/J	average total mass (liver)	24	2.57635	0.34742	0.0709168
AXB10/PgnJ	average total mass (liver)	4	2.08275	0.227222	0.113611
AXB12/PgnJ	average total mass (liver)	3	1.38333	0.283247	0.163533
AXB13/PgnJ	average total mass (liver)	10	1.91733	0.32477	0.102701
AXB15/PgnJ	average total mass (liver)	4	1.88292	0.188571	0.0942853
AXB19/PgnJ	average total mass (liver)	13	2.23279	0.401865	0.111457
AXB19a/PgnJ	average total mass (liver)	14	1.9955	0.507066	0.135519
AXB19b/PgnJ	average total mass (liver)	4	2.09325	0.108348	0.0541742
AXB2/PgnJ	average total mass (liver)	4	1.55475	0.810217	0.405109
AXB4/PgnJ	average total mass (liver)	3	1.601	0.503316	0.29059
AXB5/PgnJ	average total mass (liver)	10	1.55443	0.386262	0.122147
AXB6/PgnJ	average total mass (liver)	3	2.03583	0.168532	0.097302
BALB/cByJ	average total mass (liver)	12	1.94925	0.426088	0.123001
BALB/cJ	average total mass (liver)	16	1.9914	0.428584	0.107146
BTBR T<+> tf/J	average total mass (liver)	8	1.87558	0.634104	0.22419
BUB/BnJ	average total mass (liver)	10	2.2045	0.534172	0.16892
BXA11/PgnJ	average total mass (liver)	7	2.42762	0.414074	0.156505
BXA14/PgnJ	average total mass (liver)	4	1.613	0.563788	0.281894
BXA16/PgnJ	average total mass (liver)	4	2.1495	0.161186	0.0805929
BXA2/PgnJ	average total mass (liver)	14	2.33371	0.334401	0.0893726
BXA24/PgnJ	average total mass (liver)	18	2.1714	0.520023	0.122571
BXA25/PgnJ	average total mass (liver)	1	2.389	NA	NA
BXA4/PgnJ	average total mass (liver)	4	1.1255	0.291343	0.145671
BXA7/PgnJ	average total mass (liver)	11	2.03109	0.239034	0.0720713
BXA8/PgnJ	average total mass (liver)	10	1.90853	0.419791	0.13275
BXD1/TyJ	average total mass (liver)	1	0.932667	NA	NA
BXD11/TyJ	average total mass (liver)	2	2.48133	0.289914	0.205
BXD12/TyJ	average total mass (liver)	2	0.848167	0.0737748	0.0521667
BXD13/TyJ	average total mass (liver)	4	1.87342	0.667182	0.333591
BXD14/TyJ	average total mass (liver)	4	2.16642	0.243931	0.121965
BXD19/TyJ	average total mass (liver)	3	2.31644	0.26086	0.150608
BXD2/TyJ	average total mass (liver)	4	2.53542	0.279482	0.139741
BXD20/TyJ	average total mass (liver)	4	2.06175	0.063162	0.031581
BXD21/TyJ	average total mass (liver)	11	1.81836	0.461281	0.139082
BXD22/TyJ	average total mass (liver)	2	1.08517	0.190212	0.1345
BXD24/TyJ-Cep290<rd16>/J	average total mass (liver)	5	1.84133	0.60065	0.268619
BXD27/TyJ	average total mass (liver)	7	2.13171	0.396149	0.14973
BXD28/TyJ	average total mass (liver)	2	1.2795	0.0294628	0.0208333
BXD29/TyJ	average total mass (liver)	1	2.15767	NA	NA
BXD31/TyJ	average total mass (liver)	3	2.30622	0.159813	0.0922682
BXD32/TyJ	average total mass (liver)	4	1.92542	0.885955	0.442977
BXD34/TyJ	average total mass (liver)	2	1.8695	0.116201	0.0821667
BXD36/TyJ	average total mass (liver)	3	1.68989	0.838644	0.484191
BXD38/TyJ	average total mass (liver)	2	0.949	0.434164	0.307
BXD40/TyJ	average total mass (liver)	7	1.8569	0.425741	0.160915
BXD43/RwwJ	average total mass (liver)	5	1.9152	0.511379	0.228695
BXD44/RwwJ	average total mass (liver)	12	1.97619	0.44032	0.12711
BXD48/RwwJ	average total mass (liver)	8	2.12188	0.335369	0.118571
BXD5/TyJ	average total mass (liver)	3	1.366	0.552421	0.31894
BXD50/RwwJ	average total mass (liver)	9	1.90344	0.294545	0.0981815
BXD51/RwwJ	average total mass (liver)	3	1.96522	0.0251889	0.0145428
BXD55/RwwJ	average total mass (liver)	9	1.79344	0.256963	0.0856545
BXD56/RwwJ	average total mass (liver)	2	2.01483	0.238766	0.168833
BXD6/TyJ	average total mass (liver)	2	1.28833	0.400222	0.283
BXD61/RwwJ	average total mass (liver)	14	2.55533	0.563024	0.150475
BXD64/RwwJ	average total mass (liver)	4	2.46767	0.32975	0.164875
BXD66/RwwJ	average total mass (liver)	7	1.73333	0.192205	0.0726465
BXD68/RwwJ	average total mass (liver)	1	1.85867	NA	NA
BXD69/RwwJ	average total mass (liver)	3	1.59256	0.126065	0.0727834
BXD70/RwwJ	average total mass (liver)	9	2.22048	0.588592	0.196197
BXD71/RwwJ	average total mass (liver)	2	1.45583	0.376417	0.266167
BXD73/RwwJ	average total mass (liver)	2	1.13833	0.407765	0.288333
BXD75/RwwJ	average total mass (liver)	12	2.33628	0.538081	0.155331
BXD79/RwwJ	average total mass (liver)	1	1.857	NA	NA
BXD84/RwwJ	average total mass (liver)	8	2.34004	0.243715	0.0861662
BXD86/RwwJ	average total mass (liver)	1	2.49333	NA	NA
BXD87/RwwJ	average total mass (liver)	19	2.00153	0.495065	0.113576
BXD9/TyJ	average total mass (liver)	1	1.50133	NA	NA
BXH22/KccJ	average total mass (liver)	2	1.7885	0.0766032	0.0541667
BXH4/TyJ	average total mass (liver)	1	2.093	NA	NA
BXH6/TyJ	average total mass (liver)	3	2.15322	0.474366	0.273875
BXH8/TyJ	average total mass (liver)	4	2.21067	0.43707	0.218535
BXH9/TyJ	average total mass (liver)	3	1.45278	0.389088	0.22464
C3H/HeJ	average total mass (liver)	12	2.21986	0.535994	0.154728
C57BL/6J	average total mass (liver)	15	1.96776	0.461332	0.119115
C57BLKS/J	average total mass (liver)	8	1.031	0.139967	0.049486
C57L/J	average total mass (liver)	13	1.74441	0.498249	0.138189
C58/J	average total mass (liver)	5	1.84513	0.237966	0.106422
CBA/J	average total mass (liver)	8	2.03958	0.436298	0.154255
CE/J	average total mass (liver)	1	2.8605	NA	NA
CXB1/ByJ	average total mass (liver)	6	1.14	0.377762	0.154221
CXB11/HiAJ	average total mass (liver)	1	1.62933	NA	NA
CXB12/HiAJ	average total mass (liver)	10	2.1955	0.206902	0.0654283
CXB13/HiAJ	average total mass (liver)	8	1.59687	0.460283	0.162735
CXB2/ByJ	average total mass (liver)	5	1.12553	0.531833	0.237843
CXB3/ByJ	average total mass (liver)	17	1.90376	0.322632	0.0782497
CXB4/ByJ	average total mass (liver)	4	1.48308	0.491336	0.245668
CXB6/ByJ	average total mass (liver)	3	2.27167	0.279875	0.161586
CXB7/ByJ	average total mass (liver)	7	2.13851	0.311428	0.117709
CXB8/HiAJ	average total mass (liver)	2	2.38833	0.0645824	0.0456667
DBA/2J	average total mass (liver)	4	2.00283	0.697728	0.348864
FVB/NJ	average total mass (liver)	12	1.24333	0.7966	0.229959
I/LnJ	average total mass (liver)	10	2.4218	0.314132	0.0993374
KK/HlJ	average total mass (liver)	3	2.45489	0.385865	0.222779
LP/J	average total mass (liver)	2	1.86	0.371938	0.263
MA/MyJ	average total mass (liver)	4	2.01825	0.56084	0.28042
NOD/ShiLtJ	average total mass (liver)	5	1.1522	0.788378	0.352573
NON/ShiLtJ	average total mass (liver)	6	1.61422	0.691723	0.282395
NZB/BlNJ	average total mass (liver)	6	2.39906	0.459337	0.187523
NZW/LacJ	average total mass (liver)	11	2.40697	0.443375	0.133683
PL/J	average total mass (liver)	12	1.89806	0.309042	0.0892127
RIIIS/J	average total mass (liver)	8	2.38654	0.299665	0.105948
SEA/GnJ	average total mass (liver)	11	2.155	0.514679	0.155182
SJL/J	average total mass (liver)	9	1.17911	0.65094	0.21698
SM/J	average total mass (liver)	6	1.58533	0.214352	0.0875087
SWR/J	average total mass (liver)	11	1.35185	0.601309	0.181302
129X1/SvJ	Body Weight	6	47.585	2.10272	0.858432
A/J	Body Weight	12	38.6267	2.15343	0.621643
AKR/J	Body Weight	24	45.5779	3.12801	0.638502
AXB10/PgnJ	Body Weight	4	37.3625	3.42221	1.7111
AXB12/PgnJ	Body Weight	3	37.4933	4.06795	2.34863
AXB13/PgnJ	Body Weight	10	35.542	4.24722	1.34309
AXB15/PgnJ	Body Weight	4	36.3825	5.30257	2.65129
AXB19/PgnJ	Body Weight	13	40.5285	3.69061	1.02359
AXB19a/PgnJ	Body Weight	14	38.7336	5.57316	1.48949
AXB19b/PgnJ	Body Weight	4	42.2225	2.74071	1.37036
AXB2/PgnJ	Body Weight	4	37.53	8.07132	4.03566
AXB4/PgnJ	Body Weight	3	34.9433	3.69462	2.13309
AXB5/PgnJ	Body Weight	10	30.265	4.29271	1.35747
AXB6/PgnJ	Body Weight	3	34.1867	1.19085	0.68754
BALB/cByJ	Body Weight	12	42.7658	3.82073	1.10295
BALB/cJ	Body Weight	16	42.4475	3.17951	0.794878
BTBR T<+> tf/J	Body Weight	8	48.9575	6.02779	2.13115
BUB/BnJ	Body Weight	10	47.945	2.04396	0.646358
BXA11/PgnJ	Body Weight	7	43.5986	3.53321	1.33543
BXA14/PgnJ	Body Weight	4	36.2625	8.52609	4.26305
BXA16/PgnJ	Body Weight	4	44.7375	3.37363	1.68681
BXA2/PgnJ	Body Weight	14	41.9443	2.64734	0.707531
BXA24/PgnJ	Body Weight	18	42.9717	3.14914	0.742259
BXA25/PgnJ	Body Weight	1	38.73	NA	NA
BXA4/PgnJ	Body Weight	4	34.6675	2.90704	1.45352
BXA7/PgnJ	Body Weight	11	42.95	3.19818	0.964287
BXA8/PgnJ	Body Weight	10	33.919	5.08787	1.60893
BXD1/TyJ	Body Weight	1	35.03	NA	NA
BXD11/TyJ	Body Weight	2	40.845	2.45366	1.735
BXD12/TyJ	Body Weight	2	31.215	0.148492	0.105
BXD13/TyJ	Body Weight	4	42.6	5.91071	2.95535
BXD14/TyJ	Body Weight	4	47.7075	1.00722	0.50361
BXD2/TyJ	Body Weight	4	42.0775	1.19678	0.598392
BXD20/TyJ	Body Weight	4	37.56	1.73845	0.869224
BXD21/TyJ	Body Weight	11	41.9164	2.94836	0.888965
BXD22/TyJ	Body Weight	2	35.28	1.48492	1.05
BXD24/TyJ-Cep290<rd16>/J	Body Weight	5	50.034	1.6449	0.735619
BXD28/TyJ	Body Weight	2	41.245	1.64756	1.165
BXD31/TyJ	Body Weight	3	36.5867	2.08714	1.20501
BXD32/TyJ	Body Weight	4	45.0675	2.24872	1.12436
BXD34/TyJ	Body Weight	2	45.78	0.226274	0.16
BXD36/TyJ	Body Weight	3	37.9533	5.73929	3.31358
BXD38/TyJ	Body Weight	2	34.42	6.26497	4.43
BXD40/TyJ	Body Weight	7	42.4086	1.86821	0.706118
BXD43/RwwJ	Body Weight	5	43.286	2.74697	1.22848
BXD44/RwwJ	Body Weight	12	43.2767	3.07959	0.889001
BXD48/RwwJ	Body Weight	8	40.9487	2.78596	0.984986
BXD5/TyJ	Body Weight	3	33.88	6.51258	3.76004
BXD50/RwwJ	Body Weight	9	44.9267	1.74793	0.582642
BXD55/RwwJ	Body Weight	9	40.1678	3.007	1.00233
BXD56/RwwJ	Body Weight	2	36.17	0.919239	0.65
BXD6/TyJ	Body Weight	2	39.125	2.14253	1.515
BXD61/RwwJ	Body Weight	14	42.47	4.2036	1.12346
BXD64/RwwJ	Body Weight	4	44.975	1.46421	0.732103
BXD66/RwwJ	Body Weight	7	42.1086	2.47094	0.933928
BXD68/RwwJ	Body Weight	1	39.81	NA	NA
BXD69/RwwJ	Body Weight	3	39.9433	3.23652	1.8686
BXD70/RwwJ	Body Weight	9	40.9156	3.93388	1.31129
BXD71/RwwJ	Body Weight	2	36.44	2.63044	1.86
BXD73/RwwJ	Body Weight	2	36.875	0.912168	0.645
BXD75/RwwJ	Body Weight	12	42.9375	2.65518	0.766484
BXD79/RwwJ	Body Weight	1	38.93	NA	NA
BXD84/RwwJ	Body Weight	8	44.5613	3.00792	1.06346
BXD86/RwwJ	Body Weight	1	40.05	NA	NA
BXD9/TyJ	Body Weight	1	39.53	NA	NA
BXH22/KccJ	Body Weight	2	32.45	1.56978	1.11
BXH4/TyJ	Body Weight	1	46.47	NA	NA
BXH6/TyJ	Body Weight	3	38.8967	1.97599	1.14084
BXH8/TyJ	Body Weight	4	39.7225	2.2482	1.1241
BXH9/TyJ	Body Weight	3	45.96	0.849294	0.49034
C3H/HeJ	Body Weight	12	43.2642	3.89846	1.12539
C57BL/6J	Body Weight	15	35.418	3.01273	0.777884
C57BLKS/J	Body Weight	8	31.7437	2.39512	0.846803
C57L/J	Body Weight	13	44.6692	5.93902	1.64719
C58/J	Body Weight	5	43.016	4.39699	1.96639
CBA/J	Body Weight	8	42.2338	3.40072	1.20234
CE/J	Body Weight	1	47.72	NA	NA
CXB1/ByJ	Body Weight	6	38.9083	3.91722	1.5992
CXB11/HiAJ	Body Weight	1	35.74	NA	NA
CXB12/HiAJ	Body Weight	10	42.79	2.44056	0.771771
CXB13/HiAJ	Body Weight	8	35.3188	3.26952	1.15595
CXB2/ByJ	Body Weight	5	39.328	1.66897	0.746387
CXB3/ByJ	Body Weight	17	37.7247	3.83766	0.930769
CXB4/ByJ	Body Weight	4	37.075	3.17007	1.58504
CXB6/ByJ	Body Weight	3	48.6867	5.53265	3.19428
CXB7/ByJ	Body Weight	7	40.3686	1.16494	0.440305
CXB8/HiAJ	Body Weight	2	40.03	4.38406	3.1
DBA/2J	Body Weight	4	50.135	5.12646	2.56323
FVB/NJ	Body Weight	12	43.1708	2.76223	0.797386
I/LnJ	Body Weight	10	41.252	2.36196	0.746918
KK/HlJ	Body Weight	3	48.9967	2.25143	1.29986
LP/J	Body Weight	2	39.39	4.05879	2.87
MA/MyJ	Body Weight	4	43.4625	4.90078	2.45039
NOD/ShiLtJ	Body Weight	5	46.764	4.62658	2.06907
NON/ShiLtJ	Body Weight	6	55.14	1.88733	0.770498
NZB/BlNJ	Body Weight	6	54.1817	1.83426	0.748832
NZW/LacJ	Body Weight	11	51.4073	4.90816	1.47987
PL/J	Body Weight	12	42.9433	2.43613	0.70325
RIIIS/J	Body Weight	8	46.29	1.72002	0.608118
SEA/GnJ	Body Weight	11	46.0327	4.84092	1.45959
SJL/J	Body Weight	10	37.67	2.23983	0.708295
SM/J	Body Weight	6	37.2117	1.27193	0.519265
SWR/J	Body Weight	11	39.7591	4.26974	1.28737
129X1/SvJ	fat mass	6	18.2101	1.82103	0.743434
A/J	fat mass	12	14.6157	1.35806	0.392039
AKR/J	fat mass	24	18.7184	1.31968	0.269379
AXB10/PgnJ	fat mass	4	14.4962	2.02319	1.01159
AXB12/PgnJ	fat mass	3	12.8351	2.56359	1.48009
AXB13/PgnJ	fat mass	10	12.4559	3.16074	0.999514
AXB15/PgnJ	fat mass	4	10.7053	3.22628	1.61314
AXB19/PgnJ	fat mass	13	13.1901	2.35863	0.654166
AXB19a/PgnJ	fat mass	14	13.5039	2.68592	0.717843
AXB19b/PgnJ	fat mass	4	17.3506	2.09357	1.04678
AXB2/PgnJ	fat mass	4	14.3323	5.2195	2.60975
AXB4/PgnJ	fat mass	3	9.80487	2.09928	1.21202
AXB5/PgnJ	fat mass	10	7.60671	1.91386	0.605215
AXB6/PgnJ	fat mass	3	7.70929	0.508538	0.293605
BALB/cByJ	fat mass	12	15.8242	2.01458	0.58156
BALB/cJ	fat mass	16	16.1922	2.10748	0.526871
BTBR T<+> tf/J	fat mass	8	18.1424	2.68938	0.95084
BUB/BnJ	fat mass	10	18.5282	0.888982	0.281121
BXA11/PgnJ	fat mass	7	17.4235	2.48877	0.940667
BXA14/PgnJ	fat mass	4	8.70753	3.42681	1.71341
BXA16/PgnJ	fat mass	4	17.7487	1.52948	0.764738
BXA2/PgnJ	fat mass	14	18.1411	1.89847	0.507388
BXA24/PgnJ	fat mass	18	16.6278	2.51693	0.593247
BXA25/PgnJ	fat mass	1	13.2599	NA	NA
BXA4/PgnJ	fat mass	4	7.70424	2.83991	1.41995
BXA7/PgnJ	fat mass	11	15.8687	2.02868	0.61167
BXA8/PgnJ	fat mass	10	10.3886	2.28288	0.721909
BXD1/TyJ	fat mass	1	11.2264	NA	NA
BXD11/TyJ	fat mass	2	15.8529	1.50027	1.06085
BXD12/TyJ	fat mass	2	3.23976	0.726383	0.51363
BXD13/TyJ	fat mass	4	17.3602	3.50694	1.75347
BXD14/TyJ	fat mass	4	18.62	0.936045	0.468023
BXD2/TyJ	fat mass	4	15.9358	0.636193	0.318096
BXD20/TyJ	fat mass	4	12.4392	1.13634	0.56817
BXD21/TyJ	fat mass	11	14.7665	2.08608	0.628975
BXD22/TyJ	fat mass	2	14.0805	1.75454	1.24065
BXD24/TyJ-Cep290<rd16>/J	fat mass	5	22.898	0.730169	0.326542
BXD28/TyJ	fat mass	2	13.7116	0.455235	0.3219
BXD31/TyJ	fat mass	3	9.9352	1.85715	1.07223
BXD32/TyJ	fat mass	4	18.1998	1.18275	0.591374
BXD34/TyJ	fat mass	2	18.1306	0.385232	0.2724
BXD36/TyJ	fat mass	3	12.9772	4.29718	2.48098
BXD38/TyJ	fat mass	2	10.8231	5.69149	4.02449
BXD40/TyJ	fat mass	7	17.5898	1.09619	0.41432
BXD43/RwwJ	fat mass	5	18.7363	1.23669	0.553065
BXD44/RwwJ	fat mass	12	20.3701	1.96911	0.568433
BXD48/RwwJ	fat mass	8	17.8515	1.31037	0.463285
BXD5/TyJ	fat mass	3	12.7088	4.08364	2.35769
BXD50/RwwJ	fat mass	9	18.829	1.13874	0.37958
BXD55/RwwJ	fat mass	9	14.3319	2.20496	0.734986
BXD56/RwwJ	fat mass	2	14.5483	1.75256	1.23925
BXD6/TyJ	fat mass	2	14.1661	1.06943	0.7562
BXD61/RwwJ	fat mass	14	16.2332	1.31065	0.350287
BXD64/RwwJ	fat mass	4	17.5493	0.80594	0.40297
BXD66/RwwJ	fat mass	7	18.5226	1.75854	0.664664
BXD68/RwwJ	fat mass	1	16.0524	NA	NA
BXD69/RwwJ	fat mass	3	15.7889	1.15407	0.666304
BXD70/RwwJ	fat mass	9	14.5525	3.13315	1.04438
BXD71/RwwJ	fat mass	2	11.255	2.68384	1.89776
BXD73/RwwJ	fat mass	2	12.9405	1.15159	0.8143
BXD75/RwwJ	fat mass	12	16.8194	2.3047	0.66531
BXD79/RwwJ	fat mass	1	13.9713	NA	NA
BXD84/RwwJ	fat mass	8	17.5533	1.19304	0.421802
BXD86/RwwJ	fat mass	1	16.2354	NA	NA
BXD9/TyJ	fat mass	1	13.6437	NA	NA
BXH22/KccJ	fat mass	2	6.2459	0.405985	0.287075
BXH4/TyJ	fat mass	1	15.2835	NA	NA
BXH6/TyJ	fat mass	3	13.5744	0.517111	0.298554
BXH8/TyJ	fat mass	4	13.2418	2.71124	1.35562
BXH9/TyJ	fat mass	3	17.2726	1.31974	0.761955
C3H/HeJ	fat mass	12	14.3257	2.37649	0.686033
C57BL/6J	fat mass	15	11.9661	2.44545	0.631412
C57BLKS/J	fat mass	8	8.80919	2.7177	0.960851
C57L/J	fat mass	13	18.4886	4.05105	1.12356
C58/J	fat mass	5	17.5314	2.78786	1.24677
CBA/J	fat mass	8	16.3395	1.10323	0.390049
CE/J	fat mass	1	18.0953	NA	NA
CXB1/ByJ	fat mass	6	14.373	3.61639	1.47639
CXB11/HiAJ	fat mass	1	9.59206	NA	NA
CXB12/HiAJ	fat mass	10	14.2858	1.88358	0.595639
CXB13/HiAJ	fat mass	8	13.4788	2.91462	1.03047
CXB2/ByJ	fat mass	5	13.2169	1.39708	0.624793
CXB3/ByJ	fat mass	17	11.8145	2.36502	0.573601
CXB4/ByJ	fat mass	4	12.9007	3.14834	1.57417
CXB6/ByJ	fat mass	3	18.6458	5.57022	3.21597
CXB7/ByJ	fat mass	7	11.9146	1.64192	0.620586
CXB8/HiAJ	fat mass	2	10.1961	2.05709	1.45459
DBA/2J	fat mass	4	21.3891	2.94659	1.4733
FVB/NJ	fat mass	12	17.6524	2.09302	0.604204
I/LnJ	fat mass	10	14.7674	1.69959	0.537456
KK/HlJ	fat mass	3	16.0908	1.76111	1.01678
LP/J	fat mass	2	14.8296	4.22708	2.989
MA/MyJ	fat mass	4	18.8914	3.945	1.9725
NOD/ShiLtJ	fat mass	5	17.7712	1.6147	0.722116
NON/ShiLtJ	fat mass	6	23.5448	1.66715	0.680611
NZB/BlNJ	fat mass	6	19.7089	1.77676	0.725359
NZW/LacJ	fat mass	11	24.6793	2.07953	0.627002
PL/J	fat mass	12	18.255	1.60915	0.464521
RIIIS/J	fat mass	8	18.9312	0.957382	0.338486
SEA/GnJ	fat mass	11	17.7777	3.5797	1.07932
SJL/J	fat mass	10	6.91666	2.89859	0.916614
SM/J	fat mass	6	12.1244	1.47998	0.6042
SWR/J	fat mass	11	14.0084	2.92594	0.882203
129X1/SvJ	fibrosed area	6	0.408333	0.510428	0.208381
A/J	fibrosed area	10	0.367	0.23688	0.0749081
AKR/J	fibrosed area	24	1.48167	1.18698	0.24229
AXB10/PgnJ	fibrosed area	3	5.1	1.26929	0.732826
AXB12/PgnJ	fibrosed area	3	0.0733333	0.0568624	0.0328295
AXB13/PgnJ	fibrosed area	10	0.812	0.798162	0.252401
AXB15/PgnJ	fibrosed area	4	2.8875	1.30057	0.650287
AXB19/PgnJ	fibrosed area	13	1.22	1.17965	0.327177
AXB19a/PgnJ	fibrosed area	13	0.835385	0.983129	0.272671
AXB19b/PgnJ	fibrosed area	4	2.9075	1.30275	0.651375
AXB2/PgnJ	fibrosed area	4	0.505	0.242831	0.121415
AXB4/PgnJ	fibrosed area	3	0.793333	0.178979	0.103333
AXB5/PgnJ	fibrosed area	9	0.143333	0.0672681	0.0224227
AXB6/PgnJ	fibrosed area	3	4.04667	0.679877	0.392527
BALB/cByJ	fibrosed area	12	0.303333	0.32371	0.0934469
BALB/cJ	fibrosed area	16	0.755875	0.950753	0.237688
BTBR T<+> tf/J	fibrosed area	8	0.35875	0.449966	0.159087
BUB/BnJ	fibrosed area	9	0.0744444	0.0572519	0.019084
BXA11/PgnJ	fibrosed area	7	0.332857	0.222315	0.084027
BXA14/PgnJ	fibrosed area	3	1.13333	0.547205	0.315929
BXA16/PgnJ	fibrosed area	4	1.5525	1.71237	0.856187
BXA2/PgnJ	fibrosed area	14	0.874286	1.63167	0.436081
BXA24/PgnJ	fibrosed area	16	1.5325	0.897898	0.224474
BXA25/PgnJ	fibrosed area	1	2.3	NA	NA
BXA4/PgnJ	fibrosed area	4	0.4825	0.459447	0.229724
BXA7/PgnJ	fibrosed area	7	0.861429	0.782633	0.295807
BXA8/PgnJ	fibrosed area	10	0.536	0.650559	0.205725
BXD1/TyJ	fibrosed area	1	1.25	NA	NA
BXD11/TyJ	fibrosed area	2	3.69	1.40007	0.99
BXD13/TyJ	fibrosed area	4	1.7725	1.06722	0.53361
BXD14/TyJ	fibrosed area	4	1.15	0.370045	0.185023
BXD19/TyJ	fibrosed area	3	3.43667	3.31616	1.91459
BXD20/TyJ	fibrosed area	4	0.5475	0.580998	0.290499
BXD21/TyJ	fibrosed area	11	0.898182	0.805491	0.242865
BXD22/TyJ	fibrosed area	2	0.46	0	0
BXD24/TyJ-Cep290<rd16>/J	fibrosed area	3	3.33667	0.112398	0.0648931
BXD27/TyJ	fibrosed area	6	3.86167	2.47492	1.01038
BXD29/TyJ	fibrosed area	1	2	NA	NA
BXD31/TyJ	fibrosed area	3	5.81667	1.08767	0.627969
BXD32/TyJ	fibrosed area	2	0.07	0.0424264	0.03
BXD34/TyJ	fibrosed area	2	2.665	0.219203	0.155
BXD36/TyJ	fibrosed area	3	1.76	1.50572	0.869329
BXD38/TyJ	fibrosed area	2	2.455	1.74655	1.235
BXD40/TyJ	fibrosed area	5	1.4863	2.42967	1.08658
BXD43/RwwJ	fibrosed area	5	1.846	1.15805	0.517896
BXD44/RwwJ	fibrosed area	12	0.1825	0.133016	0.0383983
BXD48/RwwJ	fibrosed area	8	0.165175	0.217104	0.0767579
BXD5/TyJ	fibrosed area	3	1.16333	0.985715	0.569103
BXD50/RwwJ	fibrosed area	8	0.125	0.11225	0.0396863
BXD51/RwwJ	fibrosed area	3	1.72333	0.85629	0.49438
BXD55/RwwJ	fibrosed area	8	0.455	0.470258	0.166261
BXD56/RwwJ	fibrosed area	1	0.01	NA	NA
BXD6/TyJ	fibrosed area	2	0.49	0.0989949	0.07
BXD61/RwwJ	fibrosed area	13	0.586154	0.64469	0.178805
BXD64/RwwJ	fibrosed area	4	1.36	0.993814	0.496907
BXD66/RwwJ	fibrosed area	6	0.475	0.288357	0.117721
BXD68/RwwJ	fibrosed area	1	0.75	NA	NA
BXD69/RwwJ	fibrosed area	3	0.746667	0.0568624	0.0328295
BXD70/RwwJ	fibrosed area	9	0.737778	1.42017	0.473391
BXD71/RwwJ	fibrosed area	2	2.89	3.18198	2.25
BXD73/RwwJ	fibrosed area	2	0.315	0.205061	0.145
BXD75/RwwJ	fibrosed area	12	0.1825	0.154751	0.0446726
BXD79/RwwJ	fibrosed area	1	0.36	NA	NA
BXD84/RwwJ	fibrosed area	7	2.65429	2.27931	0.861499
BXD86/RwwJ	fibrosed area	1	1.31	NA	NA
BXD87/RwwJ	fibrosed area	18	0.462778	0.34241	0.0807069
BXD9/TyJ	fibrosed area	1	2.5	NA	NA
BXH22/KccJ	fibrosed area	1	2.89	NA	NA
BXH4/TyJ	fibrosed area	1	3.3	NA	NA
BXH6/TyJ	fibrosed area	3	1.43333	0.516172	0.298012
BXH8/TyJ	fibrosed area	4	1.235	0.430542	0.215271
BXH9/TyJ	fibrosed area	1	0.4	NA	NA
C3H/HeJ	fibrosed area	12	2.15333	1.43178	0.413321
C57BL/6J	fibrosed area	15	1.734	1.09546	0.282846
C57BLKS/J	fibrosed area	8	3.0925	2.98503	1.05537
C57L/J	fibrosed area	11	0.427273	0.762274	0.229834
C58/J	fibrosed area	2	0.74	0.0282843	0.02
CBA/J	fibrosed area	8	1.37875	0.805808	0.284896
CE/J	fibrosed area	1	1.08	NA	NA
CXB11/HiAJ	fibrosed area	1	0.65	NA	NA
CXB12/HiAJ	fibrosed area	10	1.978	1.57189	0.497075
CXB13/HiAJ	fibrosed area	8	0.9675	0.357561	0.126417
CXB2/ByJ	fibrosed area	2	2.36	0.282843	0.2
CXB3/ByJ	fibrosed area	17	0.612353	0.875511	0.212343
CXB4/ByJ	fibrosed area	1	2.78	NA	NA
CXB6/ByJ	fibrosed area	3	3.60667	2.32406	1.34179
CXB7/ByJ	fibrosed area	7	2.88429	1.62845	0.615498
CXB8/HiAJ	fibrosed area	2	2.19	1.4425	1.02
DBA/2J	fibrosed area	3	2.05333	1.0323	0.595996
FVB/NJ	fibrosed area	4	1.1125	0.451913	0.225956
I/LnJ	fibrosed area	10	1.268	1.20828	0.38209
KK/HlJ	fibrosed area	2	2.19	0.537401	0.38
LP/J	fibrosed area	2	0.655	0.0919239	0.065
MA/MyJ	fibrosed area	4	0.795	0.408371	0.204185
NOD/ShiLtJ	fibrosed area	1	0.09	NA	NA
NON/ShiLtJ	fibrosed area	3	2.37333	0.338428	0.195391
NZB/BlNJ	fibrosed area	6	0.523333	0.631749	0.25791
NZW/LacJ	fibrosed area	10	0.256	0.16998	0.0537525
PL/J	fibrosed area	12	0.385	0.408222	0.117844
RIIIS/J	fibrosed area	6	2.08	0.508999	0.207798
SEA/GnJ	fibrosed area	9	2.80667	1.32697	0.442323
SM/J	fibrosed area	6	0.561667	0.391531	0.159842
SWR/J	fibrosed area	9	0.53	0.200811	0.066937
129X1/SvJ	free fatty acids	4	44.75	10.8743	5.43714
A/J	free fatty acids	5	71.2	21.2415	9.49947
AKR/J	free fatty acids	24	66.2917	13.0267	2.65906
AXB10/PgnJ	free fatty acids	4	52	23.1229	11.5614
AXB12/PgnJ	free fatty acids	2	54	2.82843	2
AXB13/PgnJ	free fatty acids	7	68.5714	12.4346	4.69983
AXB15/PgnJ	free fatty acids	4	36.5	9.32738	4.66369
AXB19/PgnJ	free fatty acids	10	51.7	13.9368	4.40719
AXB19a/PgnJ	free fatty acids	14	56.8571	12.8773	3.4416
AXB19b/PgnJ	free fatty acids	4	68.25	6.13052	3.06526
AXB2/PgnJ	free fatty acids	4	51	9.96661	4.98331
AXB4/PgnJ	free fatty acids	3	40.6667	12.3423	7.12585
AXB6/PgnJ	free fatty acids	3	71.3333	17.1561	9.90511
BALB/cJ	free fatty acids	5	50.6	2.79285	1.249
BTBR T<+> tf/J	free fatty acids	4	45.75	10.5317	5.26585
BUB/BnJ	free fatty acids	2	42	14.1421	10
BXA11/PgnJ	free fatty acids	3	48	6.9282	4
BXA14/PgnJ	free fatty acids	4	39.25	13.4753	6.73764
BXA16/PgnJ	free fatty acids	4	72.75	27.1093	13.5547
BXA2/PgnJ	free fatty acids	3	87.3333	17.9536	10.3655
BXA24/PgnJ	free fatty acids	18	69.7778	18.3353	4.32167
BXA25/PgnJ	free fatty acids	1	97	NA	NA
BXA4/PgnJ	free fatty acids	4	37.75	4.11299	2.05649
BXA7/PgnJ	free fatty acids	11	53.6364	16.008	4.82658
BXA8/PgnJ	free fatty acids	5	46.6	7.98749	3.57211
BXD1/TyJ	free fatty acids	1	27	NA	NA
BXD11/TyJ	free fatty acids	2	66.5	23.3345	16.5
BXD12/TyJ	free fatty acids	2	41	11.3137	8
BXD13/TyJ	free fatty acids	4	60.75	32.7045	16.3522
BXD14/TyJ	free fatty acids	4	61.5	23.9792	11.9896
BXD20/TyJ	free fatty acids	4	64	26.6208	13.3104
BXD21/TyJ	free fatty acids	11	40.2727	9.59261	2.89228
BXD22/TyJ	free fatty acids	2	47	9.89949	7
BXD24/TyJ-Cep290<rd16>/J	free fatty acids	5	41.8	10.8259	4.84149
BXD28/TyJ	free fatty acids	2	24.5	3.53553	2.5
BXD31/TyJ	free fatty acids	3	42.6667	3.51188	2.02759
BXD32/TyJ	free fatty acids	2	53	2.82843	2
BXD34/TyJ	free fatty acids	2	56	16.9706	12
BXD36/TyJ	free fatty acids	3	42.3333	17.0098	9.82061
BXD38/TyJ	free fatty acids	2	37	2.82843	2
BXD40/TyJ	free fatty acids	7	59.7143	19.1548	7.23982
BXD43/RwwJ	free fatty acids	5	99.6	43.3509	19.3871
BXD44/RwwJ	free fatty acids	1	42	NA	NA
BXD48/RwwJ	free fatty acids	8	53.5	10.6771	3.77492
BXD5/TyJ	free fatty acids	3	92.3333	48.8092	28.18
BXD55/RwwJ	free fatty acids	9	45	6.72681	2.24227
BXD56/RwwJ	free fatty acids	2	70	24.0416	17
BXD6/TyJ	free fatty acids	2	35.5	7.77817	5.5
BXD61/RwwJ	free fatty acids	4	44	3.91578	1.95789
BXD64/RwwJ	free fatty acids	4	73.5	18.412	9.20598
BXD66/RwwJ	free fatty acids	7	64.4286	17.3384	6.55329
BXD68/RwwJ	free fatty acids	1	41	NA	NA
BXD69/RwwJ	free fatty acids	3	45.3333	19.1398	11.0504
BXD70/RwwJ	free fatty acids	8	51.5	13.4271	4.74718
BXD71/RwwJ	free fatty acids	2	63	41.0122	29
BXD73/RwwJ	free fatty acids	2	38	12.7279	9
BXD75/RwwJ	free fatty acids	1	39	NA	NA
BXD79/RwwJ	free fatty acids	1	56	NA	NA
BXD84/RwwJ	free fatty acids	8	76	17.712	6.26213
BXD86/RwwJ	free fatty acids	1	72	NA	NA
BXD9/TyJ	free fatty acids	1	31	NA	NA
BXH22/KccJ	free fatty acids	2	28.5	2.12132	1.5
BXH4/TyJ	free fatty acids	1	45	NA	NA
BXH6/TyJ	free fatty acids	3	91.3333	20.5508	11.865
BXH8/TyJ	free fatty acids	4	67.75	6.89807	3.44903
BXH9/TyJ	free fatty acids	3	49	7.93725	4.58258
C3H/HeJ	free fatty acids	12	66.1667	20.1487	5.81643
C57BL/6J	free fatty acids	15	60.4667	16.9363	4.37293
C57BLKS/J	free fatty acids	8	42.75	14.3103	5.05947
C57L/J	free fatty acids	4	60.75	31.1595	15.5798
C58/J	free fatty acids	5	58.4	35.9764	16.0891
CBA/J	free fatty acids	8	70.75	27.4474	9.7041
CE/J	free fatty acids	1	91	NA	NA
CXB11/HiAJ	free fatty acids	1	34	NA	NA
CXB12/HiAJ	free fatty acids	10	40.9	8.53034	2.69753
CXB13/HiAJ	free fatty acids	8	53	6.52468	2.30682
CXB2/ByJ	free fatty acids	5	42	14.0535	6.2849
CXB3/ByJ	free fatty acids	17	50.5882	12.6938	3.0787
CXB4/ByJ	free fatty acids	4	41.25	21.4223	10.7112
CXB6/ByJ	free fatty acids	3	58.6667	28.2902	16.3333
CXB7/ByJ	free fatty acids	7	47	5.71548	2.16025
CXB8/HiAJ	free fatty acids	2	77.5	0.707107	0.5
DBA/2J	free fatty acids	4	59.5	21.4398	10.7199
FVB/NJ	free fatty acids	12	56.25	22.6078	6.52632
I/LnJ	free fatty acids	10	82.7	16.5734	5.24097
KK/HlJ	free fatty acids	3	46	21.9317	12.6623
LP/J	free fatty acids	2	44	25.4558	18
MA/MyJ	free fatty acids	4	80.25	43.5077	21.7538
NOD/ShiLtJ	free fatty acids	3	39	11.2694	6.50641
NON/ShiLtJ	free fatty acids	6	54.5	21.7048	8.86096
NZB/BlNJ	free fatty acids	2	72.5	0.707107	0.5
PL/J	free fatty acids	2	49	7.07107	5
RIIIS/J	free fatty acids	8	75.5	31.5142	11.1419
SEA/GnJ	free fatty acids	11	47.5455	17.0901	5.15287
SJL/J	free fatty acids	10	39.2	8.24352	2.60683
SM/J	free fatty acids	6	47	6.51153	2.65832
SWR/J	free fatty acids	11	47.9091	14.8557	4.47915
129X1/SvJ	free fatty acids (pre-bleed)	6	50	14.6969	6
A/J	free fatty acids (pre-bleed)	10	39.6	6.65332	2.10396
AKR/J	free fatty acids (pre-bleed)	24	44.625	12.3176	2.51432
AXB10/PgnJ	free fatty acids (pre-bleed)	4	46.75	3.68556	1.84278
AXB12/PgnJ	free fatty acids (pre-bleed)	3	32.3333	5.50757	3.1798
AXB13/PgnJ	free fatty acids (pre-bleed)	10	35.2	7.80028	2.46667
AXB15/PgnJ	free fatty acids (pre-bleed)	4	43.25	4.03113	2.01556
AXB19/PgnJ	free fatty acids (pre-bleed)	13	40	11.4673	3.18047
AXB19a/PgnJ	free fatty acids (pre-bleed)	14	41.8571	8.38366	2.24063
AXB19b/PgnJ	free fatty acids (pre-bleed)	4	39.25	8.61684	4.30842
AXB2/PgnJ	free fatty acids (pre-bleed)	4	51.75	10.9354	5.46771
AXB4/PgnJ	free fatty acids (pre-bleed)	3	33	1.73205	1
AXB5/PgnJ	free fatty acids (pre-bleed)	10	29.3	7.24262	2.29032
AXB6/PgnJ	free fatty acids (pre-bleed)	3	34.6667	2.3094	1.33333
BALB/cByJ	free fatty acids (pre-bleed)	12	49.4167	7.70429	2.22404
BALB/cJ	free fatty acids (pre-bleed)	16	43.75	15.26	3.81499
BTBR T<+> tf/J	free fatty acids (pre-bleed)	5	35.4	6.26897	2.80357
BUB/BnJ	free fatty acids (pre-bleed)	9	37	8.44097	2.81366
BXA11/PgnJ	free fatty acids (pre-bleed)	7	32.7143	11.7291	4.43318
BXA14/PgnJ	free fatty acids (pre-bleed)	4	33.75	2.21736	1.10868
BXA16/PgnJ	free fatty acids (pre-bleed)	4	54	6.0553	3.02765
BXA2/PgnJ	free fatty acids (pre-bleed)	14	44.7857	8.15408	2.17927
BXA24/PgnJ	free fatty acids (pre-bleed)	18	50.7778	14.2232	3.35245
BXA25/PgnJ	free fatty acids (pre-bleed)	1	34	NA	NA
BXA4/PgnJ	free fatty acids (pre-bleed)	4	31	6.21825	3.10913
BXA7/PgnJ	free fatty acids (pre-bleed)	11	51.4545	11.7504	3.54289
BXA8/PgnJ	free fatty acids (pre-bleed)	10	51.1	3.63471	1.1494
BXD1/TyJ	free fatty acids (pre-bleed)	1	37	NA	NA
BXD11/TyJ	free fatty acids (pre-bleed)	2	31	4.24264	3
BXD12/TyJ	free fatty acids (pre-bleed)	2	41.5	2.12132	1.5
BXD13/TyJ	free fatty acids (pre-bleed)	3	34.3333	3.05505	1.76383
BXD14/TyJ	free fatty acids (pre-bleed)	4	42	7.11805	3.55903
BXD20/TyJ	free fatty acids (pre-bleed)	4	23	7.52773	3.76386
BXD21/TyJ	free fatty acids (pre-bleed)	11	50.7273	7.70832	2.32415
BXD22/TyJ	free fatty acids (pre-bleed)	2	39.5	0.707107	0.5
BXD24/TyJ-Cep290<rd16>/J	free fatty acids (pre-bleed)	5	37	6.48074	2.89828
BXD28/TyJ	free fatty acids (pre-bleed)	2	33.5	0.707107	0.5
BXD31/TyJ	free fatty acids (pre-bleed)	3	32.6667	1.1547	0.666667
BXD32/TyJ	free fatty acids (pre-bleed)	4	37.75	5.90903	2.95452
BXD34/TyJ	free fatty acids (pre-bleed)	2	29	9.89949	7
BXD36/TyJ	free fatty acids (pre-bleed)	3	41.6667	14.1539	8.17177
BXD38/TyJ	free fatty acids (pre-bleed)	2	55.5	9.19239	6.5
BXD40/TyJ	free fatty acids (pre-bleed)	7	35	4.93288	1.86445
BXD43/RwwJ	free fatty acids (pre-bleed)	5	49.2	7.49667	3.35261
BXD44/RwwJ	free fatty acids (pre-bleed)	12	58.75	10.7967	3.11673
BXD48/RwwJ	free fatty acids (pre-bleed)	8	41.125	8.60959	3.04395
BXD5/TyJ	free fatty acids (pre-bleed)	3	43.3333	16.2891	9.40449
BXD50/RwwJ	free fatty acids (pre-bleed)	9	46.2222	13.6728	4.55759
BXD55/RwwJ	free fatty acids (pre-bleed)	9	45.1111	3.55121	1.18374
BXD56/RwwJ	free fatty acids (pre-bleed)	2	49	1.41421	1
BXD6/TyJ	free fatty acids (pre-bleed)	2	47	0	0
BXD61/RwwJ	free fatty acids (pre-bleed)	14	48.6429	14.1509	3.78198
BXD64/RwwJ	free fatty acids (pre-bleed)	4	46	9.34523	4.67262
BXD66/RwwJ	free fatty acids (pre-bleed)	7	48	11.619	4.39155
BXD68/RwwJ	free fatty acids (pre-bleed)	1	34	NA	NA
BXD69/RwwJ	free fatty acids (pre-bleed)	3	50	11.1355	6.4291
BXD70/RwwJ	free fatty acids (pre-bleed)	9	30.7778	5.8902	1.9634
BXD71/RwwJ	free fatty acids (pre-bleed)	2	42	16.9706	12
BXD73/RwwJ	free fatty acids (pre-bleed)	2	45	11.3137	8
BXD75/RwwJ	free fatty acids (pre-bleed)	12	51.8333	9.91632	2.86259
BXD84/RwwJ	free fatty acids (pre-bleed)	8	44	12.6152	4.46014
BXD86/RwwJ	free fatty acids (pre-bleed)	1	48	NA	NA
BXD9/TyJ	free fatty acids (pre-bleed)	1	25	NA	NA
BXH22/KccJ	free fatty acids (pre-bleed)	2	22.5	0.707107	0.5
BXH4/TyJ	free fatty acids (pre-bleed)	1	42	NA	NA
BXH6/TyJ	free fatty acids (pre-bleed)	3	48	10.4403	6.02771
BXH8/TyJ	free fatty acids (pre-bleed)	4	36.5	8.58293	4.29146
BXH9/TyJ	free fatty acids (pre-bleed)	1	63	NA	NA
C3H/HeJ	free fatty acids (pre-bleed)	12	48	12.8841	3.71932
C57BL/6J	free fatty acids (pre-bleed)	15	45.8667	7.11002	1.8358
C57BLKS/J	free fatty acids (pre-bleed)	8	34	5.26444	1.86126
C57L/J	free fatty acids (pre-bleed)	13	45.3077	8.7881	2.43738
C58/J	free fatty acids (pre-bleed)	5	38.8	8.46759	3.78682
CBA/J	free fatty acids (pre-bleed)	8	47.625	12.2933	4.34633
CE/J	free fatty acids (pre-bleed)	1	43	NA	NA
CXB11/HiAJ	free fatty acids (pre-bleed)	1	24	NA	NA
CXB12/HiAJ	free fatty acids (pre-bleed)	10	40.4	8.79646	2.78169
CXB13/HiAJ	free fatty acids (pre-bleed)	8	51.375	14.3022	5.0566
CXB2/ByJ	free fatty acids (pre-bleed)	2	32.5	10.6066	7.5
CXB3/ByJ	free fatty acids (pre-bleed)	17	36.2941	4.88319	1.18435
CXB4/ByJ	free fatty acids (pre-bleed)	4	34.25	5.25198	2.62599
CXB6/ByJ	free fatty acids (pre-bleed)	3	29.6667	9.29157	5.36449
CXB7/ByJ	free fatty acids (pre-bleed)	7	39.4286	12.8563	4.85924
CXB8/HiAJ	free fatty acids (pre-bleed)	2	27.5	3.53553	2.5
DBA/2J	free fatty acids (pre-bleed)	3	53	8.18535	4.72582
FVB/NJ	free fatty acids (pre-bleed)	4	47.5	3.87298	1.93649
I/LnJ	free fatty acids (pre-bleed)	10	33.3	8.60297	2.7205
KK/HlJ	free fatty acids (pre-bleed)	3	51	6.08276	3.51188
LP/J	free fatty acids (pre-bleed)	2	44.5	12.0208	8.5
MA/MyJ	free fatty acids (pre-bleed)	4	41.5	5.19615	2.59808
NOD/ShiLtJ	free fatty acids (pre-bleed)	1	60	NA	NA
NON/ShiLtJ	free fatty acids (pre-bleed)	3	36.6667	9.50438	5.48736
NZB/BlNJ	free fatty acids (pre-bleed)	2	44.5	7.77817	5.5
NZW/LacJ	free fatty acids (pre-bleed)	11	52.8182	14.5727	4.39383
PL/J	free fatty acids (pre-bleed)	12	44.75	11.4187	3.29629
RIIIS/J	free fatty acids (pre-bleed)	8	46.375	11.9156	4.21281
SEA/GnJ	free fatty acids (pre-bleed)	11	34.1818	9.58977	2.89142
SJL/J	free fatty acids (pre-bleed)	3	36	2	1.1547
SM/J	free fatty acids (pre-bleed)	6	27.6667	6.68331	2.72845
SWR/J	free fatty acids (pre-bleed)	11	41.5455	17.2879	5.21251
129X1/SvJ	free fluid	6	-0.00638688	0.204058	0.0833064
A/J	free fluid	12	-0.00425241	0.146757	0.0423651
AKR/J	free fluid	24	0.0694853	0.253891	0.0518253
AXB10/PgnJ	free fluid	3	0.206898	0.152942	0.0883009
AXB12/PgnJ	free fluid	3	0.164348	0.348079	0.200964
AXB13/PgnJ	free fluid	10	0.0800982	0.214873	0.0679489
AXB15/PgnJ	free fluid	4	0.328186	0.371696	0.185848
AXB19/PgnJ	free fluid	13	0.304994	0.239552	0.0664397
AXB19a/PgnJ	free fluid	14	0.148368	0.1819	0.0486149
AXB19b/PgnJ	free fluid	4	0.0458272	0.129181	0.0645904
AXB2/PgnJ	free fluid	4	0.091039	0.138654	0.0693268
AXB4/PgnJ	free fluid	3	0.202494	0.11136	0.0642939
AXB5/PgnJ	free fluid	10	-0.0126251	0.0627886	0.0198555
AXB6/PgnJ	free fluid	3	0.209611	0.0465584	0.0268805
BALB/cByJ	free fluid	11	0.177317	0.173916	0.0524376
BALB/cJ	free fluid	16	0.1681	0.151122	0.0377805
BTBR T<+> tf/J	free fluid	8	0.014795	0.203783	0.0720481
BUB/BnJ	free fluid	10	0.0402959	0.21086	0.0666798
BXA11/PgnJ	free fluid	7	0.161861	0.387956	0.146634
BXA14/PgnJ	free fluid	4	0.483223	0.10319	0.051595
BXA16/PgnJ	free fluid	4	0.236513	0.0469761	0.0234881
BXA2/PgnJ	free fluid	14	0.00371474	0.125606	0.0335696
BXA24/PgnJ	free fluid	18	0.0830609	0.26132	0.0615937
BXA25/PgnJ	free fluid	1	0.0603792	NA	NA
BXA4/PgnJ	free fluid	4	0.334271	0.22819	0.114095
BXA7/PgnJ	free fluid	11	0.122136	0.11787	0.035539
BXA8/PgnJ	free fluid	10	0.133458	0.141423	0.0447219
BXD1/TyJ	free fluid	1	-0.285635	NA	NA
BXD11/TyJ	free fluid	2	0.0837863	0.150652	0.106527
BXD12/TyJ	free fluid	2	0.130647	0.172049	0.121657
BXD13/TyJ	free fluid	4	0.0757521	0.230808	0.115404
BXD14/TyJ	free fluid	4	-0.0184062	0.232672	0.116336
BXD2/TyJ	free fluid	4	-0.242148	0.102245	0.0511226
BXD20/TyJ	free fluid	4	-0.0356772	0.116837	0.0584187
BXD21/TyJ	free fluid	11	0.15706	0.136139	0.0410475
BXD22/TyJ	free fluid	2	0.270942	0.10362	0.0732705
BXD24/TyJ-Cep290<rd16>/J	free fluid	5	0.476858	0.459096	0.205314
BXD28/TyJ	free fluid	2	0.0753491	0.187537	0.132609
BXD31/TyJ	free fluid	3	0.185764	0.116507	0.0672653
BXD32/TyJ	free fluid	4	-0.161161	0.229698	0.114849
BXD34/TyJ	free fluid	2	-0.412548	0.0999672	0.0706875
BXD36/TyJ	free fluid	3	-0.0319008	0.0845004	0.0487863
BXD38/TyJ	free fluid	2	0.407881	0.177185	0.125289
BXD40/TyJ	free fluid	7	0.120905	0.204988	0.0774781
BXD43/RwwJ	free fluid	5	0.056735	0.124937	0.0558737
BXD44/RwwJ	free fluid	11	-0.0962101	0.145461	0.0438583
BXD48/RwwJ	free fluid	8	-0.238715	0.21548	0.0761838
BXD5/TyJ	free fluid	3	0.001142	0.224148	0.129412
BXD50/RwwJ	free fluid	8	0.0800719	0.230628	0.0815395
BXD55/RwwJ	free fluid	9	0.337415	0.241213	0.0804045
BXD56/RwwJ	free fluid	2	-0.0607073	0.00911673	0.0064465
BXD6/TyJ	free fluid	2	0.115794	0.0912639	0.0645334
BXD61/RwwJ	free fluid	14	-0.036972	0.156922	0.0419391
BXD64/RwwJ	free fluid	4	-0.312371	0.208926	0.104463
BXD66/RwwJ	free fluid	7	0.0242561	0.17298	0.0653804
BXD68/RwwJ	free fluid	1	0.180836	NA	NA
BXD69/RwwJ	free fluid	3	-0.0808507	0.0947475	0.0547025
BXD70/RwwJ	free fluid	9	0.244574	0.236138	0.0787126
BXD71/RwwJ	free fluid	2	0.231291	0.0168765	0.0119335
BXD73/RwwJ	free fluid	2	-0.0701255	0.263752	0.186501
BXD75/RwwJ	free fluid	12	-0.0198712	0.187023	0.053989
BXD79/RwwJ	free fluid	1	-0.0685053	NA	NA
BXD84/RwwJ	free fluid	8	-0.0501924	0.166561	0.0588881
BXD86/RwwJ	free fluid	1	0.150071	NA	NA
BXD9/TyJ	free fluid	1	-0.28266	NA	NA
BXH22/KccJ	free fluid	2	0.578384	0.101596	0.0718395
BXH4/TyJ	free fluid	1	0.221835	NA	NA
BXH6/TyJ	free fluid	3	0.120599	0.0786509	0.0454091
BXH8/TyJ	free fluid	4	0.144188	0.222385	0.111192
BXH9/TyJ	free fluid	3	0.198971	0.208516	0.120387
C3H/HeJ	free fluid	12	0.341729	0.281672	0.0813117
C57BL/6J	free fluid	15	0.0925756	0.182343	0.0470807
C57BLKS/J	free fluid	8	0.302212	0.237363	0.0839204
C57L/J	free fluid	13	-0.0131854	0.173971	0.048251
C58/J	free fluid	5	-0.104909	0.224442	0.100373
CBA/J	free fluid	8	0.189223	0.162698	0.0575224
CE/J	free fluid	1	0.159696	NA	NA
CXB1/ByJ	free fluid	6	0.0116865	0.0987203	0.0403024
CXB11/HiAJ	free fluid	1	0.225452	NA	NA
CXB12/HiAJ	free fluid	10	0.304358	0.335703	0.106159
CXB13/HiAJ	free fluid	8	0.0686639	0.0808559	0.0285869
CXB2/ByJ	free fluid	5	0.158648	0.138136	0.0617764
CXB3/ByJ	free fluid	16	0.158737	0.122919	0.0307298
CXB4/ByJ	free fluid	4	0.270658	0.311534	0.155767
CXB6/ByJ	free fluid	3	-0.068303	0.293798	0.169624
CXB7/ByJ	free fluid	7	-0.0431771	0.171352	0.0647651
CXB8/HiAJ	free fluid	2	0.135942	0.00687237	0.0048595
DBA/2J	free fluid	4	-0.0349467	0.18501	0.0925051
FVB/NJ	free fluid	12	0.117412	0.144435	0.0416948
I/LnJ	free fluid	10	-0.113833	0.115187	0.0364252
KK/HlJ	free fluid	3	-0.0353389	0.132235	0.0763461
LP/J	free fluid	2	-0.0437977	0.138401	0.0978644
MA/MyJ	free fluid	4	0.183867	0.106391	0.0531956
NOD/ShiLtJ	free fluid	5	-0.185509	0.20787	0.0929623
NON/ShiLtJ	free fluid	6	0.321028	0.328437	0.134084
NZB/BlNJ	free fluid	6	0.161447	0.137501	0.0561348
NZW/LacJ	free fluid	11	-0.0855085	0.286742	0.0864558
PL/J	free fluid	12	0.0552719	0.141825	0.0409413
RIIIS/J	free fluid	8	0.100921	0.190617	0.0673931
SEA/GnJ	free fluid	11	0.17449	0.156089	0.0470626
SJL/J	free fluid	10	0.190195	0.222542	0.070374
SM/J	free fluid	6	0.179736	0.0895481	0.0365579
SWR/J	free fluid	11	0.117592	0.155418	0.0468603
129X1/SvJ	Glucose	6	242.833	37.1129	15.1513
A/J	Glucose	12	271.583	44.6042	12.8761
AKR/J	Glucose	24	213.667	30.3167	6.18837
AXB10/PgnJ	Glucose	4	218.75	62.6332	31.3166
AXB12/PgnJ	Glucose	3	240.333	10.2144	5.89727
AXB13/PgnJ	Glucose	10	256.7	47.5699	15.0429
AXB15/PgnJ	Glucose	4	197.5	12.3962	6.19812
AXB19/PgnJ	Glucose	13	278.077	66.7189	18.5045
AXB19a/PgnJ	Glucose	14	259.857	46.4772	12.4216
AXB19b/PgnJ	Glucose	4	320.5	64.511	32.2555
AXB2/PgnJ	Glucose	4	223.75	31.5423	15.7711
AXB4/PgnJ	Glucose	3	175.667	35.8376	20.6908
AXB5/PgnJ	Glucose	10	182.3	32.1111	10.1544
AXB6/PgnJ	Glucose	3	232	52.8299	30.5014
BALB/cByJ	Glucose	12	192.083	21.0215	6.06837
BALB/cJ	Glucose	16	211.125	81.4239	20.356
BTBR T<+> tf/J	Glucose	8	237.125	29.4106	10.3982
BUB/BnJ	Glucose	10	209.6	17.0046	5.37732
BXA11/PgnJ	Glucose	7	215.429	48.055	18.1631
BXA14/PgnJ	Glucose	4	199	40.8248	20.4124
BXA16/PgnJ	Glucose	4	282.75	94.5917	47.2958
BXA2/PgnJ	Glucose	14	264.714	50.0683	13.3813
BXA24/PgnJ	Glucose	18	289.167	59.794	14.0936
BXA25/PgnJ	Glucose	1	359	NA	NA
BXA4/PgnJ	Glucose	4	213.25	5.5	2.75
BXA7/PgnJ	Glucose	11	267.818	32.1864	9.70456
BXA8/PgnJ	Glucose	10	237.1	58.194	18.4026
BXD1/TyJ	Glucose	1	229	NA	NA
BXD11/TyJ	Glucose	2	311	66.468	47
BXD12/TyJ	Glucose	2	225.5	26.163	18.5
BXD13/TyJ	Glucose	4	275.75	67.8841	33.942
BXD14/TyJ	Glucose	4	295.25	63.3897	31.6948
BXD2/TyJ	Glucose	4	239.5	25.0932	12.5466
BXD20/TyJ	Glucose	4	308.5	75.932	37.966
BXD21/TyJ	Glucose	11	235.364	33.992	10.249
BXD22/TyJ	Glucose	2	260	100.409	71
BXD24/TyJ-Cep290<rd16>/J	Glucose	5	257.2	48.1269	21.523
BXD28/TyJ	Glucose	2	253	8.48528	6
BXD31/TyJ	Glucose	3	218	20.7846	12
BXD32/TyJ	Glucose	4	257	38.704	19.352
BXD34/TyJ	Glucose	2	217.5	24.7487	17.5
BXD36/TyJ	Glucose	3	239	9.64365	5.56776
BXD38/TyJ	Glucose	2	199	28.2843	20
BXD40/TyJ	Glucose	7	263.143	54.0168	20.4164
BXD43/RwwJ	Glucose	5	404	116.726	52.2015
BXD44/RwwJ	Glucose	12	329.917	165.69	47.8306
BXD48/RwwJ	Glucose	8	239	32.8286	11.6066
BXD5/TyJ	Glucose	3	359	95.828	55.3263
BXD50/RwwJ	Glucose	9	270.778	86.6311	28.877
BXD55/RwwJ	Glucose	9	225.667	16.0234	5.34114
BXD56/RwwJ	Glucose	2	267	28.2843	20
BXD6/TyJ	Glucose	2	213.5	4.94975	3.5
BXD61/RwwJ	Glucose	14	265.857	124.048	33.1533
BXD64/RwwJ	Glucose	4	277	46.7047	23.3524
BXD66/RwwJ	Glucose	7	284.857	70.2933	26.5684
BXD68/RwwJ	Glucose	1	243	NA	NA
BXD69/RwwJ	Glucose	3	294	39.3446	22.7156
BXD70/RwwJ	Glucose	9	244.333	36.2491	12.083
BXD71/RwwJ	Glucose	2	276.5	146.371	103.5
BXD73/RwwJ	Glucose	2	213.5	12.0208	8.5
BXD75/RwwJ	Glucose	12	268.583	104.394	30.1359
BXD79/RwwJ	Glucose	1	268	NA	NA
BXD84/RwwJ	Glucose	8	307.25	75.443	26.6731
BXD86/RwwJ	Glucose	1	305	NA	NA
BXD9/TyJ	Glucose	1	143	NA	NA
BXH22/KccJ	Glucose	2	184.5	3.53553	2.5
BXH4/TyJ	Glucose	1	193	NA	NA
BXH6/TyJ	Glucose	3	348.667	63.1691	36.4707
BXH8/TyJ	Glucose	4	252.5	13.2288	6.61438
BXH9/TyJ	Glucose	3	235	70	40.4145
C3H/HeJ	Glucose	12	308.167	87.6074	25.2901
C57BL/6J	Glucose	15	277.533	58.9986	15.2334
C57BLKS/J	Glucose	8	228.5	69.3274	24.5109
C57L/J	Glucose	13	250.154	54.3842	15.0835
C58/J	Glucose	5	253.6	87.6031	39.1773
CBA/J	Glucose	8	339.25	61.3462	21.6892
CE/J	Glucose	1	344	NA	NA
CXB1/ByJ	Glucose	6	244.333	37.7395	15.4071
CXB11/HiAJ	Glucose	1	203	NA	NA
CXB12/HiAJ	Glucose	10	194.1	25.3616	8.02004
CXB13/HiAJ	Glucose	8	218	31.346	11.0825
CXB2/ByJ	Glucose	5	210.6	27.51	12.3028
CXB3/ByJ	Glucose	17	218.529	50.7187	12.3011
CXB4/ByJ	Glucose	4	184	26.808	13.404
CXB6/ByJ	Glucose	3	258.333	83.2606	48.0706
CXB7/ByJ	Glucose	7	244.857	30.5692	11.5541
CXB8/HiAJ	Glucose	2	201.5	12.0208	8.5
DBA/2J	Glucose	4	272	47.4623	23.7311
FVB/NJ	Glucose	12	265.083	42.6986	12.326
I/LnJ	Glucose	10	298.7	47.1594	14.9131
KK/HlJ	Glucose	3	241.333	88.2968	50.9782
LP/J	Glucose	2	205.5	31.8198	22.5
MA/MyJ	Glucose	4	320.5	80.1187	40.0593
NOD/ShiLtJ	Glucose	5	246	34.6482	15.4952
NON/ShiLtJ	Glucose	6	336.5	61.8862	25.2649
NZB/BlNJ	Glucose	6	235.333	23.1142	9.43634
NZW/LacJ	Glucose	11	305.545	186.459	56.2194
PL/J	Glucose	12	286.5	119.387	34.464
RIIIS/J	Glucose	8	370	50.0856	17.7079
SEA/GnJ	Glucose	11	207.364	28.6645	8.64268
SJL/J	Glucose	10	227.1	34.184	10.8099
SM/J	Glucose	6	314.833	39.3467	16.0632
SWR/J	Glucose	11	263.727	22.6587	6.83187
129X1/SvJ	Glucose (pre-bleed)	6	190.833	18.9675	7.74346
A/J	Glucose (pre-bleed)	10	210.2	19.0076	6.01073
AKR/J	Glucose (pre-bleed)	24	192.542	46.1236	9.41495
AXB10/PgnJ	Glucose (pre-bleed)	4	216.5	31.4378	15.7189
AXB12/PgnJ	Glucose (pre-bleed)	3	243.667	2.3094	1.33333
AXB13/PgnJ	Glucose (pre-bleed)	10	180	37.7948	11.9518
AXB15/PgnJ	Glucose (pre-bleed)	4	233.25	44.7763	22.3881
AXB19/PgnJ	Glucose (pre-bleed)	13	210.615	29.7841	8.26061
AXB19a/PgnJ	Glucose (pre-bleed)	14	210.571	39.1618	10.4664
AXB19b/PgnJ	Glucose (pre-bleed)	4	189.5	34.1614	17.0807
AXB2/PgnJ	Glucose (pre-bleed)	4	183.75	23.768	11.884
AXB4/PgnJ	Glucose (pre-bleed)	3	160	7.54983	4.3589
AXB5/PgnJ	Glucose (pre-bleed)	10	152.4	11.974	3.78653
AXB6/PgnJ	Glucose (pre-bleed)	3	216	4.58258	2.64575
BALB/cByJ	Glucose (pre-bleed)	12	182.583	16.5115	4.76645
BALB/cJ	Glucose (pre-bleed)	16	186.875	24.7302	6.18255
BTBR T<+> tf/J	Glucose (pre-bleed)	8	206.75	26.4778	9.3613
BUB/BnJ	Glucose (pre-bleed)	9	215.111	18.937	6.31234
BXA11/PgnJ	Glucose (pre-bleed)	7	189.143	30.3229	11.461
BXA14/PgnJ	Glucose (pre-bleed)	4	147.25	28.5351	14.2675
BXA16/PgnJ	Glucose (pre-bleed)	4	127.5	35.7538	17.8769
BXA2/PgnJ	Glucose (pre-bleed)	14	234.571	26.0228	6.95489
BXA24/PgnJ	Glucose (pre-bleed)	18	205.333	48.9502	11.5377
BXA25/PgnJ	Glucose (pre-bleed)	1	151	NA	NA
BXA4/PgnJ	Glucose (pre-bleed)	4	217	10.1653	5.08265
BXA7/PgnJ	Glucose (pre-bleed)	11	209.455	26.8491	8.0953
BXA8/PgnJ	Glucose (pre-bleed)	10	187.6	34.4035	10.8793
BXD1/TyJ	Glucose (pre-bleed)	1	182	NA	NA
BXD11/TyJ	Glucose (pre-bleed)	2	185.5	57.2756	40.5
BXD12/TyJ	Glucose (pre-bleed)	2	144.5	3.53553	2.5
BXD13/TyJ	Glucose (pre-bleed)	3	217	32.6037	18.8237
BXD14/TyJ	Glucose (pre-bleed)	4	219.25	46.01	23.005
BXD2/TyJ	Glucose (pre-bleed)	4	183.5	12.3962	6.19812
BXD20/TyJ	Glucose (pre-bleed)	4	200.5	18.7883	9.39415
BXD21/TyJ	Glucose (pre-bleed)	11	184.545	27.0458	8.1546
BXD22/TyJ	Glucose (pre-bleed)	2	194.5	2.12132	1.5
BXD24/TyJ-Cep290<rd16>/J	Glucose (pre-bleed)	5	212.2	28.7611	12.8623
BXD28/TyJ	Glucose (pre-bleed)	2	181	38.1838	27
BXD31/TyJ	Glucose (pre-bleed)	3	197.667	29.5691	17.0717
BXD32/TyJ	Glucose (pre-bleed)	4	204.5	67.1441	33.5721
BXD34/TyJ	Glucose (pre-bleed)	2	241	12.7279	9
BXD36/TyJ	Glucose (pre-bleed)	3	197.667	50.0133	28.8752
BXD38/TyJ	Glucose (pre-bleed)	2	163.5	50.2046	35.5
BXD40/TyJ	Glucose (pre-bleed)	7	244.429	26.6199	10.0614
BXD43/RwwJ	Glucose (pre-bleed)	5	198.2	21.7647	9.73345
BXD44/RwwJ	Glucose (pre-bleed)	12	228.75	20.2759	5.85316
BXD48/RwwJ	Glucose (pre-bleed)	8	231.875	32.1267	11.3585
BXD5/TyJ	Glucose (pre-bleed)	3	190.667	22.053	12.7323
BXD50/RwwJ	Glucose (pre-bleed)	9	192.889	30.5796	10.1932
BXD55/RwwJ	Glucose (pre-bleed)	9	228.222	33.7631	11.2544
BXD56/RwwJ	Glucose (pre-bleed)	2	207.5	7.77817	5.5
BXD6/TyJ	Glucose (pre-bleed)	2	225	0	0
BXD61/RwwJ	Glucose (pre-bleed)	14	199.714	19.4558	5.19978
BXD64/RwwJ	Glucose (pre-bleed)	4	192.5	33.8378	16.9189
BXD66/RwwJ	Glucose (pre-bleed)	7	187.286	31.1112	11.7589
BXD68/RwwJ	Glucose (pre-bleed)	1	162	NA	NA
BXD69/RwwJ	Glucose (pre-bleed)	3	219	8.88819	5.1316
BXD70/RwwJ	Glucose (pre-bleed)	9	208.444	37.2596	12.4199
BXD71/RwwJ	Glucose (pre-bleed)	2	160	52.3259	37
BXD73/RwwJ	Glucose (pre-bleed)	2	186.5	26.163	18.5
BXD75/RwwJ	Glucose (pre-bleed)	12	228.917	19.8195	5.72138
BXD84/RwwJ	Glucose (pre-bleed)	8	189.75	18.9341	6.69421
BXD86/RwwJ	Glucose (pre-bleed)	1	203	NA	NA
BXD9/TyJ	Glucose (pre-bleed)	1	125	NA	NA
BXH22/KccJ	Glucose (pre-bleed)	2	170.5	53.033	37.5
BXH4/TyJ	Glucose (pre-bleed)	1	208	NA	NA
BXH6/TyJ	Glucose (pre-bleed)	3	220.667	41.0163	23.6807
BXH8/TyJ	Glucose (pre-bleed)	4	204	22.2411	11.1206
BXH9/TyJ	Glucose (pre-bleed)	1	205	NA	NA
C3H/HeJ	Glucose (pre-bleed)	12	225.75	24.1327	6.96651
C57BL/6J	Glucose (pre-bleed)	15	177.333	36.3115	9.37558
C57BLKS/J	Glucose (pre-bleed)	8	161.625	37.125	13.1257
C57L/J	Glucose (pre-bleed)	13	197.615	27.0849	7.51199
C58/J	Glucose (pre-bleed)	5	202.8	20.5353	9.18368
CBA/J	Glucose (pre-bleed)	8	194.25	13.7607	4.86515
CE/J	Glucose (pre-bleed)	1	210	NA	NA
CXB1/ByJ	Glucose (pre-bleed)	6	156	27.408	11.1893
CXB11/HiAJ	Glucose (pre-bleed)	1	238	NA	NA
CXB12/HiAJ	Glucose (pre-bleed)	10	157.8	21.4207	6.77381
CXB13/HiAJ	Glucose (pre-bleed)	8	184.5	30.4068	10.7504
CXB2/ByJ	Glucose (pre-bleed)	2	194	2.82843	2
CXB3/ByJ	Glucose (pre-bleed)	17	194.941	23.3385	5.66041
CXB4/ByJ	Glucose (pre-bleed)	4	223.75	23.5284	11.7642
CXB6/ByJ	Glucose (pre-bleed)	3	176.333	29.3655	16.9542
CXB7/ByJ	Glucose (pre-bleed)	7	225.714	28.837	10.8994
CXB8/HiAJ	Glucose (pre-bleed)	2	159	8.48528	6
DBA/2J	Glucose (pre-bleed)	3	223	16.6433	9.60902
FVB/NJ	Glucose (pre-bleed)	4	223.25	23.1715	11.5857
I/LnJ	Glucose (pre-bleed)	10	237.1	39.5206	12.4975
KK/HlJ	Glucose (pre-bleed)	3	227	5.2915	3.05505
LP/J	Glucose (pre-bleed)	2	157.5	20.5061	14.5
MA/MyJ	Glucose (pre-bleed)	4	183.75	22.8674	11.4337
NOD/ShiLtJ	Glucose (pre-bleed)	2	164.5	12.0208	8.5
NON/ShiLtJ	Glucose (pre-bleed)	3	178	19.6977	11.3725
NZB/BlNJ	Glucose (pre-bleed)	6	189.833	46.4604	18.9674
NZW/LacJ	Glucose (pre-bleed)	11	215.909	21.026	6.33956
PL/J	Glucose (pre-bleed)	12	220.917	35.5667	10.2672
RIIIS/J	Glucose (pre-bleed)	8	241.25	13.4881	4.76876
SEA/GnJ	Glucose (pre-bleed)	11	168.455	32.1072	9.68069
SJL/J	Glucose (pre-bleed)	3	195.333	11.5902	6.69162
SM/J	Glucose (pre-bleed)	6	220	8.39047	3.4254
SWR/J	Glucose (pre-bleed)	11	195.364	30.3818	9.16046
129X1/SvJ	Gonadal Fat	6	1.64967	0.114211	0.0466266
A/J	Gonadal Fat	12	1.73182	0.16008	0.0462111
AKR/J	Gonadal Fat	24	1.69158	0.198552	0.0405292
AXB10/PgnJ	Gonadal Fat	4	1.5015	0.3012	0.1506
AXB12/PgnJ	Gonadal Fat	3	1.80333	0.441136	0.25469
AXB13/PgnJ	Gonadal Fat	10	1.2962	0.32914	0.104083
AXB15/PgnJ	Gonadal Fat	4	1.3875	0.42776	0.21388
AXB19/PgnJ	Gonadal Fat	13	1.59346	0.388241	0.107679
AXB19a/PgnJ	Gonadal Fat	14	1.46071	0.316118	0.0844861
AXB19b/PgnJ	Gonadal Fat	4	2.10075	0.375594	0.187797
AXB2/PgnJ	Gonadal Fat	4	1.669	0.725466	0.362733
AXB4/PgnJ	Gonadal Fat	3	1.136	0.370962	0.214175
AXB5/PgnJ	Gonadal Fat	10	0.7728	0.2719	0.0859824
AXB6/PgnJ	Gonadal Fat	3	0.933	0.161954	0.093504
BALB/cByJ	Gonadal Fat	12	1.84475	0.237156	0.0684611
BALB/cJ	Gonadal Fat	16	1.77579	0.505138	0.126284
BTBR T<+> tf/J	Gonadal Fat	8	1.57375	0.203491	0.0719449
BUB/BnJ	Gonadal Fat	10	1.818	0.126609	0.0400372
BXA11/PgnJ	Gonadal Fat	7	1.76971	0.241764	0.0913783
BXA14/PgnJ	Gonadal Fat	4	1.07975	0.575857	0.287929
BXA16/PgnJ	Gonadal Fat	4	1.983	0.298995	0.149497
BXA2/PgnJ	Gonadal Fat	14	1.90707	0.230122	0.0615026
BXA24/PgnJ	Gonadal Fat	18	1.83772	0.354978	0.0836691
BXA25/PgnJ	Gonadal Fat	1	1.472	NA	NA
BXA4/PgnJ	Gonadal Fat	4	0.9115	0.301256	0.150628
BXA7/PgnJ	Gonadal Fat	11	2.00164	0.1794	0.0540912
BXA8/PgnJ	Gonadal Fat	10	1.2571	0.356965	0.112882
BXD1/TyJ	Gonadal Fat	1	1.153	NA	NA
BXD11/TyJ	Gonadal Fat	2	2.0095	0.492853	0.3485
BXD12/TyJ	Gonadal Fat	2	0.351	0.18809	0.133
BXD13/TyJ	Gonadal Fat	4	1.69625	0.175323	0.0876616
BXD14/TyJ	Gonadal Fat	4	1.5515	0.207146	0.103573
BXD19/TyJ	Gonadal Fat	3	1.91067	0.176211	0.101735
BXD2/TyJ	Gonadal Fat	4	1.62275	0.126212	0.0631062
BXD20/TyJ	Gonadal Fat	4	1.293	0.0746458	0.0373229
BXD21/TyJ	Gonadal Fat	11	1.68427	0.23395	0.0705387
BXD22/TyJ	Gonadal Fat	2	1.764	0.11738	0.083
BXD24/TyJ-Cep290<rd16>/J	Gonadal Fat	5	2.3408	0.234144	0.104712
BXD27/TyJ	Gonadal Fat	7	1.27071	0.327517	0.12379
BXD28/TyJ	Gonadal Fat	2	1.142	0.115965	0.0819995
BXD29/TyJ	Gonadal Fat	1	1.756	NA	NA
BXD31/TyJ	Gonadal Fat	3	0.904	0.163789	0.0945639
BXD32/TyJ	Gonadal Fat	4	1.65675	0.227572	0.113786
BXD34/TyJ	Gonadal Fat	2	1.815	0.00141421	0.001
BXD36/TyJ	Gonadal Fat	3	1.34233	0.317053	0.18305
BXD38/TyJ	Gonadal Fat	2	1.2155	0.538108	0.3805
BXD40/TyJ	Gonadal Fat	7	2.05714	0.0860357	0.0325184
BXD43/RwwJ	Gonadal Fat	5	1.7386	0.124679	0.055758
BXD44/RwwJ	Gonadal Fat	12	1.86667	0.233203	0.0673198
BXD48/RwwJ	Gonadal Fat	8	1.92138	0.198203	0.0700755
BXD5/TyJ	Gonadal Fat	3	1.30567	0.379608	0.219167
BXD50/RwwJ	Gonadal Fat	9	1.99856	0.201653	0.0672177
BXD51/RwwJ	Gonadal Fat	3	2.24367	0.255469	0.147495
BXD55/RwwJ	Gonadal Fat	9	1.31433	0.180949	0.0603163
BXD56/RwwJ	Gonadal Fat	2	1.647	0.0905097	0.064
BXD6/TyJ	Gonadal Fat	2	1.5815	0.10253	0.0725
BXD61/RwwJ	Gonadal Fat	14	1.7	0.250839	0.0670395
BXD64/RwwJ	Gonadal Fat	4	1.992	0.191377	0.0956887
BXD66/RwwJ	Gonadal Fat	7	1.99614	0.125035	0.0472589
BXD68/RwwJ	Gonadal Fat	1	1.368	NA	NA
BXD69/RwwJ	Gonadal Fat	3	1.54767	0.118323	0.0683138
BXD70/RwwJ	Gonadal Fat	9	1.32567	0.284186	0.0947287
BXD71/RwwJ	Gonadal Fat	2	1.1865	0.263751	0.1865
BXD73/RwwJ	Gonadal Fat	2	1.333	0.149907	0.106
BXD75/RwwJ	Gonadal Fat	12	1.59725	0.145693	0.0420581
BXD79/RwwJ	Gonadal Fat	1	1.485	NA	NA
BXD84/RwwJ	Gonadal Fat	8	1.62262	0.176422	0.0623747
BXD86/RwwJ	Gonadal Fat	1	1.737	NA	NA
BXD87/RwwJ	Gonadal Fat	19	1.82347	0.143277	0.0328701
BXD9/TyJ	Gonadal Fat	1	1.517	NA	NA
BXH22/KccJ	Gonadal Fat	2	0.5455	0.0275772	0.0195
BXH4/TyJ	Gonadal Fat	1	1.566	NA	NA
BXH6/TyJ	Gonadal Fat	3	1.349	0.344309	0.198787
BXH8/TyJ	Gonadal Fat	4	1.53025	0.14202	0.0710098
BXH9/TyJ	Gonadal Fat	3	1.46567	0.263527	0.152147
C3H/HeJ	Gonadal Fat	12	1.29042	0.195169	0.0563405
C57BL/6J	Gonadal Fat	15	1.36387	0.342761	0.0885004
C57BLKS/J	Gonadal Fat	8	0.980625	0.355517	0.125694
C57L/J	Gonadal Fat	13	1.97085	0.440088	0.122058
C58/J	Gonadal Fat	5	1.6584	0.263451	0.117819
CBA/J	Gonadal Fat	8	1.599	0.357076	0.126246
CE/J	Gonadal Fat	1	1.624	NA	NA
CXB1/ByJ	Gonadal Fat	6	1.754	0.532949	0.217575
CXB11/HiAJ	Gonadal Fat	1	1.161	NA	NA
CXB12/HiAJ	Gonadal Fat	10	1.5324	0.272473	0.0861636
CXB13/HiAJ	Gonadal Fat	8	1.9025	0.389196	0.137602
CXB2/ByJ	Gonadal Fat	5	1.7616	0.305228	0.136502
CXB3/ByJ	Gonadal Fat	17	1.27753	0.282896	0.0686122
CXB4/ByJ	Gonadal Fat	4	1.256	0.357772	0.178886
CXB6/ByJ	Gonadal Fat	3	1.75467	0.552819	0.31917
CXB7/ByJ	Gonadal Fat	7	1.57014	0.298725	0.112908
CXB8/HiAJ	Gonadal Fat	2	1.269	0.254558	0.18
DBA/2J	Gonadal Fat	4	2.21525	0.391678	0.195839
FVB/NJ	Gonadal Fat	12	1.78975	0.255692	0.073812
I/LnJ	Gonadal Fat	10	1.6584	0.223085	0.0705455
KK/HlJ	Gonadal Fat	3	1.23067	0.119299	0.0688775
LP/J	Gonadal Fat	2	1.2535	0.413657	0.2925
MA/MyJ	Gonadal Fat	4	1.98	0.285616	0.142808
NOD/ShiLtJ	Gonadal Fat	5	2.504	0.786149	0.351576
NON/ShiLtJ	Gonadal Fat	6	2.55683	0.363153	0.148256
NZB/BlNJ	Gonadal Fat	6	1.4225	0.177251	0.0723624
NZW/LacJ	Gonadal Fat	11	1.98891	0.117452	0.035413
PL/J	Gonadal Fat	12	1.64308	0.145808	0.0420911
RIIIS/J	Gonadal Fat	8	1.652	0.182463	0.0645102
SEA/GnJ	Gonadal Fat	11	2.00817	0.457384	0.137906
SJL/J	Gonadal Fat	10	1.1144	0.590552	0.186749
SM/J	Gonadal Fat	6	1.82367	0.109042	0.0445164
SWR/J	Gonadal Fat	11	1.52826	0.354892	0.107004
129X1/SvJ	GRAN	6	1.26667	0.598888	0.244495
A/J	GRAN	12	1.73333	1.28086	0.369753
AKR/J	GRAN	24	2.82917	0.927586	0.189343
AXB10/PgnJ	GRAN	4	1.5	0.382971	0.191485
AXB12/PgnJ	GRAN	3	1.93333	0.404145	0.233333
AXB13/PgnJ	GRAN	10	1.53	1.45606	0.460447
AXB15/PgnJ	GRAN	4	1.625	2.22916	1.11458
AXB19/PgnJ	GRAN	13	1.85385	0.595281	0.165101
AXB19a/PgnJ	GRAN	14	1.50714	0.805237	0.215209
AXB19b/PgnJ	GRAN	4	2.35	1.35277	0.676387
AXB2/PgnJ	GRAN	4	2.6	0.244949	0.122474
AXB4/PgnJ	GRAN	3	1.2	1.21244	0.7
AXB5/PgnJ	GRAN	10	1.92	0.547317	0.173077
AXB6/PgnJ	GRAN	3	3.5	1.31149	0.757188
BALB/cByJ	GRAN	12	1.58333	0.699134	0.201823
BALB/cJ	GRAN	16	2.31875	0.813403	0.203351
BTBR T<+> tf/J	GRAN	8	2.225	1.11066	0.392679
BUB/BnJ	GRAN	10	1.61	0.825227	0.26096
BXA11/PgnJ	GRAN	7	1.61429	0.65429	0.247298
BXA14/PgnJ	GRAN	4	1.725	0.736546	0.368273
BXA16/PgnJ	GRAN	4	3.3	1.28323	0.641613
BXA2/PgnJ	GRAN	14	2.06429	1.09727	0.293259
BXA24/PgnJ	GRAN	18	1.84444	0.838922	0.197736
BXA25/PgnJ	GRAN	1	0.6	NA	NA
BXA4/PgnJ	GRAN	4	1.95	1.15614	0.578072
BXA7/PgnJ	GRAN	11	0.890909	0.8288	0.249893
BXA8/PgnJ	GRAN	10	2.73	1.4553	0.460205
BXD1/TyJ	GRAN	1	1.5	NA	NA
BXD11/TyJ	GRAN	2	3.1	0.282843	0.2
BXD12/TyJ	GRAN	2	3.7	0.848528	0.6
BXD13/TyJ	GRAN	4	1.4	0.761577	0.380789
BXD14/TyJ	GRAN	4	1.975	1.07819	0.539096
BXD2/TyJ	GRAN	4	2.1	0.787401	0.3937
BXD20/TyJ	GRAN	4	1.9	0.905539	0.452769
BXD21/TyJ	GRAN	11	2.36364	1.07077	0.322849
BXD22/TyJ	GRAN	2	2.65	0.494975	0.35
BXD24/TyJ-Cep290<rd16>/J	GRAN	5	1.28	1.86467	0.833906
BXD28/TyJ	GRAN	2	0.75	0.636396	0.45
BXD31/TyJ	GRAN	3	0	0	0
BXD32/TyJ	GRAN	4	2	1.46059	0.730297
BXD34/TyJ	GRAN	2	1.8	0.848528	0.6
BXD36/TyJ	GRAN	3	1.23333	1.15902	0.669162
BXD38/TyJ	GRAN	2	2.3	1.13137	0.8
BXD40/TyJ	GRAN	7	2.3	1.92959	0.729318
BXD43/RwwJ	GRAN	5	1.9	1.35093	0.604152
BXD44/RwwJ	GRAN	12	2.31667	0.817795	0.236077
BXD48/RwwJ	GRAN	8	2.175	1.22678	0.433734
BXD5/TyJ	GRAN	3	1.36667	2.19621	1.26798
BXD50/RwwJ	GRAN	9	1.38889	0.913023	0.304341
BXD55/RwwJ	GRAN	9	1.51111	0.879552	0.293184
BXD56/RwwJ	GRAN	2	1.1	1.13137	0.8
BXD6/TyJ	GRAN	2	0	0	0
BXD61/RwwJ	GRAN	14	1.8	1.07417	0.287085
BXD64/RwwJ	GRAN	4	1.95	0.704746	0.352373
BXD66/RwwJ	GRAN	7	1.55714	0.616055	0.232847
BXD68/RwwJ	GRAN	1	1.4	NA	NA
BXD69/RwwJ	GRAN	3	1.66667	0.702377	0.405518
BXD70/RwwJ	GRAN	9	2.52222	1.76265	0.587551
BXD71/RwwJ	GRAN	2	1.7	1.69706	1.2
BXD73/RwwJ	GRAN	2	0.9	0.707107	0.5
BXD75/RwwJ	GRAN	12	2.375	1.26931	0.366417
BXD79/RwwJ	GRAN	1	4	NA	NA
BXD84/RwwJ	GRAN	8	2.5625	0.808769	0.285943
BXD86/RwwJ	GRAN	1	1	NA	NA
BXD9/TyJ	GRAN	1	0.4	NA	NA
BXH22/KccJ	GRAN	2	1.55	1.20208	0.85
BXH4/TyJ	GRAN	1	3.3	NA	NA
BXH6/TyJ	GRAN	3	2.63333	1.10604	0.638575
BXH8/TyJ	GRAN	4	1.3	0.725718	0.362859
BXH9/TyJ	GRAN	3	1.13333	0.650641	0.375648
C3H/HeJ	GRAN	12	2.51667	0.776745	0.224227
C57BL/6J	GRAN	15	2.72667	1.19132	0.307597
C57BLKS/J	GRAN	8	1.9625	0.805228	0.284691
C57L/J	GRAN	13	1.50769	1.33195	0.369418
C58/J	GRAN	5	1.3	0.764853	0.342053
CBA/J	GRAN	7	1.45714	0.90895	0.343551
CE/J	GRAN	1	0.8	NA	NA
CXB1/ByJ	GRAN	6	1.55	0.612372	0.25
CXB11/HiAJ	GRAN	1	3	NA	NA
CXB12/HiAJ	GRAN	10	2.16	0.84748	0.267997
CXB13/HiAJ	GRAN	8	1.8625	1.29608	0.458233
CXB2/ByJ	GRAN	5	1.98	1.12116	0.501398
CXB3/ByJ	GRAN	17	1.62353	0.688776	0.167053
CXB4/ByJ	GRAN	4	2.525	1.37447	0.687235
CXB6/ByJ	GRAN	3	2.4	0.608276	0.351188
CXB7/ByJ	GRAN	7	2.5	0.957427	0.361873
CXB8/HiAJ	GRAN	2	0	0	0
DBA/2J	GRAN	4	1.7	0.33665	0.168325
FVB/NJ	GRAN	9	1.33333	0.715891	0.23863
I/LnJ	GRAN	10	1.97	1.13044	0.357476
KK/HlJ	GRAN	3	1.63333	0.11547	0.0666667
LP/J	GRAN	2	0.85	0.777817	0.55
MA/MyJ	GRAN	4	1.125	0.457347	0.228674
NOD/ShiLtJ	GRAN	5	1.4	0.8	0.357771
NON/ShiLtJ	GRAN	6	2.55	0.327109	0.133542
NZB/BlNJ	GRAN	6	1.38333	0.584523	0.23863
NZW/LacJ	GRAN	11	1.78182	0.481286	0.145113
PL/J	GRAN	12	1.31667	0.650641	0.187824
RIIIS/J	GRAN	8	1.3375	0.792712	0.280266
SEA/GnJ	GRAN	11	1.71818	1.01471	0.305947
SJL/J	GRAN	10	2.57	1.32837	0.420066
SM/J	GRAN	6	1.68333	0.851861	0.347771
SWR/J	GRAN	11	1.86364	0.693214	0.209012
129X1/SvJ	GRAN %	6	23.1167	3.05838	1.24858
A/J	GRAN %	12	23.8667	3.03625	0.876489
AKR/J	GRAN %	24	28.325	3.75908	0.767318
AXB10/PgnJ	GRAN %	4	28.675	6.13643	3.06822
AXB12/PgnJ	GRAN %	3	24.7667	2.69506	1.55599
AXB13/PgnJ	GRAN %	10	18.47	7.59138	2.4006
AXB15/PgnJ	GRAN %	4	18.625	12.9116	6.4558
AXB19/PgnJ	GRAN %	13	22.2154	4.55592	1.26358
AXB19a/PgnJ	GRAN %	14	23.3143	5.09704	1.36224
AXB19b/PgnJ	GRAN %	4	22.75	3.53695	1.76847
AXB2/PgnJ	GRAN %	4	24.475	4.05904	2.02952
AXB4/PgnJ	GRAN %	3	20.6333	0.550757	0.31798
AXB5/PgnJ	GRAN %	10	20.25	3.62805	1.14729
AXB6/PgnJ	GRAN %	3	39.3667	14.8005	8.54504
BALB/cByJ	GRAN %	12	25.825	3.56348	1.02869
BALB/cJ	GRAN %	16	29.55	3.80088	0.950219
BTBR T<+> tf/J	GRAN %	8	23.3875	6.21253	2.19646
BUB/BnJ	GRAN %	10	22.62	3.07564	0.972602
BXA11/PgnJ	GRAN %	7	24.2143	3.99142	1.50861
BXA14/PgnJ	GRAN %	4	29	2.34236	1.17118
BXA16/PgnJ	GRAN %	4	31.75	3.59676	1.79838
BXA2/PgnJ	GRAN %	14	26.5214	3.82063	1.02111
BXA24/PgnJ	GRAN %	18	28.3056	3.50956	0.827212
BXA25/PgnJ	GRAN %	1	23.3	NA	NA
BXA4/PgnJ	GRAN %	4	26.925	1.49304	0.74652
BXA7/PgnJ	GRAN %	11	19.5818	12.8693	3.88023
BXA8/PgnJ	GRAN %	10	27.31	2.20779	0.698164
BXD1/TyJ	GRAN %	1	16.7	NA	NA
BXD11/TyJ	GRAN %	2	24.25	0.494975	0.35
BXD12/TyJ	GRAN %	2	30.8	4.10122	2.9
BXD13/TyJ	GRAN %	4	23.55	9.28852	4.64426
BXD14/TyJ	GRAN %	4	23.275	2.75242	1.37621
BXD2/TyJ	GRAN %	4	25.05	1.48436	0.742181
BXD20/TyJ	GRAN %	4	25.85	3.27058	1.63529
BXD21/TyJ	GRAN %	11	27.2182	8.04821	2.42663
BXD22/TyJ	GRAN %	2	22.65	2.33345	1.65
BXD24/TyJ-Cep290<rd16>/J	GRAN %	5	11.4	15.6678	7.00685
BXD28/TyJ	GRAN %	2	23.3	6.78823	4.8
BXD31/TyJ	GRAN %	3	0	0	0
BXD32/TyJ	GRAN %	4	24	2.99444	1.49722
BXD34/TyJ	GRAN %	2	44.15	21.4253	15.15
BXD36/TyJ	GRAN %	3	13.5	11.6923	6.75056
BXD38/TyJ	GRAN %	2	26.2	4.24264	3
BXD40/TyJ	GRAN %	7	29.8286	11.4937	4.34422
BXD43/RwwJ	GRAN %	5	26.2	3.76032	1.68167
BXD44/RwwJ	GRAN %	12	24.8917	4.82634	1.39324
BXD48/RwwJ	GRAN %	8	24.575	3.44953	1.21959
BXD5/TyJ	GRAN %	3	13.6667	12.0968	6.98411
BXD50/RwwJ	GRAN %	9	23.6222	9.22006	3.07335
BXD55/RwwJ	GRAN %	9	25.6667	4.90128	1.63376
BXD56/RwwJ	GRAN %	2	18.6	4.10122	2.9
BXD6/TyJ	GRAN %	2	0	0	0
BXD61/RwwJ	GRAN %	14	21.6429	9.92741	2.65321
BXD64/RwwJ	GRAN %	4	23.6	3.63868	1.81934
BXD66/RwwJ	GRAN %	7	25.5714	4.47054	1.6897
BXD68/RwwJ	GRAN %	1	20.8	NA	NA
BXD69/RwwJ	GRAN %	3	26.8667	4.74271	2.73821
BXD70/RwwJ	GRAN %	9	21.5667	4.89234	1.63078
BXD71/RwwJ	GRAN %	2	25.3	1.41421	1
BXD73/RwwJ	GRAN %	2	21.05	0.494975	0.35
BXD75/RwwJ	GRAN %	12	28.7833	5.30126	1.53034
BXD79/RwwJ	GRAN %	1	28	NA	NA
BXD84/RwwJ	GRAN %	8	28.6125	2.95511	1.04479
BXD86/RwwJ	GRAN %	1	26.7	NA	NA
BXD9/TyJ	GRAN %	1	22.7	NA	NA
BXH22/KccJ	GRAN %	2	23.4	2.54558	1.8
BXH4/TyJ	GRAN %	1	30.2	NA	NA
BXH6/TyJ	GRAN %	3	25.7667	5.60922	3.23848
BXH8/TyJ	GRAN %	4	33.275	8.36994	4.18497
BXH9/TyJ	GRAN %	3	21.7333	4.8645	2.80852
C3H/HeJ	GRAN %	12	34.85	6.65166	1.92017
C57BL/6J	GRAN %	15	25.5733	4.45284	1.14972
C57BLKS/J	GRAN %	8	21.675	3.74423	1.32379
C57L/J	GRAN %	13	19.1385	9.21028	2.55447
C58/J	GRAN %	5	16.18	9.3668	4.18896
CBA/J	GRAN %	7	27.1714	3.56498	1.34743
CE/J	GRAN %	1	23.3	NA	NA
CXB1/ByJ	GRAN %	6	24.1667	6.39677	2.61147
CXB11/HiAJ	GRAN %	1	21.7	NA	NA
CXB12/HiAJ	GRAN %	10	22.97	6.05182	1.91375
CXB13/HiAJ	GRAN %	8	25.0875	5.59986	1.97985
CXB2/ByJ	GRAN %	5	25.56	2.28648	1.02255
CXB3/ByJ	GRAN %	17	25.2235	4.35036	1.05512
CXB4/ByJ	GRAN %	4	26.525	2.36837	1.18418
CXB6/ByJ	GRAN %	3	34.3	3.1241	1.8037
CXB7/ByJ	GRAN %	7	26.7571	1.82835	0.691051
CXB8/HiAJ	GRAN %	2	0	0	0
DBA/2J	GRAN %	4	25.75	2.91262	1.45631
FVB/NJ	GRAN %	9	24.7444	1.96794	0.655979
I/LnJ	GRAN %	10	25.94	2.88991	0.913868
KK/HlJ	GRAN %	3	41.3333	4.55009	2.627
LP/J	GRAN %	2	22.5	0.282843	0.2
MA/MyJ	GRAN %	4	24.3	3.9047	1.95235
NOD/ShiLtJ	GRAN %	5	26.84	4.92676	2.20332
NON/ShiLtJ	GRAN %	6	32.1667	3.48348	1.42213
NZB/BlNJ	GRAN %	6	30.1667	3.47659	1.41931
NZW/LacJ	GRAN %	11	25.9727	4.03016	1.21514
PL/J	GRAN %	12	28.4333	3.31918	0.958165
RIIIS/J	GRAN %	8	26.5125	1.99745	0.706207
SEA/GnJ	GRAN %	11	25.2727	4.06229	1.22483
SJL/J	GRAN %	10	24.91	5.28866	1.67242
SM/J	GRAN %	6	21.9667	5.02381	2.05096
SWR/J	GRAN %	11	22.3636	4.39438	1.32495
129X1/SvJ	HCT	6	43.9	1.43944	0.587651
A/J	HCT	12	36.2417	2.69493	0.777959
AKR/J	HCT	24	41.2917	2.13377	0.435554
AXB10/PgnJ	HCT	4	35.425	3.23252	1.61626
AXB12/PgnJ	HCT	3	37.7333	5.48847	3.16877
AXB13/PgnJ	HCT	10	35.02	12.8696	4.06972
AXB15/PgnJ	HCT	4	35.975	3.74733	1.87367
AXB19/PgnJ	HCT	13	36.9615	2.05083	0.568797
AXB19a/PgnJ	HCT	14	36.8286	2.70083	0.721828
AXB19b/PgnJ	HCT	4	36.575	0.857807	0.428904
AXB2/PgnJ	HCT	4	41.025	2.38659	1.1933
AXB4/PgnJ	HCT	3	39.5	3.43948	1.98578
AXB5/PgnJ	HCT	10	37.38	2.28609	0.722926
AXB6/PgnJ	HCT	3	40.1	1.12694	0.650641
BALB/cByJ	HCT	12	39.8083	2.75828	0.796247
BALB/cJ	HCT	16	39.2	4.21458	1.05364
BTBR T<+> tf/J	HCT	8	40.275	1.82267	0.644413
BUB/BnJ	HCT	10	42.01	1.08161	0.342036
BXA11/PgnJ	HCT	7	38.2286	2.16157	0.816996
BXA14/PgnJ	HCT	4	35.925	4.61691	2.30845
BXA16/PgnJ	HCT	4	34.825	2.43636	1.21818
BXA2/PgnJ	HCT	14	37.5714	1.22061	0.326222
BXA24/PgnJ	HCT	18	38.55	2.78298	0.655956
BXA25/PgnJ	HCT	1	36.6	NA	NA
BXA4/PgnJ	HCT	4	36.275	2.17006	1.08503
BXA7/PgnJ	HCT	11	36.6182	3.14319	0.947707
BXA8/PgnJ	HCT	10	38.29	2.36335	0.747358
BXD1/TyJ	HCT	1	35.4	NA	NA
BXD11/TyJ	HCT	2	35.6	0.141421	0.1
BXD12/TyJ	HCT	2	37.1	2.54558	1.8
BXD13/TyJ	HCT	4	38.7	2.49933	1.24967
BXD14/TyJ	HCT	4	43.8	4.49741	2.2487
BXD2/TyJ	HCT	4	40.3	1.90263	0.951315
BXD20/TyJ	HCT	4	36	1.08934	0.544671
BXD21/TyJ	HCT	11	36.8909	1.9144	0.577212
BXD22/TyJ	HCT	2	41.3	0.565685	0.4
BXD24/TyJ-Cep290<rd16>/J	HCT	5	35.86	1.39929	0.62578
BXD28/TyJ	HCT	2	38.15	2.47487	1.75
BXD31/TyJ	HCT	3	35.3667	0.416333	0.24037
BXD32/TyJ	HCT	4	38.475	2.82887	1.41443
BXD34/TyJ	HCT	2	38.7	0.565685	0.4
BXD36/TyJ	HCT	3	40.1	1.05357	0.608276
BXD38/TyJ	HCT	2	36.9	0.989949	0.7
BXD40/TyJ	HCT	7	35.9857	3.65122	1.38003
BXD43/RwwJ	HCT	5	37.82	3.36556	1.50512
BXD44/RwwJ	HCT	12	36.8083	1.97229	0.569351
BXD48/RwwJ	HCT	8	37.3875	2.58923	0.915431
BXD5/TyJ	HCT	3	40.2	2.51595	1.45258
BXD50/RwwJ	HCT	9	35.5	13.3666	4.45552
BXD55/RwwJ	HCT	9	42.0556	3.04964	1.01655
BXD56/RwwJ	HCT	2	43.75	1.76777	1.25
BXD6/TyJ	HCT	2	38.15	0.212132	0.15
BXD61/RwwJ	HCT	14	33.7143	14.7046	3.92996
BXD64/RwwJ	HCT	4	36.15	2.87344	1.43672
BXD66/RwwJ	HCT	7	41.1429	2.02308	0.764653
BXD68/RwwJ	HCT	1	39.7	NA	NA
BXD69/RwwJ	HCT	3	38.6	4.07308	2.3516
BXD70/RwwJ	HCT	9	38.1778	2.39571	0.798571
BXD71/RwwJ	HCT	2	42.3	2.12132	1.5
BXD73/RwwJ	HCT	2	38.2	4.52548	3.2
BXD75/RwwJ	HCT	12	36.5833	1.76575	0.509729
BXD79/RwwJ	HCT	1	41	NA	NA
BXD84/RwwJ	HCT	8	37.25	1.81973	0.643373
BXD86/RwwJ	HCT	1	36.6	NA	NA
BXD9/TyJ	HCT	1	33.5	NA	NA
BXH22/KccJ	HCT	2	30.45	0.494975	0.35
BXH4/TyJ	HCT	1	36.5	NA	NA
BXH6/TyJ	HCT	3	40.7	0.953939	0.550757
BXH8/TyJ	HCT	4	42.5	2.19393	1.09697
BXH9/TyJ	HCT	3	42.4667	4.42982	2.55756
C3H/HeJ	HCT	12	38.125	2.85406	0.823897
C57BL/6J	HCT	15	37.84	3.50995	0.906264
C57BLKS/J	HCT	8	38.475	4.4103	1.55928
C57L/J	HCT	13	33.4538	15.0294	4.16842
C58/J	HCT	5	41.1	2.83108	1.2661
CBA/J	HCT	7	38.3286	3.12715	1.18195
CE/J	HCT	1	44.1	NA	NA
CXB1/ByJ	HCT	6	40.0333	1.46652	0.598702
CXB11/HiAJ	HCT	1	42.9	NA	NA
CXB12/HiAJ	HCT	10	41.45	4.81323	1.52208
CXB13/HiAJ	HCT	8	40.475	2.24611	0.794119
CXB2/ByJ	HCT	5	41.48	3.18072	1.42246
CXB3/ByJ	HCT	17	39.7353	3.40678	0.826266
CXB4/ByJ	HCT	4	35.1	3.57864	1.78932
CXB6/ByJ	HCT	3	37.4667	1.94251	1.12151
CXB7/ByJ	HCT	7	35.8286	3.47837	1.3147
CXB8/HiAJ	HCT	2	41.25	3.88909	2.75
DBA/2J	HCT	4	38.2	2.21811	1.10905
FVB/NJ	HCT	9	39.0778	4.9686	1.6562
I/LnJ	HCT	10	38.98	3.3479	1.0587
KK/HlJ	HCT	3	38.7333	4.02782	2.32546
LP/J	HCT	2	41.85	6.85894	4.85
MA/MyJ	HCT	4	40.125	2.45136	1.22568
NOD/ShiLtJ	HCT	5	40.72	1.74413	0.78
NON/ShiLtJ	HCT	6	39.25	3.8151	1.55751
NZB/BlNJ	HCT	6	40.3	1.42688	0.582523
NZW/LacJ	HCT	11	37.9455	2.41593	0.728431
PL/J	HCT	12	39.875	2.90552	0.838751
RIIIS/J	HCT	8	39.5375	1.80708	0.638899
SEA/GnJ	HCT	11	39.1	4.05808	1.22356
SJL/J	HCT	10	40.56	2.62009	0.828546
SM/J	HCT	6	40.4833	4.59757	1.87695
SWR/J	HCT	11	42.5364	3.20882	0.967497
129X1/SvJ	HDL	6	77.6667	16.8839	6.89283
A/J	HDL	12	59	55.9106	16.14
AKR/J	HDL	24	53.9167	14.0339	2.86465
AXB10/PgnJ	HDL	4	43	38.4274	19.2137
AXB12/PgnJ	HDL	3	76.3333	3.05505	1.76383
AXB13/PgnJ	HDL	10	65.6	40.153	12.6975
AXB15/PgnJ	HDL	4	103.5	42.1861	21.093
AXB19/PgnJ	HDL	13	48.3077	43.8337	12.1573
AXB19a/PgnJ	HDL	14	39.8571	18.0463	4.82309
AXB19b/PgnJ	HDL	4	21	42	21
AXB2/PgnJ	HDL	4	66.75	14.5459	7.27295
AXB4/PgnJ	HDL	3	79.3333	35.9212	20.7391
AXB5/PgnJ	HDL	10	36.5	7.61942	2.40947
AXB6/PgnJ	HDL	3	70.3333	22.5019	12.9915
BALB/cByJ	HDL	12	52.25	12.9132	3.72771
BALB/cJ	HDL	16	54.3125	27.825	6.95624
BTBR T<+> tf/J	HDL	8	76.625	29.8517	10.5542
BUB/BnJ	HDL	10	46.2	15.8311	5.00622
BXA11/PgnJ	HDL	7	60.2857	23.5918	8.91685
BXA14/PgnJ	HDL	4	54.25	9.5	4.75
BXA16/PgnJ	HDL	4	33.75	22.6918	11.3459
BXA2/PgnJ	HDL	14	43.0714	25.6259	6.84881
BXA24/PgnJ	HDL	18	48.0556	25.3968	5.98608
BXA25/PgnJ	HDL	1	44	NA	NA
BXA4/PgnJ	HDL	4	41.75	16.358	8.17899
BXA7/PgnJ	HDL	11	37.0909	13.4198	4.04622
BXA8/PgnJ	HDL	10	34.3	28.3551	8.96667
BXD1/TyJ	HDL	1	35	NA	NA
BXD11/TyJ	HDL	2	61.5	86.9741	61.5
BXD12/TyJ	HDL	2	30.5	14.8492	10.5
BXD13/TyJ	HDL	4	63	20.7043	10.3521
BXD14/TyJ	HDL	4	72	110.959	55.4797
BXD2/TyJ	HDL	4	56.75	9.28709	4.64354
BXD20/TyJ	HDL	4	66.5	10.4722	5.23609
BXD21/TyJ	HDL	11	92.9091	49.8988	15.0451
BXD22/TyJ	HDL	2	65.5	0.707107	0.5
BXD24/TyJ-Cep290<rd16>/J	HDL	5	52.2	51.3926	22.9835
BXD28/TyJ	HDL	2	111	65.0538	46
BXD31/TyJ	HDL	3	52.3333	33.5012	19.342
BXD32/TyJ	HDL	4	60.75	51.0776	25.5388
BXD34/TyJ	HDL	2	45.5	2.12132	1.5
BXD36/TyJ	HDL	3	66	28.5832	16.5025
BXD38/TyJ	HDL	2	37	26.8701	19
BXD40/TyJ	HDL	7	58.2857	81.7531	30.8998
BXD43/RwwJ	HDL	5	22	30.9435	13.8384
BXD44/RwwJ	HDL	12	43.8333	18.5562	5.35672
BXD48/RwwJ	HDL	8	56.125	7.90005	2.79309
BXD5/TyJ	HDL	3	75.3333	69.1761	39.9388
BXD50/RwwJ	HDL	9	50	11.1915	3.7305
BXD55/RwwJ	HDL	9	39.5556	6.36614	2.12205
BXD56/RwwJ	HDL	2	62.5	2.12132	1.5
BXD6/TyJ	HDL	2	92	59.397	42
BXD61/RwwJ	HDL	14	27.3571	20.4473	5.46478
BXD64/RwwJ	HDL	4	17.75	20.5	10.25
BXD66/RwwJ	HDL	7	45.5714	10.3418	3.90882
BXD68/RwwJ	HDL	1	57	NA	NA
BXD69/RwwJ	HDL	3	83.3333	58.7055	33.8936
BXD70/RwwJ	HDL	9	62.3333	23.3024	7.76745
BXD71/RwwJ	HDL	2	41.5	10.6066	7.5
BXD73/RwwJ	HDL	2	73.5	62.9325	44.5
BXD75/RwwJ	HDL	12	46.0833	35.1476	10.1462
BXD79/RwwJ	HDL	1	48	NA	NA
BXD84/RwwJ	HDL	8	31.75	20.0553	7.09061
BXD86/RwwJ	HDL	1	0	NA	NA
BXD9/TyJ	HDL	1	30	NA	NA
BXH22/KccJ	HDL	2	39	1.41421	1
BXH4/TyJ	HDL	1	111	NA	NA
BXH6/TyJ	HDL	3	63.3333	4.16333	2.4037
BXH8/TyJ	HDL	4	50.75	9.53502	4.76751
BXH9/TyJ	HDL	3	79	45.31	26.1598
C3H/HeJ	HDL	12	39.5833	24.2467	6.99941
C57BL/6J	HDL	15	73.4	26.9439	6.95687
C57BLKS/J	HDL	8	30.75	8.48107	2.99851
C57L/J	HDL	13	57.2308	33.402	9.26404
C58/J	HDL	5	98.2	37.6789	16.8505
CBA/J	HDL	8	28.875	25.1364	8.88706
CE/J	HDL	1	55	NA	NA
CXB1/ByJ	HDL	6	53.3333	21.1912	8.65127
CXB11/HiAJ	HDL	1	32	NA	NA
CXB12/HiAJ	HDL	10	44.7	21.4738	6.7906
CXB13/HiAJ	HDL	8	38.625	33.7128	11.9193
CXB2/ByJ	HDL	5	47.4	22.7991	10.1961
CXB3/ByJ	HDL	17	49.2353	7.54594	1.83016
CXB4/ByJ	HDL	4	64.5	24.6914	12.3457
CXB6/ByJ	HDL	3	77.3333	44.8813	25.9122
CXB7/ByJ	HDL	7	33.4286	22.8754	8.6461
CXB8/HiAJ	HDL	2	90	0	0
DBA/2J	HDL	4	36.75	73.5	36.75
FVB/NJ	HDL	12	104	52.1083	15.0424
I/LnJ	HDL	10	40.6	22.7362	7.18981
KK/HlJ	HDL	3	10.6667	2.51661	1.45297
LP/J	HDL	2	57	4.24264	3
MA/MyJ	HDL	4	61.75	13.5247	6.76233
NOD/ShiLtJ	HDL	5	108.4	46.0141	20.5781
NON/ShiLtJ	HDL	6	24.1667	38.866	15.867
NZB/BlNJ	HDL	6	102.5	11.5369	4.70992
NZW/LacJ	HDL	11	91.5455	9.44842	2.84881
PL/J	HDL	12	63.0833	6.40253	1.84825
RIIIS/J	HDL	8	34.5	36.5279	12.9146
SEA/GnJ	HDL	11	72	48.4438	14.6063
SJL/J	HDL	10	34.4	14.057	4.44522
SM/J	HDL	6	45.5	5.68331	2.3202
SWR/J	HDL	11	80.3636	51.5098	15.5308
129X1/SvJ	HDL (pre-bleed)	6	33.3333	11.8096	4.82125
A/J	HDL (pre-bleed)	10	12.4	3.80643	1.2037
AKR/J	HDL (pre-bleed)	24	19.0417	6.79181	1.38637
AXB10/PgnJ	HDL (pre-bleed)	4	30.25	20.2711	10.1355
AXB12/PgnJ	HDL (pre-bleed)	3	21.6667	2.08167	1.20185
AXB13/PgnJ	HDL (pre-bleed)	10	18.4	13.0656	4.13172
AXB15/PgnJ	HDL (pre-bleed)	4	67.25	25.8634	12.9317
AXB19/PgnJ	HDL (pre-bleed)	13	17.7692	6.50838	1.8051
AXB19a/PgnJ	HDL (pre-bleed)	14	17.3571	9.53219	2.54758
AXB19b/PgnJ	HDL (pre-bleed)	4	14	5.71548	2.85774
AXB2/PgnJ	HDL (pre-bleed)	4	35.5	7.85281	3.92641
AXB4/PgnJ	HDL (pre-bleed)	3	16.3333	9.29157	5.36449
AXB5/PgnJ	HDL (pre-bleed)	10	11.9	1.85293	0.585947
AXB6/PgnJ	HDL (pre-bleed)	3	23	8.66025	5
BALB/cByJ	HDL (pre-bleed)	12	18.3333	5.21071	1.5042
BALB/cJ	HDL (pre-bleed)	16	15.75	6.28755	1.57189
BTBR T<+> tf/J	HDL (pre-bleed)	8	27	4.53557	1.60357
BUB/BnJ	HDL (pre-bleed)	9	10.3333	3.20156	1.06719
BXA11/PgnJ	HDL (pre-bleed)	7	18.4286	4.46681	1.6883
BXA14/PgnJ	HDL (pre-bleed)	4	13.25	2.98608	1.49304
BXA16/PgnJ	HDL (pre-bleed)	4	27	3.91578	1.95789
BXA2/PgnJ	HDL (pre-bleed)	14	19.6429	4.9085	1.31185
BXA24/PgnJ	HDL (pre-bleed)	18	30	10.2728	2.42131
BXA25/PgnJ	HDL (pre-bleed)	1	21	NA	NA
BXA4/PgnJ	HDL (pre-bleed)	4	24.25	3.0957	1.54785
BXA7/PgnJ	HDL (pre-bleed)	11	24.0909	5.68251	1.71334
[truncated: 4,487 more rows]

## Sheet: female_metabolite_stats
S2 Table	Female metabolite statistics - by strain
Maternal_strain	metabolite_name	n	avg	sd	sem
129X1/SvJ	arginine	3	33.7801	29.1531	16.8316
A/J	arginine	2	2.82794	1.32804	0.939065
AXB15/PgnJ	arginine	1	19.8983	NA	NA
AXB19/PgnJ	arginine	3	11.6121	2.57806	1.48844
AXB19a/PgnJ	arginine	2	5.24813	2.15637	1.52479
AXB19b/PgnJ	arginine	3	3.75949	2.97627	1.71835
AXB2/PgnJ	arginine	2	40.4477	19.3405	13.6758
AXB6/PgnJ	arginine	2	1.72641	0.800117	0.565768
BALB/cJ	arginine	3	7.73214	7.0882	4.09238
BTBR T<+> tf/J	arginine	3	16.1213	12.9277	7.46378
BXA14/PgnJ	arginine	2	12.8742	9.08968	6.42737
BXA16/PgnJ	arginine	3	7.18711	5.83055	3.36627
BXA24/PgnJ	arginine	3	45.5965	36.0979	20.8411
BXA4/PgnJ	arginine	2	18.6441	23.7261	16.7769
BXD1/TyJ	arginine	1	27.4098	NA	NA
BXD11/TyJ	arginine	3	6.775	7.89171	4.55628
BXD14/TyJ	arginine	3	51.8396	25.0886	14.4849
BXD18/TyJ	arginine	3	5.18897	7.79308	4.49934
BXD20/TyJ	arginine	3	13.6351	10.4875	6.05495
BXD21/TyJ	arginine	2	37.3822	44.4331	31.419
BXD24/TyJ-Cep290<rd16>/J	arginine	3	1.70949	1.77799	1.02652
BXD32/TyJ	arginine	2	1.79505	1.95354	1.38136
BXD36/TyJ	arginine	3	25.1716	26.7834	15.4634
BXD40/TyJ	arginine	2	1.01667	0.795326	0.56238
BXD43/RwwJ	arginine	3	14.4443	11.9166	6.88007
BXD5/TyJ	arginine	2	22.8996	17.9137	12.6669
BXD55/RwwJ	arginine	3	60.8563	7.64217	4.41221
BXD56/RwwJ	arginine	3	55.8602	36.4186	21.0263
BXD6/TyJ	arginine	3	30.715	44.8305	25.8829
BXD64/RwwJ	arginine	2	4.20006	1.57012	1.11025
BXD66/RwwJ	arginine	3	58.9137	42.9124	24.7755
BXD69/RwwJ	arginine	3	4.30754	4.92258	2.84205
BXD70/RwwJ	arginine	3	2.39293	2.11626	1.22182
BXD71/RwwJ	arginine	3	61.2685	20.3902	11.7723
BXD73/RwwJ	arginine	3	75.4908	12.1034	6.98791
BXD75/RwwJ	arginine	3	56.6592	31.4965	18.1845
BXD9/TyJ	arginine	3	13.7836	19.6888	11.3673
BXH19/TyJ	arginine	2	27.426	0.325745	0.230336
BXH22/KccJ	arginine	1	0.460372	NA	NA
BXH6/TyJ	arginine	3	42.9947	27.9297	16.1252
BXH8/TyJ	arginine	3	8.37901	5.14975	2.97321
C57BLKS/J	arginine	3	6.1472	6.6618	3.84619
C58/J	arginine	1	32.2882	NA	NA
CBA/J	arginine	3	19.0418	23.8616	13.7765
CXB12/HiAJ	arginine	3	26.2693	26.3076	15.1887
CXB2/ByJ	arginine	1	0.964808	NA	NA
CXB3/ByJ	arginine	1	67.941	NA	NA
CXB6/ByJ	arginine	3	25.2205	13.299	7.67815
CXB7/ByJ	arginine	3	1.54386	1.1178	0.645365
CXB8/HiAJ	arginine	3	6.07022	1.68783	0.97447
KK/HlJ	arginine	1	0.458383	NA	NA
LG/J	arginine	2	1.26418	0.396208	0.280161
LP/J	arginine	2	25.5339	21.5068	15.2076
MA/MyJ	arginine	3	38.3739	14.8979	8.60129
NON/ShiLtJ	arginine	2	17.3997	17.4985	12.3733
RIIIS/J	arginine	1	34.3428	NA	NA
SEA/GnJ	arginine	2	13.888	18.334	12.9641
SJL/J	arginine	1	39.8028	NA	NA
SM/J	arginine	3	29.1697	27.5932	15.9309
129X1/SvJ	choline	3	11.3302	1.72116	0.993712
A/J	choline	7	13.0939	1.72344	0.651399
AKR/J	choline	5	17.5574	3.19684	1.42967
AXB10/PgnJ	choline	2	15.9093	0.662705	0.468603
AXB12/PgnJ	choline	3	12.237	0.302453	0.174622
AXB13/PgnJ	choline	3	12.3527	4.6478	2.68341
AXB15/PgnJ	choline	3	17.2652	2.74801	1.58656
AXB19/PgnJ	choline	3	12.2636	3.22095	1.85962
AXB19a/PgnJ	choline	4	12.499	3.13	1.565
AXB19b/PgnJ	choline	3	12.1306	2.82028	1.62829
AXB2/PgnJ	choline	4	10.8207	2.55328	1.27664
AXB5/PgnJ	choline	3	16.9371	1.75329	1.01226
AXB6/PgnJ	choline	2	11.4411	1.16668	0.824964
BALB/cByJ	choline	4	18.1743	1.43699	0.718494
BALB/cJ	choline	6	14.8882	5.27277	2.1526
BTBR T<+> tf/J	choline	3	12.3005	1.21042	0.698837
BUB/BnJ	choline	2	19.7259	3.94426	2.78902
BXA11/PgnJ	choline	3	24.0018	9.71764	5.61048
BXA14/PgnJ	choline	3	18.1868	7.17393	4.14187
BXA16/PgnJ	choline	3	11.4235	2.99868	1.73129
BXA2/PgnJ	choline	3	19.2526	1.67098	0.96474
BXA24/PgnJ	choline	3	10.0603	1.03925	0.600013
BXA25/PgnJ	choline	1	16.775	NA	NA
BXA4/PgnJ	choline	3	11.4133	2.01571	1.16377
BXA7/PgnJ	choline	1	21.7716	NA	NA
BXA8/PgnJ	choline	3	18.5539	4.93545	2.84948
BXD1/TyJ	choline	3	13.6752	2.48283	1.43346
BXD11/TyJ	choline	3	14.4384	5.29988	3.05989
BXD14/TyJ	choline	3	10.4853	0.604892	0.349234
BXD18/TyJ	choline	3	11.4485	1.15628	0.66758
BXD2/TyJ	choline	1	18.6666	NA	NA
BXD20/TyJ	choline	3	10.2817	0.511753	0.29546
BXD21/TyJ	choline	4	14.5735	3.72053	1.86026
BXD22/TyJ	choline	1	14.3204	NA	NA
BXD24/TyJ-Cep290<rd16>/J	choline	3	10.1428	0.72843	0.420559
BXD31/TyJ	choline	1	14.4096	NA	NA
BXD32/TyJ	choline	4	14.7813	3.91167	1.95583
BXD36/TyJ	choline	3	10.8108	1.34834	0.778463
BXD38/TyJ	choline	1	16.4639	NA	NA
BXD40/TyJ	choline	3	14.1105	2.39573	1.38318
BXD43/RwwJ	choline	3	9.92814	0.900687	0.520012
BXD44/RwwJ	choline	3	17.8141	4.41676	2.55002
BXD48/RwwJ	choline	3	16.7442	1.32058	0.76244
BXD5/TyJ	choline	4	10.8774	1.72999	0.864996
BXD50/RwwJ	choline	3	17.0393	2.44279	1.41034
BXD55/RwwJ	choline	3	10.2805	0.380602	0.219741
BXD56/RwwJ	choline	3	11.3144	2.75468	1.59041
BXD6/TyJ	choline	3	10.303	2.66201	1.53691
BXD61/RwwJ	choline	3	18.0383	3.98073	2.29828
BXD64/RwwJ	choline	4	11.8237	1.81956	0.909779
BXD66/RwwJ	choline	3	11.2619	2.64427	1.52667
BXD69/RwwJ	choline	3	10.2177	0.437943	0.252847
BXD70/RwwJ	choline	3	13.9604	3.28742	1.89799
BXD71/RwwJ	choline	3	11.625	0.861704	0.497505
BXD73/RwwJ	choline	3	8.89746	2.80593	1.62
BXD75/RwwJ	choline	3	13.7527	0.214391	0.123779
BXD84/RwwJ	choline	3	14.6439	1.03499	0.597549
BXD9/TyJ	choline	3	12.3703	0.807827	0.466399
BXH19/TyJ	choline	2	11.2241	1.73774	1.22877
BXH22/KccJ	choline	2	13.6807	1.43078	1.01171
BXH6/TyJ	choline	3	10.3314	1.92638	1.1122
BXH8/TyJ	choline	3	14.8637	2.52363	1.45702
C3H/HeJ	choline	4	17.8868	6.41419	3.2071
C57BL/6J	choline	5	13.0582	2.74394	1.22713
C57BLKS/J	choline	3	12.117	0.548096	0.316443
C57L/J	choline	3	17.4388	1.94474	1.1228
C58/J	choline	2	12.1642	0.291293	0.205975
CBA/J	choline	3	10.9398	2.9409	1.69793
CE/J	choline	3	15.62	3.18486	1.83878
CXB1/ByJ	choline	3	17.0772	5.04803	2.91448
CXB11/HiAJ	choline	1	16.2774	NA	NA
CXB12/HiAJ	choline	3	12.7197	0.973918	0.562292
CXB13/HiAJ	choline	3	12.9569	0.711112	0.410561
CXB2/ByJ	choline	1	12.9347	NA	NA
CXB3/ByJ	choline	4	15.7337	2.00994	1.00497
CXB6/ByJ	choline	3	12.4011	2.36149	1.36341
CXB7/ByJ	choline	3	11.3432	1.01507	0.586049
CXB8/HiAJ	choline	3	15.6554	3.43131	1.98107
FVB/NJ	choline	1	12.7886	NA	NA
I/LnJ	choline	3	17.5488	1.77548	1.02507
KK/HlJ	choline	2	17.7516	8.15912	5.76937
LG/J	choline	4	14.7642	2.34633	1.17316
LP/J	choline	4	13.1232	3.68149	1.84074
MA/MyJ	choline	3	11.4422	1.54592	0.892538
NOD/ShiLtJ	choline	3	15.0613	2.876	1.66046
NON/ShiLtJ	choline	2	13.8138	3.40293	2.40624
NZB/BlNJ	choline	3	12.7197	1.44796	0.835979
NZW/LacJ	choline	3	12.5761	0.427234	0.246664
PL/J	choline	3	17.4151	2.77064	1.59963
RIIIS/J	choline	2	14.3314	2.57746	1.82254
SEA/GnJ	choline	3	21.608	5.70819	3.29562
SJL/J	choline	2	11.5631	4.19511	2.96639
SM/J	choline	3	10.7156	1.07223	0.619053
SWR/J	choline	3	13.6774	3.25521	1.8794
129X1/SvJ	citrulline	3	57.5154	6.90518	3.98671
A/J	citrulline	2	71.0005	1.94687	1.37665
AXB15/PgnJ	citrulline	1	78.9174	NA	NA
AXB19/PgnJ	citrulline	3	56.7107	3.93594	2.27241
AXB19a/PgnJ	citrulline	2	54.7711	0.890388	0.629599
AXB19b/PgnJ	citrulline	3	66.2574	7.36017	4.2494
AXB2/PgnJ	citrulline	2	53.2666	5.4481	3.85239
AXB6/PgnJ	citrulline	2	69.5548	5.98799	4.23415
BALB/cJ	citrulline	3	64.727	2.15748	1.24562
BTBR T<+> tf/J	citrulline	3	61.1325	6.25113	3.60909
BXA14/PgnJ	citrulline	2	65.1955	8.19078	5.79176
BXA16/PgnJ	citrulline	3	58.5227	1.21682	0.702533
BXA24/PgnJ	citrulline	3	79.3316	5.9798	3.45244
BXA4/PgnJ	citrulline	2	71.9796	5.28155	3.73462
BXD1/TyJ	citrulline	1	65.9593	NA	NA
BXD11/TyJ	citrulline	3	80.9014	16.1268	9.31082
BXD14/TyJ	citrulline	3	57.4096	2.4002	1.38576
BXD18/TyJ	citrulline	3	57.3862	15.217	8.78556
BXD20/TyJ	citrulline	3	73.0026	4.27733	2.46952
BXD21/TyJ	citrulline	2	58.3105	16.0682	11.3619
BXD24/TyJ-Cep290<rd16>/J	citrulline	3	51.773	4.14592	2.39365
BXD32/TyJ	citrulline	2	62.0868	7.73603	5.4702
BXD36/TyJ	citrulline	3	67.8294	7.20424	4.15937
BXD40/TyJ	citrulline	2	75.3825	11.8876	8.40577
BXD43/RwwJ	citrulline	3	69.8932	6.02866	3.48065
BXD5/TyJ	citrulline	2	80.1322	18.3217	12.9554
BXD55/RwwJ	citrulline	3	63.3209	15.9653	9.21755
BXD56/RwwJ	citrulline	3	79.7139	16.9597	9.79169
BXD6/TyJ	citrulline	3	62.7951	9.40085	5.42758
BXD64/RwwJ	citrulline	2	61.5794	2.64165	1.86793
BXD66/RwwJ	citrulline	3	82.0714	8.31346	4.79978
BXD69/RwwJ	citrulline	3	61.6082	5.24749	3.02964
BXD70/RwwJ	citrulline	3	50.6814	11.7768	6.79932
BXD71/RwwJ	citrulline	3	65.4646	12.7709	7.37328
BXD73/RwwJ	citrulline	3	76.4042	12.8561	7.42248
BXD75/RwwJ	citrulline	3	61.9605	2.3154	1.3368
BXD9/TyJ	citrulline	3	60.4836	6.84884	3.95418
BXH19/TyJ	citrulline	2	57.2888	18.2812	12.9268
BXH22/KccJ	citrulline	1	57.584	NA	NA
BXH6/TyJ	citrulline	3	65.1187	10.1866	5.88125
BXH8/TyJ	citrulline	3	59.0522	8.9351	5.15868
C57BLKS/J	citrulline	3	63.8224	18.8333	10.8734
C58/J	citrulline	1	61.0178	NA	NA
CBA/J	citrulline	3	61.2582	7.80188	4.50442
CXB12/HiAJ	citrulline	3	70.0869	13.8157	7.97652
CXB2/ByJ	citrulline	1	72.0851	NA	NA
CXB3/ByJ	citrulline	1	54.7165	NA	NA
CXB6/ByJ	citrulline	3	71.3155	4.26249	2.46095
CXB7/ByJ	citrulline	3	53.0415	7.47061	4.31316
CXB8/HiAJ	citrulline	3	53.4593	6.0146	3.47253
KK/HlJ	citrulline	1	54.0134	NA	NA
LG/J	citrulline	2	78.1232	6.71145	4.74571
LP/J	citrulline	2	52.1325	2.61782	1.85108
MA/MyJ	citrulline	3	49.2811	8.9386	5.1607
NON/ShiLtJ	citrulline	2	53.3619	6.26179	4.42775
RIIIS/J	citrulline	1	68.1269	NA	NA
SEA/GnJ	citrulline	2	64.646	7.29675	5.15958
SJL/J	citrulline	1	71.0434	NA	NA
SM/J	citrulline	3	72.1757	12.0437	6.95342
129X1/SvJ	ornithine	3	99.8475	20.5632	11.8722
A/J	ornithine	2	133.262	9.86673	6.97683
AXB15/PgnJ	ornithine	1	128.516	NA	NA
AXB19/PgnJ	ornithine	3	113.963	2.71981	1.57029
AXB19a/PgnJ	ornithine	2	105.682	13.4868	9.53661
AXB19b/PgnJ	ornithine	3	140.919	10.6668	6.15851
AXB2/PgnJ	ornithine	2	78.1546	33.7591	23.8713
AXB6/PgnJ	ornithine	2	125.521	12.0909	8.54954
BALB/cJ	ornithine	3	122.101	12.4713	7.20029
BTBR T<+> tf/J	ornithine	3	130.499	19.4064	11.2043
BXA14/PgnJ	ornithine	2	122.863	14.6116	10.332
BXA16/PgnJ	ornithine	3	105.979	3.65356	2.10938
BXA24/PgnJ	ornithine	3	84.3542	25.1532	14.5222
BXA4/PgnJ	ornithine	2	104.538	14.2634	10.0857
BXD1/TyJ	ornithine	1	102.478	NA	NA
BXD11/TyJ	ornithine	3	144.153	20.027	11.5626
BXD14/TyJ	ornithine	3	74.1832	12.0898	6.98006
BXD18/TyJ	ornithine	3	111.482	13.1502	7.59228
BXD20/TyJ	ornithine	3	116.409	4.47704	2.58482
BXD21/TyJ	ornithine	2	83.8225	29.6502	20.9659
BXD24/TyJ-Cep290<rd16>/J	ornithine	3	114.147	15.2923	8.82899
BXD32/TyJ	ornithine	2	125.667	3.87519	2.74017
BXD36/TyJ	ornithine	3	101.792	40.5257	23.3975
BXD40/TyJ	ornithine	2	131.04	19.4778	13.7729
BXD43/RwwJ	ornithine	3	124.833	0.313554	0.18103
BXD5/TyJ	ornithine	2	104.455	13.2349	9.35852
BXD55/RwwJ	ornithine	3	76.9444	14.2727	8.24034
BXD56/RwwJ	ornithine	3	82.2733	20.5041	11.838
BXD6/TyJ	ornithine	3	105.703	41.9616	24.2266
BXD64/RwwJ	ornithine	2	109.299	1.29143	0.913181
BXD66/RwwJ	ornithine	3	105.962	11.2524	6.49659
BXD69/RwwJ	ornithine	3	119.108	2.76783	1.598
BXD70/RwwJ	ornithine	3	115.61	16.786	9.69142
BXD71/RwwJ	ornithine	3	91.1107	27.632	15.9534
BXD73/RwwJ	ornithine	3	78.7735	27.83	16.0676
BXD75/RwwJ	ornithine	3	79.0594	14.8165	8.55431
BXD9/TyJ	ornithine	3	116.822	8.74925	5.05138
BXH19/TyJ	ornithine	2	102.671	46.1648	32.6434
BXH22/KccJ	ornithine	1	120.705	NA	NA
BXH6/TyJ	ornithine	3	120.603	15.143	8.74279
BXH8/TyJ	ornithine	3	114.362	6.13946	3.54462
C57BLKS/J	ornithine	3	118.613	10.7741	6.22044
C58/J	ornithine	1	106.199	NA	NA
CBA/J	ornithine	3	105.804	22.4576	12.9659
CXB12/HiAJ	ornithine	3	131.472	14.5514	8.40125
CXB2/ByJ	ornithine	1	125.147	NA	NA
CXB3/ByJ	ornithine	1	49.4442	NA	NA
CXB6/ByJ	ornithine	3	124.564	13.5255	7.80898
CXB7/ByJ	ornithine	3	112.324	5.40047	3.11796
CXB8/HiAJ	ornithine	3	129.351	11.5648	6.67691
KK/HlJ	ornithine	1	124.11	NA	NA
LG/J	ornithine	2	139.033	6.20911	4.39051
LP/J	ornithine	2	109.514	16.5301	11.6886
MA/MyJ	ornithine	3	80.0986	23.6228	13.6386
NON/ShiLtJ	ornithine	2	125.211	2.3873	1.68808
RIIIS/J	ornithine	1	123.474	NA	NA
SEA/GnJ	ornithine	2	146.649	13.4097	9.48212
SJL/J	ornithine	1	124.777	NA	NA
SM/J	ornithine	3	103.63	29.7573	17.1804
A/J	trimethylamine (TMA)	5	0.89386	0.746923	0.334034
AKR/J	trimethylamine (TMA)	5	2.86644	4.39429	1.96519
AXB10/PgnJ	trimethylamine (TMA)	2	3.30228	1.41205	0.998469
AXB12/PgnJ	trimethylamine (TMA)	3	0.90119	0.745261	0.430277
AXB13/PgnJ	trimethylamine (TMA)	3	1.41143	1.44594	0.834812
AXB15/PgnJ	trimethylamine (TMA)	2	2.67975	0.879003	0.621549
AXB19a/PgnJ	trimethylamine (TMA)	2	0.780879	0.266151	0.188197
AXB2/PgnJ	trimethylamine (TMA)	2	0.964984	0.94116	0.6655
AXB5/PgnJ	trimethylamine (TMA)	3	3.46296	2.70641	1.56255
BALB/cByJ	trimethylamine (TMA)	4	6.21326	5.0095	2.50475
BALB/cJ	trimethylamine (TMA)	3	4.6056	1.01406	0.585469
BUB/BnJ	trimethylamine (TMA)	2	4.63844	3.65019	2.58107
BXA11/PgnJ	trimethylamine (TMA)	3	3.01203	3.59934	2.07808
BXA14/PgnJ	trimethylamine (TMA)	1	10.5104	NA	NA
BXA2/PgnJ	trimethylamine (TMA)	3	7.47024	4.60615	2.65936
BXA25/PgnJ	trimethylamine (TMA)	1	5.16734	NA	NA
BXA4/PgnJ	trimethylamine (TMA)	1	1.75523	NA	NA
BXA7/PgnJ	trimethylamine (TMA)	1	2.16614	NA	NA
BXA8/PgnJ	trimethylamine (TMA)	3	0.743417	0.773044	0.446317
BXD1/TyJ	trimethylamine (TMA)	2	0.419614	0.100249	0.0708869
BXD2/TyJ	trimethylamine (TMA)	1	1.24112	NA	NA
BXD21/TyJ	trimethylamine (TMA)	2	0.651576	0.420294	0.297193
BXD22/TyJ	trimethylamine (TMA)	1	0.413012	NA	NA
BXD31/TyJ	trimethylamine (TMA)	1	4.58067	NA	NA
BXD32/TyJ	trimethylamine (TMA)	2	0.255201	0.192703	0.136262
BXD38/TyJ	trimethylamine (TMA)	1	7.43417	NA	NA
BXD40/TyJ	trimethylamine (TMA)	1	1.24154	NA	NA
BXD44/RwwJ	trimethylamine (TMA)	3	0.900737	0.899206	0.519157
BXD48/RwwJ	trimethylamine (TMA)	3	4.79129	4.40277	2.54194
BXD5/TyJ	trimethylamine (TMA)	2	0.298678	0.254325	0.179835
BXD50/RwwJ	trimethylamine (TMA)	3	2.21957	0.594217	0.343071
BXD61/RwwJ	trimethylamine (TMA)	3	11.1837	3.07338	1.77442
BXD64/RwwJ	trimethylamine (TMA)	2	1.25424	0.300926	0.212787
BXD84/RwwJ	trimethylamine (TMA)	3	3.14876	1.49648	0.863995
BXH22/KccJ	trimethylamine (TMA)	1	6.72326	NA	NA
C3H/HeJ	trimethylamine (TMA)	4	2.18237	1.94057	0.970286
C57BL/6J	trimethylamine (TMA)	5	1.45267	1.10505	0.494193
C57L/J	trimethylamine (TMA)	3	3.83199	5.61685	3.24289
C58/J	trimethylamine (TMA)	1	0.93117	NA	NA
CE/J	trimethylamine (TMA)	3	0.950567	0.556031	0.321025
CXB1/ByJ	trimethylamine (TMA)	3	4.30283	3.18094	1.83652
CXB11/HiAJ	trimethylamine (TMA)	1	2.52198	NA	NA
CXB13/HiAJ	trimethylamine (TMA)	3	0.946123	0.44607	0.257539
CXB3/ByJ	trimethylamine (TMA)	3	6.81356	4.2934	2.47879
FVB/NJ	trimethylamine (TMA)	1	0.717776	NA	NA
I/LnJ	trimethylamine (TMA)	3	5.75257	5.01463	2.8952
KK/HlJ	trimethylamine (TMA)	1	9.70385	NA	NA
LG/J	trimethylamine (TMA)	2	1.09558	0.896628	0.634012
LP/J	trimethylamine (TMA)	2	2.60969	2.68745	1.90031
NOD/ShiLtJ	trimethylamine (TMA)	3	1.65309	2.29868	1.32714
NZB/BlNJ	trimethylamine (TMA)	3	0.817519	0.166035	0.0958601
NZW/LacJ	trimethylamine (TMA)	3	0.858436	0.252425	0.145738
PL/J	trimethylamine (TMA)	3	0.584185	0.706736	0.408034
RIIIS/J	trimethylamine (TMA)	1	5.24334	NA	NA
SEA/GnJ	trimethylamine (TMA)	1	8.39305	NA	NA
SJL/J	trimethylamine (TMA)	1	6.52547	NA	NA
SWR/J	trimethylamine (TMA)	3	0.419034	0.372397	0.215003
129X1/SvJ	trimethylamine N-oxide (TMAO)	3	10.1388	2.9065	1.67807
A/J	trimethylamine N-oxide (TMAO)	7	15.5634	5.23686	1.97935
AKR/J	trimethylamine N-oxide (TMAO)	5	7.17774	5.72847	2.56185
AXB10/PgnJ	trimethylamine N-oxide (TMAO)	2	22.928	4.40829	3.11713
AXB12/PgnJ	trimethylamine N-oxide (TMAO)	3	16.4851	7.4528	4.30288
AXB13/PgnJ	trimethylamine N-oxide (TMAO)	3	15.4692	7.17659	4.14341
AXB15/PgnJ	trimethylamine N-oxide (TMAO)	3	19.0806	2.15484	1.2441
AXB19/PgnJ	trimethylamine N-oxide (TMAO)	3	21.2437	5.6249	3.24754
AXB19a/PgnJ	trimethylamine N-oxide (TMAO)	4	16.6815	8.65303	4.32651
AXB19b/PgnJ	trimethylamine N-oxide (TMAO)	3	16.0699	2.90709	1.67841
AXB2/PgnJ	trimethylamine N-oxide (TMAO)	4	11.5115	2.88019	1.44009
AXB5/PgnJ	trimethylamine N-oxide (TMAO)	3	16.3021	2.63679	1.52235
AXB6/PgnJ	trimethylamine N-oxide (TMAO)	2	20.3183	13.5204	9.56038
BALB/cByJ	trimethylamine N-oxide (TMAO)	4	13.5167	6.01612	3.00806
BALB/cJ	trimethylamine N-oxide (TMAO)	6	10.8234	2.53813	1.03619
BTBR T<+> tf/J	trimethylamine N-oxide (TMAO)	3	9.2245	0.354872	0.204885
BUB/BnJ	trimethylamine N-oxide (TMAO)	2	23.371	1.54645	1.09351
BXA11/PgnJ	trimethylamine N-oxide (TMAO)	3	19.7843	5.88531	3.39789
BXA14/PgnJ	trimethylamine N-oxide (TMAO)	3	19.1509	4.17534	2.41063
BXA16/PgnJ	trimethylamine N-oxide (TMAO)	3	18.791	7.1623	4.13515
BXA2/PgnJ	trimethylamine N-oxide (TMAO)	3	21.4247	10.6632	6.15641
BXA24/PgnJ	trimethylamine N-oxide (TMAO)	3	23.1985	17.6643	10.1985
BXA25/PgnJ	trimethylamine N-oxide (TMAO)	1	13.9834	NA	NA
BXA4/PgnJ	trimethylamine N-oxide (TMAO)	3	17.7596	2.93459	1.69429
BXA7/PgnJ	trimethylamine N-oxide (TMAO)	1	12.5788	NA	NA
BXA8/PgnJ	trimethylamine N-oxide (TMAO)	3	15.9143	5.36388	3.09683
BXD1/TyJ	trimethylamine N-oxide (TMAO)	3	11.7803	2.80927	1.62193
BXD11/TyJ	trimethylamine N-oxide (TMAO)	3	22.7039	7.34264	4.23927
BXD14/TyJ	trimethylamine N-oxide (TMAO)	3	13.5845	3.44998	1.99184
BXD18/TyJ	trimethylamine N-oxide (TMAO)	3	11.2107	4.4466	2.56725
BXD2/TyJ	trimethylamine N-oxide (TMAO)	1	13.8911	NA	NA
BXD20/TyJ	trimethylamine N-oxide (TMAO)	3	26.6015	12.676	7.31849
BXD21/TyJ	trimethylamine N-oxide (TMAO)	4	6.97933	2.57892	1.28946
BXD22/TyJ	trimethylamine N-oxide (TMAO)	1	11.0955	NA	NA
BXD24/TyJ-Cep290<rd16>/J	trimethylamine N-oxide (TMAO)	3	8.22687	1.67462	0.966842
BXD31/TyJ	trimethylamine N-oxide (TMAO)	1	14.7625	NA	NA
BXD32/TyJ	trimethylamine N-oxide (TMAO)	4	10.0226	3.85937	1.92969
BXD36/TyJ	trimethylamine N-oxide (TMAO)	3	9.19316	2.95856	1.70813
BXD38/TyJ	trimethylamine N-oxide (TMAO)	1	32.4107	NA	NA
BXD40/TyJ	trimethylamine N-oxide (TMAO)	3	12.7801	5.25661	3.0349
BXD43/RwwJ	trimethylamine N-oxide (TMAO)	3	14.709	3.82557	2.20869
BXD44/RwwJ	trimethylamine N-oxide (TMAO)	3	14.1957	3.20195	1.84864
BXD48/RwwJ	trimethylamine N-oxide (TMAO)	3	40.4938	29.2118	16.8655
BXD5/TyJ	trimethylamine N-oxide (TMAO)	4	11.0402	6.46262	3.23131
BXD50/RwwJ	trimethylamine N-oxide (TMAO)	3	20.2556	6.6109	3.8168
BXD55/RwwJ	trimethylamine N-oxide (TMAO)	3	20.1233	9.06104	5.2314
BXD56/RwwJ	trimethylamine N-oxide (TMAO)	3	21.2417	5.07029	2.92733
BXD6/TyJ	trimethylamine N-oxide (TMAO)	3	15.5622	10.7727	6.21964
BXD61/RwwJ	trimethylamine N-oxide (TMAO)	3	13.5031	2.67773	1.54599
BXD64/RwwJ	trimethylamine N-oxide (TMAO)	4	11.0799	2.73946	1.36973
BXD66/RwwJ	trimethylamine N-oxide (TMAO)	3	20.9359	12.1424	7.01042
BXD69/RwwJ	trimethylamine N-oxide (TMAO)	3	10.4624	2.22551	1.2849
BXD70/RwwJ	trimethylamine N-oxide (TMAO)	3	9.03159	2.98132	1.72127
BXD71/RwwJ	trimethylamine N-oxide (TMAO)	3	29.6564	17.9386	10.3568
BXD73/RwwJ	trimethylamine N-oxide (TMAO)	3	15.8187	4.81073	2.77748
BXD75/RwwJ	trimethylamine N-oxide (TMAO)	3	15.5518	1.24479	0.718679
BXD84/RwwJ	trimethylamine N-oxide (TMAO)	3	28.9445	22.6943	13.1026
BXD9/TyJ	trimethylamine N-oxide (TMAO)	3	18.9196	9.77107	5.64133
BXH19/TyJ	trimethylamine N-oxide (TMAO)	2	6.78806	0.215149	0.152134
BXH22/KccJ	trimethylamine N-oxide (TMAO)	2	8.50978	1.36217	0.963198
BXH6/TyJ	trimethylamine N-oxide (TMAO)	3	11.2324	5.33857	3.08222
BXH8/TyJ	trimethylamine N-oxide (TMAO)	3	8.77075	0.963043	0.556013
C3H/HeJ	trimethylamine N-oxide (TMAO)	4	13.0509	6.81591	3.40795
C57BL/6J	trimethylamine N-oxide (TMAO)	5	21.3578	7.66349	3.42722
C57BLKS/J	trimethylamine N-oxide (TMAO)	3	7.34995	1.89818	1.09592
C57L/J	trimethylamine N-oxide (TMAO)	3	26.3908	19.4438	11.2259
C58/J	trimethylamine N-oxide (TMAO)	2	17.6593	13.482	9.5332
CBA/J	trimethylamine N-oxide (TMAO)	3	3.63026	0.454043	0.262142
CE/J	trimethylamine N-oxide (TMAO)	3	6.62324	1.8919	1.09229
CXB1/ByJ	trimethylamine N-oxide (TMAO)	3	34.6314	15.194	8.77226
CXB11/HiAJ	trimethylamine N-oxide (TMAO)	1	18.4074	NA	NA
CXB12/HiAJ	trimethylamine N-oxide (TMAO)	3	14.1543	8.07186	4.66029
CXB13/HiAJ	trimethylamine N-oxide (TMAO)	3	22.6438	7.92044	4.57287
CXB2/ByJ	trimethylamine N-oxide (TMAO)	1	12.6706	NA	NA
CXB3/ByJ	trimethylamine N-oxide (TMAO)	4	20.3445	10.0452	5.02258
CXB6/ByJ	trimethylamine N-oxide (TMAO)	3	30.7259	9.47681	5.47144
CXB7/ByJ	trimethylamine N-oxide (TMAO)	3	9.17576	1.98416	1.14556
CXB8/HiAJ	trimethylamine N-oxide (TMAO)	3	8.1585	0.174406	0.100693
FVB/NJ	trimethylamine N-oxide (TMAO)	1	10.0703	NA	NA
I/LnJ	trimethylamine N-oxide (TMAO)	3	21.7708	7.2438	4.18221
KK/HlJ	trimethylamine N-oxide (TMAO)	2	8.93472	0.262807	0.185832
LG/J	trimethylamine N-oxide (TMAO)	4	10.5827	4.90183	2.45092
LP/J	trimethylamine N-oxide (TMAO)	4	12.1049	4.24091	2.12046
MA/MyJ	trimethylamine N-oxide (TMAO)	3	9.30608	2.65437	1.5325
NOD/ShiLtJ	trimethylamine N-oxide (TMAO)	3	9.43248	4.50577	2.60141
NON/ShiLtJ	trimethylamine N-oxide (TMAO)	2	14.1502	3.30318	2.3357
NZB/BlNJ	trimethylamine N-oxide (TMAO)	3	8.75394	1.75901	1.01556
NZW/LacJ	trimethylamine N-oxide (TMAO)	3	8.51485	2.93851	1.69655
PL/J	trimethylamine N-oxide (TMAO)	3	8.50196	2.91296	1.6818
RIIIS/J	trimethylamine N-oxide (TMAO)	2	12.225	8.45765	5.98046
SEA/GnJ	trimethylamine N-oxide (TMAO)	3	15.947	8.26298	4.77063
SJL/J	trimethylamine N-oxide (TMAO)	2	10.2402	4.7632	3.36809
SM/J	trimethylamine N-oxide (TMAO)	3	8.89079	5.43601	3.13848
SWR/J	trimethylamine N-oxide (TMAO)	3	15.7246	3.55608	2.0531

## Sheet: male_metabolite_stats
S2 Table	Male metabolite statistics - by strain
Maternal_strain	metabolite_name	n	avg	sd	sem
AXB10/PgnJ	arginine	3	12.1354	2.11652	1.22197
AXB13/PgnJ	arginine	3	8.96126	2.55094	1.47278
AXB15/PgnJ	arginine	2	25.7051	33.7239	23.8464
AXB19/PgnJ	arginine	3	11.5826	8.21443	4.7426
AXB19a/PgnJ	arginine	1	49.0076	NA	NA
AXB19b/PgnJ	arginine	1	6.80384	NA	NA
AXB2/PgnJ	arginine	3	25.5801	20.4429	11.8027
AXB4/PgnJ	arginine	3	49.7694	11.6373	6.71882
AXB6/PgnJ	arginine	3	1.50751	1.66458	0.961043
BALB/cJ	arginine	3	15.0853	9.71894	5.61123
BXA14/PgnJ	arginine	2	12.8383	14.7583	10.4357
BXA16/PgnJ	arginine	3	0.720199	0.509926	0.294406
BXA2/PgnJ	arginine	2	2.78656	0.86105	0.608854
BXA24/PgnJ	arginine	1	26.4855	NA	NA
BXA4/PgnJ	arginine	3	69.2312	23.8947	13.7956
BXD14/TyJ	arginine	3	14.7662	17.7251	10.2336
BXD20/TyJ	arginine	3	25.4159	13.2235	7.63457
BXD21/TyJ	arginine	3	43.3471	21.5641	12.45
BXD24/TyJ-Cep290<rd16>/J	arginine	2	1.20044	1.00503	0.710663
BXD31/TyJ	arginine	3	2.0128	1.32894	0.767262
BXD36/TyJ	arginine	2	62.6384	48.1131	34.0211
BXD40/TyJ	arginine	1	0.666525	NA	NA
BXD43/RwwJ	arginine	3	27.9304	34.284	19.7939
BXD5/TyJ	arginine	3	35.0401	28.1959	16.2789
BXD55/RwwJ	arginine	3	33.1102	25.0337	14.4532
BXD61/RwwJ	arginine	3	0.47267	0.0508015	0.0293303
BXD64/RwwJ	arginine	3	4.51614	5.99115	3.45899
BXD66/RwwJ	arginine	3	32.5627	24.1287	13.9307
BXD69/RwwJ	arginine	3	23.6356	18.6999	10.7964
BXD84/RwwJ	arginine	3	1.56001	0.852786	0.492356
BXH6/TyJ	arginine	3	35.5667	27.2063	15.7076
BXH8/TyJ	arginine	3	18.3169	17.3043	9.99064
BXH9/TyJ	arginine	1	16.3633	NA	NA
C57BL/6J	arginine	3	35.542	31.0317	17.9162
C57BLKS/J	arginine	3	18.1029	26.3645	15.2215
C57L/J	arginine	1	7.27368	NA	NA
C58/J	arginine	2	26.4313	3.85666	2.72707
CBA/J	arginine	3	18.3053	14.2877	8.249
CXB12/HiAJ	arginine	3	21.7367	20.5888	11.887
CXB13/HiAJ	arginine	2	41.7333	25.1518	17.785
CXB2/ByJ	arginine	1	2.80759	NA	NA
CXB3/ByJ	arginine	1	28.3884	NA	NA
CXB6/ByJ	arginine	3	4.71303	4.30815	2.48731
CXB7/ByJ	arginine	3	31.6164	23.2748	13.4377
I/LnJ	arginine	3	26.4627	21.8838	12.6346
KK/HlJ	arginine	2	23.1068	14.2864	10.102
MA/MyJ	arginine	3	28.3462	27.8736	16.0928
NON/ShiLtJ	arginine	1	3.57719	NA	NA
RIIIS/J	arginine	2	2.63981	1.62673	1.15027
SEA/GnJ	arginine	2	1.50018	1.46523	1.03608
SM/J	arginine	3	26.259	15.2536	8.80665
SWR/J	arginine	2	26.9012	15.4129	10.8986
AXB10/PgnJ	choline	3	10.4967	1.84653	1.06609
AXB13/PgnJ	choline	3	10.399	1.49627	0.863874
AXB15/PgnJ	choline	2	8.87364	0.430498	0.304408
AXB19/PgnJ	choline	3	10.7451	4.65753	2.68903
AXB19a/PgnJ	choline	1	9.91623	NA	NA
AXB19b/PgnJ	choline	1	10.2904	NA	NA
AXB2/PgnJ	choline	3	9.68542	1.47932	0.854088
AXB4/PgnJ	choline	3	11.1479	1.63419	0.943503
AXB6/PgnJ	choline	3	11.3073	0.64048	0.369782
BALB/cJ	choline	3	9.38628	0.789382	0.45575
BXA14/PgnJ	choline	2	11.611	2.88287	2.0385
BXA16/PgnJ	choline	3	10.4495	1.43894	0.830772
BXA2/PgnJ	choline	2	10.3305	2.01445	1.42443
BXA24/PgnJ	choline	1	10.2503	NA	NA
BXA4/PgnJ	choline	3	7.34474	0.64629	0.373136
BXD14/TyJ	choline	3	10.6353	2.48437	1.43435
BXD20/TyJ	choline	3	8.6584	1.087	0.627578
BXD21/TyJ	choline	3	9.12163	1.93531	1.11735
BXD24/TyJ-Cep290<rd16>/J	choline	2	9.51251	1.2251	0.866278
BXD31/TyJ	choline	3	10.6583	0.52637	0.3039
BXD36/TyJ	choline	2	9.43509	0.89368	0.631927
BXD40/TyJ	choline	1	10.0107	NA	NA
BXD43/RwwJ	choline	3	10.9409	2.12245	1.2254
BXD5/TyJ	choline	3	11.7469	4.04806	2.33715
BXD55/RwwJ	choline	3	13.2354	6.91965	3.99506
BXD61/RwwJ	choline	3	12.4316	1.73973	1.00443
BXD64/RwwJ	choline	3	10.8036	1.11446	0.643435
BXD66/RwwJ	choline	3	10.3577	1.8774	1.08392
BXD69/RwwJ	choline	3	8.798	0.802682	0.463429
BXD84/RwwJ	choline	3	10.2092	1.05252	0.607674
BXH6/TyJ	choline	3	10.5455	1.0595	0.6117
BXH8/TyJ	choline	3	12.3829	0.893588	0.515913
BXH9/TyJ	choline	1	13.8138	NA	NA
C3H/HeJ	choline	2	17.6482	0.709145	0.501441
C57BL/6J	choline	4	11.4518	2.8216	1.4108
C57BLKS/J	choline	3	11.2225	2.02806	1.1709
C57L/J	choline	1	9.66422	NA	NA
C58/J	choline	2	8.91631	0.378857	0.267893
CBA/J	choline	3	10.8763	0.725304	0.418755
CXB12/HiAJ	choline	3	10.3325	1.23671	0.714015
CXB13/HiAJ	choline	2	13.5105	1.34206	0.948982
CXB2/ByJ	choline	1	11.9263	NA	NA
CXB3/ByJ	choline	1	8.28878	NA	NA
CXB6/ByJ	choline	3	13.4242	1.42954	0.825344
CXB7/ByJ	choline	3	9.75724	1.69869	0.980739
I/LnJ	choline	3	11.1518	1.33029	0.768043
KK/HlJ	choline	2	13.2472	0.259628	0.183585
MA/MyJ	choline	3	10.4992	0.686475	0.396336
NON/ShiLtJ	choline	1	11.3415	NA	NA
RIIIS/J	choline	2	12.1207	2.92185	2.06606
SEA/GnJ	choline	2	13.7272	2.16227	1.52895
SM/J	choline	3	8.52962	1.64833	0.951661
SWR/J	choline	2	10.0535	0.218239	0.154318
AXB10/PgnJ	citrulline	3	53.3171	16.3218	9.42337
AXB13/PgnJ	citrulline	3	54.8485	2.4656	1.42351
AXB15/PgnJ	citrulline	2	52.4616	0.953087	0.673934
AXB19/PgnJ	citrulline	3	50.6132	6.815	3.93464
AXB19a/PgnJ	citrulline	1	68.3501	NA	NA
AXB19b/PgnJ	citrulline	1	51.51	NA	NA
AXB2/PgnJ	citrulline	3	59.1078	6.73995	3.89131
AXB4/PgnJ	citrulline	3	66.1477	4.1743	2.41004
AXB6/PgnJ	citrulline	3	69.3048	17.6671	10.2001
BALB/cJ	citrulline	3	48.6852	9.43385	5.44664
BXA14/PgnJ	citrulline	2	71.6659	0.267981	0.189491
BXA16/PgnJ	citrulline	3	71.1494	31.3704	18.1117
BXA2/PgnJ	citrulline	2	43.7117	5.39721	3.8164
BXA24/PgnJ	citrulline	1	55.6417	NA	NA
BXA4/PgnJ	citrulline	3	56.2004	18.5327	10.6999
BXD14/TyJ	citrulline	3	49.6512	0.610997	0.35276
BXD20/TyJ	citrulline	3	57.7179	5.72768	3.30688
BXD21/TyJ	citrulline	3	55.2272	12.8943	7.44452
BXD24/TyJ-Cep290<rd16>/J	citrulline	2	44.8594	4.65003	3.28807
BXD31/TyJ	citrulline	3	53.0534	2.74741	1.58622
BXD36/TyJ	citrulline	2	57.9535	29.1833	20.6357
BXD40/TyJ	citrulline	1	49.8358	NA	NA
BXD43/RwwJ	citrulline	3	58.7527	6.32732	3.65308
BXD5/TyJ	citrulline	3	61.5105	12.1841	7.03451
BXD55/RwwJ	citrulline	3	57.8749	10.7092	6.18296
BXD61/RwwJ	citrulline	3	50.5115	8.91247	5.14562
BXD64/RwwJ	citrulline	3	55.703	3.97926	2.29743
BXD66/RwwJ	citrulline	3	70.1991	11.3187	6.53487
BXD69/RwwJ	citrulline	3	46.1549	4.71775	2.72379
BXD84/RwwJ	citrulline	3	49.2657	5.33291	3.07896
BXH6/TyJ	citrulline	3	42.8033	4.1938	2.42129
BXH8/TyJ	citrulline	3	47.7712	4.35142	2.51229
BXH9/TyJ	citrulline	1	51.3552	NA	NA
C57BL/6J	citrulline	3	58.329	4.65983	2.69035
C57BLKS/J	citrulline	3	57.1708	4.73643	2.73458
C57L/J	citrulline	1	45.873	NA	NA
C58/J	citrulline	2	51.2217	4.61882	3.266
CBA/J	citrulline	3	46.6968	3.26741	1.88644
CXB12/HiAJ	citrulline	3	53.7856	14.4935	8.36781
CXB13/HiAJ	citrulline	2	49.3797	6.17002	4.36286
CXB2/ByJ	citrulline	1	68.4888	NA	NA
CXB3/ByJ	citrulline	1	61.3164	NA	NA
CXB6/ByJ	citrulline	3	55.8895	8.52267	4.92056
CXB7/ByJ	citrulline	3	50.5661	11.593	6.69321
I/LnJ	citrulline	3	50.1236	1.79014	1.03354
KK/HlJ	citrulline	2	56.6677	24.6364	17.4206
MA/MyJ	citrulline	3	41.3979	3.65495	2.11019
NON/ShiLtJ	citrulline	1	45.9748	NA	NA
RIIIS/J	citrulline	2	46.5279	6.77838	4.79304
SEA/GnJ	citrulline	2	52.4733	10.6281	7.51521
SM/J	citrulline	3	61.0205	5.59426	3.22985
SWR/J	citrulline	2	56.1211	6.73748	4.76411
AXB10/PgnJ	ornithine	3	103.718	21.0437	12.1496
AXB13/PgnJ	ornithine	3	148.933	9.77826	5.64548
AXB15/PgnJ	ornithine	2	94.7424	41.7216	29.5016
AXB19/PgnJ	ornithine	3	110.54	8.7521	5.05303
AXB19a/PgnJ	ornithine	1	88.3258	NA	NA
AXB19b/PgnJ	ornithine	1	130.2	NA	NA
AXB2/PgnJ	ornithine	3	105.36	23.4665	13.5484
AXB4/PgnJ	ornithine	3	88.8899	5.91673	3.41603
AXB6/PgnJ	ornithine	3	119.39	1.2309	0.710659
BALB/cJ	ornithine	3	128.59	13.6284	7.86839
BXA14/PgnJ	ornithine	2	129.193	17.2474	12.1958
BXA16/PgnJ	ornithine	3	122.866	5.95285	3.43688
BXA2/PgnJ	ornithine	2	108.6	3.40772	2.40962
BXA24/PgnJ	ornithine	1	92.9647	NA	NA
BXA4/PgnJ	ornithine	3	67.9898	4.08277	2.35719
BXD14/TyJ	ornithine	3	122.225	25.8366	14.9167
BXD20/TyJ	ornithine	3	93.4747	15.8283	9.13849
BXD21/TyJ	ornithine	3	84.476	12.3407	7.12493
BXD24/TyJ-Cep290<rd16>/J	ornithine	2	113.258	1.31372	0.928942
BXD31/TyJ	ornithine	3	130.614	0.580264	0.335016
BXD36/TyJ	ornithine	2	71.0092	22.3314	15.7907
BXD40/TyJ	ornithine	1	98.4661	NA	NA
BXD43/RwwJ	ornithine	3	119.879	16.8528	9.72994
BXD5/TyJ	ornithine	3	91.9187	18.5364	10.702
BXD55/RwwJ	ornithine	3	94.3653	21.5134	12.4208
BXD61/RwwJ	ornithine	3	144.466	8.08864	4.66998
BXD64/RwwJ	ornithine	3	131.303	4.15291	2.39768
BXD66/RwwJ	ornithine	3	130.765	13.3884	7.72982
BXD69/RwwJ	ornithine	3	115.065	20.2501	11.6914
BXD84/RwwJ	ornithine	3	145.1	11.1181	6.41903
BXH6/TyJ	ornithine	3	94.2749	31.914	18.4256
BXH8/TyJ	ornithine	3	108.484	18.8614	10.8896
BXH9/TyJ	ornithine	1	149.889	NA	NA
C57BL/6J	ornithine	3	102.55	27.3901	15.8137
C57BLKS/J	ornithine	3	106.693	44.7993	25.8649
C57L/J	ornithine	1	148.845	NA	NA
C58/J	ornithine	2	119.597	9.23556	6.53053
CBA/J	ornithine	3	106.871	16.9668	9.79581
CXB12/HiAJ	ornithine	3	115.996	20.8208	12.0209
CXB13/HiAJ	ornithine	2	115.415	30.9974	21.9184
CXB2/ByJ	ornithine	1	108.198	NA	NA
CXB3/ByJ	ornithine	1	96.335	NA	NA
CXB6/ByJ	ornithine	3	138.096	8.47225	4.89146
CXB7/ByJ	ornithine	3	103.161	25.3573	14.6401
I/LnJ	ornithine	3	121.913	15.331	8.85137
KK/HlJ	ornithine	2	140.209	1.0007	0.707605
MA/MyJ	ornithine	3	104.976	16.5214	9.53861
NON/ShiLtJ	ornithine	1	116.838	NA	NA
RIIIS/J	ornithine	2	125.672	8.15359	5.76546
SEA/GnJ	ornithine	2	154.363	32.3945	22.9064
SM/J	ornithine	3	105.303	13.0414	7.52944
SWR/J	ornithine	2	109.117	5.41527	3.82917
C3H/HeJ	trimethylamine (TMA)	2	7.55905	4.42846	3.1314
C57BL/6J	trimethylamine (TMA)	1	11.2462	NA	NA
AXB10/PgnJ	trimethylamine N-oxide (TMAO)	3	10.8418	1.44867	0.836388
AXB13/PgnJ	trimethylamine N-oxide (TMAO)	3	10.0551	3.0849	1.78107
AXB15/PgnJ	trimethylamine N-oxide (TMAO)	2	10.2199	2.79183	1.97412
AXB19/PgnJ	trimethylamine N-oxide (TMAO)	3	9.09212	0.732798	0.423081
AXB19a/PgnJ	trimethylamine N-oxide (TMAO)	1	7.32181	NA	NA
AXB19b/PgnJ	trimethylamine N-oxide (TMAO)	1	17.5856	NA	NA
AXB2/PgnJ	trimethylamine N-oxide (TMAO)	3	8.90518	5.68632	3.283
AXB4/PgnJ	trimethylamine N-oxide (TMAO)	3	9.77275	2.39635	1.38353
AXB6/PgnJ	trimethylamine N-oxide (TMAO)	3	7.2758	1.50151	0.866898
BALB/cJ	trimethylamine N-oxide (TMAO)	3	6.43766	4.37744	2.52732
BXA14/PgnJ	trimethylamine N-oxide (TMAO)	2	12.2727	1.64435	1.16273
BXA16/PgnJ	trimethylamine N-oxide (TMAO)	3	7.63765	3.02955	1.74911
BXA2/PgnJ	trimethylamine N-oxide (TMAO)	2	7.01596	0.455775	0.322282
BXA24/PgnJ	trimethylamine N-oxide (TMAO)	1	18.9422	NA	NA
BXA4/PgnJ	trimethylamine N-oxide (TMAO)	3	10.0456	1.83509	1.05949
BXD14/TyJ	trimethylamine N-oxide (TMAO)	3	11.9955	3.17511	1.83315
BXD20/TyJ	trimethylamine N-oxide (TMAO)	3	10.3875	2.96415	1.71135
BXD21/TyJ	trimethylamine N-oxide (TMAO)	3	7.91693	2.91225	1.68139
BXD24/TyJ-Cep290<rd16>/J	trimethylamine N-oxide (TMAO)	2	4.72754	1.07379	0.759285
BXD31/TyJ	trimethylamine N-oxide (TMAO)	3	5.63084	1.70919	0.986801
BXD36/TyJ	trimethylamine N-oxide (TMAO)	2	9.08074	3.14403	2.22316
BXD40/TyJ	trimethylamine N-oxide (TMAO)	1	9.65512	NA	NA
BXD43/RwwJ	trimethylamine N-oxide (TMAO)	3	8.7194	2.21037	1.27616
BXD5/TyJ	trimethylamine N-oxide (TMAO)	3	6.00126	2.91903	1.6853
BXD55/RwwJ	trimethylamine N-oxide (TMAO)	3	12.239	1.17802	0.680132
BXD61/RwwJ	trimethylamine N-oxide (TMAO)	3	9.3115	1.65966	0.958208
BXD64/RwwJ	trimethylamine N-oxide (TMAO)	3	6.52523	1.26353	0.729501
BXD66/RwwJ	trimethylamine N-oxide (TMAO)	3	8.16589	3.48684	2.01313
BXD69/RwwJ	trimethylamine N-oxide (TMAO)	3	6.33241	0.494756	0.285647
BXD84/RwwJ	trimethylamine N-oxide (TMAO)	3	9.2223	1.12773	0.651097
BXH6/TyJ	trimethylamine N-oxide (TMAO)	3	6.47521	1.05473	0.608947
BXH8/TyJ	trimethylamine N-oxide (TMAO)	3	5.48818	2.25525	1.30207
BXH9/TyJ	trimethylamine N-oxide (TMAO)	1	7.88285	NA	NA
C3H/HeJ	trimethylamine N-oxide (TMAO)	2	7.00658	3.83493	2.7117
C57BL/6J	trimethylamine N-oxide (TMAO)	4	13.4074	2.31468	1.15734
C57BLKS/J	trimethylamine N-oxide (TMAO)	3	5.49503	1.86162	1.07481
C57L/J	trimethylamine N-oxide (TMAO)	1	10.5577	NA	NA
C58/J	trimethylamine N-oxide (TMAO)	2	8.41117	2.62815	1.85838
CBA/J	trimethylamine N-oxide (TMAO)	3	2.90319	0.636712	0.367606
CXB12/HiAJ	trimethylamine N-oxide (TMAO)	3	8.36638	3.5052	2.02373
CXB13/HiAJ	trimethylamine N-oxide (TMAO)	2	6.31696	2.71932	1.92285
CXB2/ByJ	trimethylamine N-oxide (TMAO)	1	7.25275	NA	NA
CXB3/ByJ	trimethylamine N-oxide (TMAO)	1	6.96171	NA	NA
CXB6/ByJ	trimethylamine N-oxide (TMAO)	3	15.4491	7.66539	4.42562
CXB7/ByJ	trimethylamine N-oxide (TMAO)	3	9.83977	0.151619	0.0875374
I/LnJ	trimethylamine N-oxide (TMAO)	3	8.88204	3.70404	2.13853
KK/HlJ	trimethylamine N-oxide (TMAO)	2	9.46222	4.66698	3.30005
MA/MyJ	trimethylamine N-oxide (TMAO)	3	3.64003	0.945637	0.545964
NON/ShiLtJ	trimethylamine N-oxide (TMAO)	1	6.33398	NA	NA
RIIIS/J	trimethylamine N-oxide (TMAO)	2	7.696	2.36565	1.67277
SEA/GnJ	trimethylamine N-oxide (TMAO)	2	7.26856	1.66546	1.17766
SM/J	trimethylamine N-oxide (TMAO)	3	2.84765	0.478529	0.276279
SWR/J	trimethylamine N-oxide (TMAO)	2	8.21163	3.86656	2.73407
