# Supplementary material for: Genetic Architecture of Atherosclerosis in Mice: A Systems Genetics Analysis of Common Inbred Strains
Source: PLoS Genet. 2015 Dec 22;11(12):e1005711. doi: 10.1371/journal.pgen.1005711 (PMC4687930; doi:10.1371/journal.pgen.1005711)
Supplement: S3 Table — (XLSX) [file pgen.1005711.s015.xlsx]

## Sheet: S3 Table
S3 Table: Clinical trait QTLs
trait name	chr	Mb range	# of SNPs <= 1.3×10-5	min p-value	rsID
arginine	1	43.74	1	5.14e-06	rs47782085
triglycerides	1	134.46 - 135.80	68	6.65e-07	rs32167076
KC	1	171.06 - 176.21	370	3.38e-12	rs31611679
lesion area	2	92.49 - 93.30	29	1.53e-06	rs27381267
choline	2	92.98 - 94.23	9	6.54e-06	rs27379902
lesion area	2	125.99 - 127.95	21	1.78e-07	rs32754652
arginine	4	10.82 - 12.01	2	2.06e-05	rs27705187
HDL	5	119.51 - 119.51	1	4.48e-06	rs33211832
HDL	5	123.17 - 123.65	6	1.67e-06	rs33042288
lesion area	5	24.37 - 24.97	44	1.45e-07	rs32016782
lesion area	5	34.46 - 34.46	1	2.66e-06	rs38062818
lesion area	5	43.33 - 43.58	3	1.27e-07	rs47861319
citrulline	6	49.80 - 50.46	5	1.27e-05	rs29700006
arginine	7	45.53 - 50.84	170	2.2e-08	rs31612328
lesion area	9	49.49 - 51.19	44	4.18e-07	rs30076567
trimethylamine N-oxide (TMAO)	10	97.65	1	6.81e-06	rs13480722
arginine	11	24.18	1	2.22e-06	rs13480914
citrulline	12	111.51 - 112.51	15	1.53e-06	rs33431999
arginine	13	31.38	1	2.17e-06	rs46390856
citrulline	16	56.27 - 60.27	86	3.34e-06	rs48748717
trimethylamine N-oxide (TMAO)	16	93.97 - 95.53	9	7.19e-06	rs49393339
VLDL+LDL	18	21.71 - 22.75	19	1.27e-06	rs31407038
arginine	X	11.77	1	7.99e-06	rs33590302
adiposity	1	136.11 - 136.11	1	2.7964e-06	rs30887604
adiposity	9	43.3 - 46.67	28	2.30934e-06	rs30024591
LYM	3	12.18 - 16.01	71	1.45239e-07	rs31230390
LYM %	8	38.38 - 39.56	4	3.17713e-06	rs30715711
MCH	1	73.37 - 75.8	2	1.8174e-06	rs31481825
MCH	12	69.8 - 71.39	7	5.83175e-06	rs48720776
MCH	2	128.98 - 128.98	1	6.24126e-08	rs27464639
MCH	4	149 - 149	1	1.7252e-06	rs24884333
MCH	7	40.3 - 42.51	10	8.12876e-06	rs50971891
MCV	4	149 - 149	1	4.41925e-06	rs24884333
MONO	13	111.95 - 112.38	3	1.19991e-05	rs29243144
MONO	9	46.79 - 46.79	1	1.09727e-05	rs30438729
MONO %	8	36.35 - 39.69	164	6.35344e-06	rs37249869
MPV	7	40.16 - 40.16	1	2.42884e-06	rs32356913
PLT	2	148.72 - 149.12	8	7.49835e-06	rs27293570
PLT	3	28.67 - 28.67	1	4.45632e-06	rs29696186
RDWa	7	40.29 - 44.6	206	3.38733e-07	rs32723380
RDWa	7	107.3 - 107.6	8	7.85342e-06	rs31843126
WBC	3	12.18 - 16.01	58	9.40793e-07	rs31044076
