# Supplementary material for: Genetic Architecture of Atherosclerosis in Mice: A Systems Genetics Analysis of Common Inbred Strains
Source: PLoS Genet. 2015 Dec 22;11(12):e1005711. doi: 10.1371/journal.pgen.1005711 (PMC4687930; doi:10.1371/journal.pgen.1005711)
Supplement: S4 Table — (XLSX) [file pgen.1005711.s016.xlsx]

## Sheet: S4 Table
S4 Table: Blood Cell Correlations with Atherosclerotic Lesion Area
Trait Name	Trait	Female		Male
		bicor	pvalue	bicor	pvalue
GRAN	Granulocyte cell counts	0.193	0.06	0.089	0.382
GRAN %	Granulocyte cells as % of White cells	0.178	0.083	-0.074	0.472
HCT	Hematocrit (% of blood volume occupied by red blood cells)	-0.161	0.118	-0.05	0.622
HGB	Hemoglobin protein conc in blood	-0.132	0.199	-0.092	0.368
LYM	Lymphocyte cell counts	0.13	0.208	0.149	0.142
LYM %	Lymphocyte cells as % of White cells	-0.006	0.951	0.088	0.387
MCH	Mean corpuscular hemoglobin	-0.07	0.499	-0.115	0.258
MCHC	Mean corpuscular hemoglobin concentration	0.108	0.296	-0.058	0.57
MCV	Mean corpuscular volume	-0.128	0.213	-0.057	0.58
MONO	Monocyte cell counts	0.168	0.102	0.044	0.669
MONO %	Monocyte cells as % of White cells	0.231	0.023	-0.146	0.152
MPV	Mean platelet volume	-0.015	0.882	-0.1	0.328
PLT	Platelet counts	-0.319	0.002	-0.08	0.434
RBC	Red blood cell count	-0.118	0.251	-0.082	0.421
RDW %	Red cell distribution width expressed as percent	0.027	0.792	0.024	0.813
RDWa	Red cell distribution width expressed as femtoliters	-0.129	0.212	-0.005	0.958
WBC	White cell counts (lymphocytes + granulocytes + monocytes)	0.156	0.129	0.122	0.232
