# Supplementary material for: Genetic Architecture of Atherosclerosis in Mice: A Systems Genetics Analysis of Common Inbred Strains
Source: PLoS Genet. 2015 Dec 22;11(12):e1005711. doi: 10.1371/journal.pgen.1005711 (PMC4687930; doi:10.1371/journal.pgen.1005711)
Supplement: S6 Table — Separate worksheets are presented for genes showing positive or negative expression correlation in aorta or liver. (XLSX) [file pgen.1005711.s018.xlsx]

## Sheet: aorta_positive_correlations
S6 Table	Top 1000 genes positively correlating with atherosclerosis in female aorta
probesetID	gene_symbol	gene_title	bicor	pvalue
1451038_PM_at	Apln	apelin	0.60225	1.37554e-08
1425331_PM_at	Zfp106	zinc finger protein 106	0.57993	6.13809e-08
1417703_PM_at	Pvrl2	poliovirus receptor-related 2	0.554368	2.9832e-07
1417349_PM_at	Pldn	pallidin	0.553259	3.18564e-07
1421960_PM_at	Adcy3	adenylate cyclase 3	0.547771	4.39265e-07
1435745_PM_at	5031439G07Rik	RIKEN cDNA 5031439G07 gene	0.544289	5.37015e-07
1429546_PM_at	4930423K06Rik	RIKEN cDNA 4930423K06 gene	0.543792	5.52536e-07
1457825_PM_x_at	Tcn2	transcobalamin 2	0.539873	6.90635e-07
1460733_PM_at	Unc119b	unc-119 homolog B (C. elegans)	0.538451	7.48333e-07
1455506_PM_at	Slc25a34	solute carrier family 25, member 34	0.536123	8.52747e-07
1434096_PM_at	Slc4a4	solute carrier family 4 (anion exchanger), member 4	0.536	8.58629e-07
1419499_PM_at	Gpam	glycerol-3-phosphate acyltransferase, mitochondrial	0.530544	1.16148e-06
1451435_PM_at	Cux1	cut-like homeobox 1	0.530088	1.19092e-06
1449065_PM_at	Acot1	acyl-CoA thioesterase 1	0.52887	1.27295e-06
1422811_PM_at	Slc27a1	solute carrier family 27 (fatty acid transporter), member 1	0.528328	1.31114e-06
1436928_PM_s_at	Adcy3	adenylate cyclase 3	0.52561	1.51956e-06
1445539_PM_at	NULL	NULL	0.524051	1.65273e-06
1452071_PM_at	Slc4a4	solute carrier family 4 (anion exchanger), member 4	0.523479	1.70431e-06
1435658_PM_at	Slc27a1	solute carrier family 27 (fatty acid transporter), member 1	0.522513	1.7949e-06
1416316_PM_at	Slc27a2	solute carrier family 27 (fatty acid transporter), member 2	0.520701	1.97704e-06
1449457_PM_at	Acot12	acyl-CoA thioesterase 12	0.51518	2.64514e-06
1423383_PM_a_at	Osbpl9	oxysterol binding protein-like 9	0.512645	3.01818e-06
1428902_PM_at	Chst11	carbohydrate sulfotransferase 11	0.510759	3.32729e-06
1448200_PM_at	Tcn2	transcobalamin 2	0.510747	3.32931e-06
1418520_PM_at	Tgoln1 /// Tgoln2	trans-golgi network protein /// trans-golgi network protein 2	0.509352	3.57697e-06
1436109_PM_at	AI317395	expressed sequence AI317395	0.50869	3.70047e-06
1458141_PM_at	NULL	NULL	0.506537	4.13017e-06
1427957_PM_at	9530008L14Rik	RIKEN cDNA 9530008L14 gene	0.505065	4.45036e-06
1420603_PM_s_at	Raet1a /// Raet1b /// Raet1c /// Raet1d /// Raet1e	retinoic acid early transcript 1, alpha /// retinoic acid early transcript beta /// retinoic acid early transcript gamma /// retinoic acid early transcript delta /// retinoic acid early transcript 1E	0.505052	4.45333e-06
1416968_PM_a_at	Hsd3b7	hydroxy-delta-5-steroid dehydrogenase, 3 beta- and steroid delta-isomerase 7	0.504439	4.59362e-06
1431232_PM_a_at	Mga	MAX gene associated	0.503146	4.90297e-06
1430446_PM_at	2310057B04Rik	RIKEN cDNA 2310057B04 gene	0.502893	4.96575e-06
1431180_PM_at	Zfp433	RIKEN cDNA 1700123A16 gene	0.498675	6.13013e-06
1457950_PM_at	NULL	NULL	0.498333	6.23509e-06
1451276_PM_at	Uhrf1bp1l	UHRF1 (ICBP90) binding protein 1-like	0.498063	6.31891e-06
1439475_PM_at	Zfp429	zinc finger protein 429	0.497764	6.41302e-06
1426154_PM_s_at	LOC100048884 /// LOC100861909 /// Mup1 /// Mup10 /// Mup11 /// Mup12 /// Mup14 /// Mup15 /// Mup16 /// Mup19 /// Mup2 /// Mup3 /// Mup9	novel member of the major urinary protein (Mup) gene family /// major urinary protein 2-like /// major urinary protein 1 /// major urinary protein 10 /// major urinary protein 11 /// major urinary protein 12 /// major urinary protein 14 /// major urinary protein 15 /// major urinary protein 16 /// major urinary protein 19 /// major urinary protein 2 /// major urinary protein 3 /// major urinary p…	0.496108	6.95912e-06
1429822_PM_at	4633401B06Rik	RIKEN cDNA 4633401B06 gene	0.495569	7.14609e-06
1454713_PM_s_at	Hdc	histidine decarboxylase	0.494684	7.46313e-06
1425341_PM_at	Kcnk3	potassium channel, subfamily K, member 3	0.494551	7.51173e-06
1422997_PM_s_at	Acot1 /// Acot2	acyl-CoA thioesterase 1 /// acyl-CoA thioesterase 2	0.494237	7.62807e-06
1426432_PM_a_at	Slc4a4	solute carrier family 4 (anion exchanger), member 4	0.494178	7.65034e-06
1425553_PM_s_at	Hip1r	huntingtin interacting protein 1 related	0.493532	7.89553e-06
1419113_PM_at	Ap1g2	adaptor protein complex AP-1, gamma 2 subunit	0.493235	8.01092e-06
1430912_PM_a_at	Tectb	tectorin beta	0.491849	8.56991e-06
1459832_PM_s_at	Ap1m1	adaptor-related protein complex AP-1, mu subunit 1	0.491672	8.64371e-06
1420465_PM_s_at	Gm2083 /// LOC100861909 /// Mup1 /// Mup10 /// Mup12 /// Mup13 /// Mup14 /// Mup15 /// Mup16 /// Mup19 /// Mup2 /// Mup7 /// Mup8 /// Mup9	major urinary protein LOC100048885 /// major urinary protein 2-like /// major urinary protein 1 /// major urinary protein 10 /// major urinary protein 12 /// major urinary protein 13 /// major urinary protein 14 /// major urinary protein 15 /// major urinary protein 16 /// major urinary protein 19 /// major urinary protein 2 /// major urinary protein 7 /// major urinary protein 8 /// major urinar…	0.491334	8.78673e-06
1418739_PM_at	Sgk2	serum/glucocorticoid regulated kinase 2	0.487212	1.07165e-05
1429259_PM_a_at	1190007I07Rik /// 1810014B01Rik	RIKEN cDNA 1190007I07 gene /// RIKEN cDNA 1810014B01 gene	0.487186	1.07294e-05
1448225_PM_at	Gpaa1	GPI anchor attachment protein 1	0.487086	1.07811e-05
1421225_PM_a_at	Slc4a4	solute carrier family 4 (anion exchanger), member 4	0.486681	1.09919e-05
1421708_PM_a_at	Stat6	signal transducer and activator of transcription 6	0.486243	1.12244e-05
1418191_PM_at	Usp18	ubiquitin specific peptidase 18	0.486046	1.13302e-05
1450213_PM_at	Pde7b	phosphodiesterase 7B	0.484365	1.22733e-05
1416679_PM_at	Abcd3	ATP-binding cassette, sub-family D (ALD), member 3	0.484073	1.24442e-05
1428677_PM_at	Wdr73	WD repeat domain 73	0.483073	1.3047e-05
1418955_PM_at	Gm11677 /// Zfp93	predicted gene 11677 /// zinc finger protein 93	0.482679	1.32922e-05
1432251_PM_at	4930403O15Rik	RIKEN cDNA 4930403O15 gene	0.48196	1.37504e-05
1448085_PM_at	D5Ertd102e	DNA segment, Chr 5, ERATO Doi 102, expressed	0.48126	1.42105e-05
1457812_PM_at	Trp53bp1	transformation related protein 53 binding protein 1	0.481042	1.43567e-05
1451760_PM_s_at	2010001E11Rik /// AI317395	RIKEN cDNA 2010001E11 gene /// expressed sequence AI317395	0.480903	1.44505e-05
1429162_PM_at	1500015A07Rik	RIKEN cDNA 1500015A07 gene	0.480568	1.46791e-05
1421959_PM_s_at	Adcy3	adenylate cyclase 3	0.479823	1.52005e-05
1460688_PM_s_at	Unc119b	unc-119 homolog B (C. elegans)	0.47929	1.55833e-05
1422077_PM_at	Acot4	acyl-CoA thioesterase 4	0.478763	1.5971e-05
1416425_PM_at	Pex19	peroxisomal biogenesis factor 19	0.477703	1.6779e-05
1437774_PM_at	1700020I14Rik	RIKEN cDNA 1700020I14 gene	0.477102	1.72537e-05
1440224_PM_at	9330133O14Rik	RIKEN cDNA 9330133O14 gene	0.4762	1.79894e-05
1442466_PM_a_at	Ppip5k1	diphosphoinositol pentakisphosphate kinase 1	0.476098	1.80746e-05
1430071_PM_at	Brp44	brain protein 44	0.475965	1.81858e-05
1434110_PM_x_at	LOC100048884 /// LOC100861909 /// Mup1 /// Mup10 /// Mup11 /// Mup12 /// Mup14 /// Mup15 /// Mup16 /// Mup19 /// Mup2 /// Mup9	novel member of the major urinary protein (Mup) gene family /// major urinary protein 2-like /// major urinary protein 1 /// major urinary protein 10 /// major urinary protein 11 /// major urinary protein 12 /// major urinary protein 14 /// major urinary protein 15 /// major urinary protein 16 /// major urinary protein 19 /// major urinary protein 2 /// major urinary protein 9	0.47561	1.84857e-05
1423954_PM_at	C3 /// LOC100048759	complement component 3 /// complement C3-like	0.474826	1.91668e-05
1452748_PM_at	Xrcc3	X-ray repair complementing defective repair in Chinese hamster cells 3	0.474749	1.92348e-05
1442118_PM_at	NULL	NULL	0.474248	1.96828e-05
1457486_PM_at	NULL	NULL	0.473729	2.01578e-05
1435402_PM_at	Gramd1b	GRAM domain containing 1B	0.472471	2.1353e-05
1429260_PM_at	1810014B01Rik	RIKEN cDNA 1810014B01 gene	0.471899	2.1918e-05
1419053_PM_at	Pex14	peroxisomal biogenesis factor 14	0.469985	2.39112e-05
1423307_PM_s_at	Tgoln1 /// Tgoln2	trans-golgi network protein /// trans-golgi network protein 2	0.46979	2.41235e-05
1417551_PM_at	Cln3	ceroid lipofuscinosis, neuronal 3, juvenile (Batten, Spielmeyer-Vogt disease)	0.469656	2.42705e-05
1438068_PM_at	NULL	NULL	0.469638	2.42904e-05
1421093_PM_at	Slc7a10	solute carrier family 7 (cationic amino acid transporter, y+ system), member 10	0.468664	2.53844e-05
1460558_PM_at	Ccdc32	coiled-coil domain containing 32	0.467892	2.62835e-05
1456111_PM_at	Fam55d	family with sequence similarity 55, member D	0.467751	2.64511e-05
1452693_PM_at	Dhx35	DEAH (Asp-Glu-Ala-His) box polypeptide 35	0.467309	2.69829e-05
1435171_PM_at	2810416G20Rik	RIKEN cDNA 2810416G20 gene	0.466593	2.78649e-05
1418648_PM_at	Egln3	EGL nine homolog 3 (C. elegans)	0.466166	2.84035e-05
1445016_PM_at	NULL	NULL	0.466047	2.85545e-05
1434671_PM_at	B230337E12Rik	RIKEN cDNA B230337E12 gene	0.466017	2.85935e-05
1456616_PM_a_at	Bsg	basigin	0.465334	2.94804e-05
1460235_PM_at	Scarb2	scavenger receptor class B, member 2	0.46336	3.21906e-05
1435981_PM_at	Nav2	neuron navigator 2	0.463146	3.24982e-05
1441850_PM_x_at	Tcn2	transcobalamin 2	0.46276	3.30589e-05
1444634_PM_at	Nsun3	NOL1/NOP2/Sun domain family member 3	0.461605	3.47933e-05
1429300_PM_at	Ankrd9	ankyrin repeat domain 9	0.460988	3.5753e-05
1421172_PM_at	Adam12	a disintegrin and metallopeptidase domain 12 (meltrin alpha)	0.460549	3.64525e-05
1443040_PM_x_at	Lat2	Linker for activation of T cells family, member 2	0.460456	3.66018e-05
1439797_PM_at	Ppard	peroxisome proliferator activator receptor delta	0.458764	3.94231e-05
1425596_PM_at	AI317395	expressed sequence AI317395	0.458521	3.98454e-05
1423738_PM_at	Oxa1l	oxidase assembly 1-like	0.458469	3.99361e-05
1448840_PM_at	Tmub1	transmembrane and ubiquitin-like domain containing 1	0.45747	4.1717e-05
1460021_PM_at	Gm6658	predicted gene 6658	0.456177	4.41321e-05
1448382_PM_at	Ehhadh	enoyl-Coenzyme A, hydratase/3-hydroxyacyl Coenzyme A dehydrogenase	0.455971	4.45282e-05
1423465_PM_at	Frrs1	ferric-chelate reductase 1	0.455809	4.48423e-05
1418649_PM_at	Egln3	EGL nine homolog 3 (C. elegans)	0.454985	4.64727e-05
1435294_PM_at	Gm17690	predicted gene, 17690	0.454659	4.71334e-05
1425409_PM_at	Chrna2	cholinergic receptor, nicotinic, alpha polypeptide 2 (neuronal)	0.45453	4.73966e-05
1460001_PM_at	Pgpep1	pyroglutamyl-peptidase I	0.454322	4.7825e-05
1430420_PM_at	Alg9	asparagine-linked glycosylation 9 (alpha 1,2 mannosyltransferase)	0.454218	4.80391e-05
1428810_PM_at	2700097O09Rik	RIKEN cDNA 2700097O09 gene	0.453724	4.90747e-05
1422470_PM_at	Bnip3	BCL2/adenovirus E1B interacting protein 3	0.45249	5.17491e-05
1424422_PM_s_at	Flad1 /// Lenep	RFad1, flavin adenine dinucleotide synthetase, homolog (yeast) /// lens epithelial protein	0.452016	5.2813e-05
1452830_PM_s_at	Cad	carbamoyl-phosphate synthetase 2, aspartate transcarbamylase, and dihydroorotase	0.451748	5.34227e-05
1442316_PM_x_at	Trp53bp1	transformation related protein 53 binding protein 1	0.451641	5.36697e-05
1424099_PM_at	Gpx8	glutathione peroxidase 8 (putative)	0.451281	5.45035e-05
1422656_PM_at	Rasl2-9	RAS-like, family 2, locus 9	0.450232	5.69994e-05
1434172_PM_at	Cnr1	cannabinoid receptor 1 (brain)	0.44996	5.76642e-05
1416672_PM_s_at	Mcoln1	mucolipin 1	0.449693	5.83246e-05
1423927_PM_at	Slc35b2	solute carrier family 35, member B2	0.449619	5.85075e-05
1416252_PM_at	Stk38	serine/threonine kinase 38	0.449093	5.98305e-05
1421535_PM_a_at	Pde4a	phosphodiesterase 4A, cAMP specific	0.448604	6.10862e-05
1433880_PM_at	Dnajc11	DnaJ (Hsp40) homolog, subfamily C, member 11	0.448415	6.15769e-05
1428064_PM_at	Arap1	ArfGAP with RhoGAP domain, ankyrin repeat and PH domain 1	0.448117	6.23609e-05
1455678_PM_at	Sema4b	sema domain, immunoglobulin domain (Ig), transmembrane domain (TM) and short cytoplasmic domain, (semaphorin) 4B	0.448061	6.25094e-05
1450964_PM_a_at	Osbpl9	oxysterol binding protein-like 9	0.448044	6.25547e-05
1436198_PM_at	2310075K07Rik	RIKEN cDNA 2310075K07 gene	0.44744	6.41741e-05
1439478_PM_at	Acot2	acyl-CoA thioesterase 2	0.447177	6.48904e-05
1436929_PM_x_at	Adcy3	adenylate cyclase 3	0.446833	6.58384e-05
1428531_PM_at	Ints7	integrator complex subunit 7	0.446816	6.5887e-05
1418344_PM_at	Tmem8	transmembrane protein 8 (five membrane-spanning domains)	0.446523	6.6705e-05
1438963_PM_s_at	Tfpt	TCF3 (E2A) fusion partner	0.446226	6.75469e-05
1446223_PM_at	NULL	NULL	0.446026	6.81164e-05
1451192_PM_a_at	Ttc4	tetratricopeptide repeat domain 4	0.444351	7.30773e-05
1455954_PM_x_at	Gpaa1	GPI anchor attachment protein 1	0.444254	7.33753e-05
1424534_PM_at	Mmd2	monocyte to macrophage differentiation-associated 2	0.44383	7.46897e-05
1436276_PM_at	NULL	NULL	0.443699	7.50988e-05
1441405_PM_at	NULL	NULL	0.443674	7.51764e-05
1419988_PM_at	Map3k7	mitogen-activated protein kinase kinase kinase 7	0.443333	7.62569e-05
1438964_PM_x_at	Tfpt	TCF3 (E2A) fusion partner	0.442718	7.82372e-05
1447678_PM_at	Hsd17b14	Hydroxysteroid (17-beta) dehydrogenase 14	0.442573	7.87086e-05
1418840_PM_at	Pdcd4	programmed cell death 4	0.441924	8.08623e-05
1452581_PM_at	Rprd1b	regulation of nuclear pre-mRNA domain containing 1B	0.441798	8.12893e-05
1422826_PM_at	Igfals	insulin-like growth factor binding protein, acid labile subunit	0.440074	8.73042e-05
1417566_PM_at	Abhd5	abhydrolase domain containing 5	0.439356	8.99301e-05
1452829_PM_at	Cad	carbamoyl-phosphate synthetase 2, aspartate transcarbamylase, and dihydroorotase	0.439285	9.01944e-05
1419104_PM_at	Abhd6	abhydrolase domain containing 6	0.439022	9.11763e-05
1425834_PM_a_at	Gpam	glycerol-3-phosphate acyltransferase, mitochondrial	0.438799	9.20164e-05
1457284_PM_at	NULL	NULL	0.438129	9.45872e-05
1428678_PM_s_at	Wdr73	WD repeat domain 73	0.437732	9.61411e-05
1420570_PM_x_at	Tcl1b3	T cell leukemia/lymphoma 1B, 3	0.437606	9.66389e-05
1455047_PM_at	Fbxo3	F-box protein 3	0.43753	9.69423e-05
1452026_PM_a_at	Pla2g12a	phospholipase A2, group XIIA	0.437168	9.839e-05
1426981_PM_at	Pcsk6	proprotein convertase subtilisin/kexin type 6	0.43644	0.000101362
1444611_PM_at	NULL	NULL	0.43624	0.000102193
1453963_PM_at	1600014C23Rik	RIKEN cDNA 1600014C23 gene	0.43621	0.000102318
1435454_PM_a_at	BC006779	cDNA sequence BC006779	0.435664	0.000104622
1431228_PM_s_at	4930526I15Rik	RIKEN cDNA 4930526I15 gene	0.435643	0.000104711
1418594_PM_a_at	Ncoa1	nuclear receptor coactivator 1	0.435612	0.000104844
1417038_PM_at	2015-09-09	septin 9	0.435002	0.000107482
1457114_PM_at	NULL	NULL	0.43429	0.000110637
1428357_PM_at	2610019F03Rik	RIKEN cDNA 2610019F03 gene	0.434138	0.000111321
1447800_PM_x_at	Tcn2	transcobalamin 2	0.434123	0.000111388
1438209_PM_at	4632404H12Rik	RIKEN cDNA 4632404H12 gene	0.43342	0.000114606
1428366_PM_at	1600027N09Rik	RIKEN cDNA 1600027N09 gene	0.433024	0.000116456
1450643_PM_s_at	Acsl1	acyl-CoA synthetase long-chain family member 1	0.432636	0.000118294
1451108_PM_at	Rnf185	ring finger protein 185	0.432301	0.000119902
1424451_PM_at	Acaa1b	acetyl-Coenzyme A acyltransferase 1B	0.432057	0.00012109
1428093_PM_at	Trabd	TraB domain containing	0.431896	0.000121877
1433518_PM_at	Lcmt2	leucine carboxyl methyltransferase 2	0.431675	0.000122967
1425974_PM_a_at	Trim25	tripartite motif-containing 25	0.431612	0.000123278
1441245_PM_a_at	Znf512b	zinc finger protein 512B	0.431058	0.000126057
1416184_PM_s_at	Hmga1 /// Hmga1-rs1	high mobility group AT-hook 1 /// high mobility group AT-hook I, related sequence 1	0.430827	0.000127232
1452213_PM_at	Tex2	testis expressed gene 2	0.430813	0.000127302
1451265_PM_at	Ccdc115	coiled-coil domain containing 115	0.430643	0.000128176
1416730_PM_at	Rcl1	RNA terminal phosphate cyclase-like 1	0.430545	0.000128679
1448499_PM_a_at	Ephx2	epoxide hydrolase 2, cytoplasmic	0.43054	0.000128702
1424078_PM_s_at	Pex6	peroxisomal biogenesis factor 6	0.430509	0.000128865
1422965_PM_at	Agtrap	angiotensin II, type I receptor-associated protein	0.430314	0.000129877
1418715_PM_at	Pank1	pantothenate kinase 1	0.43028	0.000130052
1451226_PM_at	Pex6	peroxisomal biogenesis factor 6	0.429223	0.000135671
1448945_PM_at	Pllp	plasma membrane proteolipid	0.428747	0.000138273
1433659_PM_at	Tubgcp4	tubulin, gamma complex associated protein 4	0.428713	0.000138462
1429127_PM_at	Nradd	neurotrophin receptor associated death domain	0.428466	0.00013983
1440388_PM_at	NULL	NULL	0.428455	0.000139894
1442691_PM_at	NULL	NULL	0.42842	0.000140086
1460390_PM_at	Sorl1	sortilin-related receptor, LDLR class A repeats-containing	0.428132	0.000141706
1434553_PM_at	Tmem56	transmembrane protein 56	0.427204	0.000147028
1445728_PM_at	Rdh16 /// Rdh18-ps	retinol dehydrogenase 16 /// retinol dehydrogenase 18, pseudogene	0.427105	0.000147608
1427677_PM_a_at	Sox6	SRY-box containing gene 6	0.426547	0.000150911
1451598_PM_at	Pax4	paired box gene 4	0.426455	0.000151458
1437636_PM_at	Pydc4	pyrin domain containing 4	0.426333	0.000152192
1443694_PM_at	Rgs20	regulator of G-protein signaling 20	0.426241	0.000152745
1427052_PM_at	Acacb	acetyl-Coenzyme A carboxylase beta	0.424927	0.000160886
1437830_PM_x_at	Zbed3	zinc finger, BED domain containing 3	0.42444	0.000164002
1421866_PM_at	Nr3c1	nuclear receptor subfamily 3, group C, member 1	0.424401	0.000164253
1447655_PM_x_at	Sox6	SRY-box containing gene 6	0.424107	0.000166158
1456538_PM_at	Sdccag8	serologically defined colon cancer antigen 8	0.423632	0.000169288
1442872_PM_at	Kri1	KRI1 homolog (S. cerevisiae)	0.423378	0.000170988
1459464_PM_at	NULL	NULL	0.423055	0.000173167
1426555_PM_at	Scpep1	serine carboxypeptidase 1	0.422866	0.000174454
1423960_PM_at	Lpcat3	lysophosphatidylcholine acyltransferase 3	0.422651	0.000175926
1433767_PM_at	1110018G07Rik	RIKEN cDNA 1110018G07 gene	0.422492	0.000177023
1428803_PM_at	Acot6	acyl-CoA thioesterase 6	0.42208	0.000179896
1429114_PM_at	Sestd1	SEC14 and spectrin domains 1	0.422041	0.000180171
1424082_PM_at	Tbc1d13	TBC1 domain family, member 13	0.422007	0.000180415
1429802_PM_at	Hsd17b14	hydroxysteroid (17-beta) dehydrogenase 14	0.4219	0.000181165
1455395_PM_at	Oxsm	3-oxoacyl-ACP synthase, mitochondrial	0.421825	0.000181701
1428707_PM_at	Ptms	parathymosin	0.42165	0.000182948
1436415_PM_at	Med29	mediator complex subunit 29	0.421612	0.000183214
1446199_PM_at	Rgs20	regulator of G-protein signaling 20	0.421426	0.000184551
1455906_PM_at	Tmem241	transmembrane protein 241	0.421387	0.000184827
1418295_PM_s_at	Dgat1	diacylglycerol O-acyltransferase 1	0.421304	0.000185429
1446025_PM_at	NULL	NULL	0.421166	0.000186425
1416571_PM_at	Traf4	TNF receptor associated factor 4	0.421105	0.000186873
1452312_PM_at	2810002D19Rik	RIKEN cDNA 2810002D19 gene	0.421028	0.000187433
1423639_PM_at	Hrh2	histamine receptor H2	0.421016	0.000187524
1438979_PM_s_at	1700029I15Rik	RIKEN cDNA 1700029I15 gene	0.420537	0.000191046
1451475_PM_at	Plxnd1	plexin D1	0.419958	0.000195391
1460377_PM_a_at	Tmem8	transmembrane protein 8 (five membrane-spanning domains)	0.419809	0.000196525
1451750_PM_at	Irak4	interleukin-1 receptor-associated kinase 4	0.419733	0.000197105
1434482_PM_at	D4Ertd22e	DNA segment, Chr 4, ERATO Doi 22, expressed	0.419063	0.000202293
1436661_PM_at	Dpp10	dipeptidylpeptidase 10	0.418812	0.00020426
1416248_PM_at	Nadk	NAD kinase	0.418799	0.000204363
1460319_PM_at	Fut8	fucosyltransferase 8	0.418606	0.000205894
1435229_PM_at	Gramd1b	GRAM domain containing 1B	0.418499	0.000206748
1448996_PM_at	Rom1	rod outer segment membrane protein 1	0.418484	0.000206866
1439819_PM_at	AU015263	expressed sequence AU015263	0.418224	0.000208955
1457462_PM_at	Zfp68	zinc finger protein 68	0.418205	0.000209109
1423611_PM_at	Alpl	alkaline phosphatase, liver/bone/kidney	0.418157	0.000209499
1423748_PM_at	Pdk1	pyruvate dehydrogenase kinase, isoenzyme 1	0.418137	0.00020966
1434918_PM_at	Sox6	SRY-box containing gene 6	0.418079	0.000210129
1442828_PM_at	Ifi203	Interferon activated gene 203	0.417912	0.000211484
1441919_PM_x_at	Crat	carnitine acetyltransferase	0.417588	0.000214146
1443484_PM_at	Rpap1	RNA polymerase II associated protein 1	0.417052	0.000218606
1419879_PM_s_at	Trim25	tripartite motif-containing 25	0.417009	0.000218973
1431561_PM_a_at	Dhx34	DEAH (Asp-Glu-Ala-His) box polypeptide 34	0.416973	0.000219271
1448780_PM_at	Slc12a2	solute carrier family 12, member 2	0.416707	0.000221523
1415892_PM_at	Sgpl1	sphingosine phosphate lyase 1	0.416356	0.000224528
1418893_PM_at	Pbx2	pre B cell leukemia homeobox 2	0.415834	0.000229074
1448204_PM_at	Sav1	salvador homolog 1 (Drosophila)	0.415802	0.000229352
1433541_PM_a_at	Ubap2l	ubiquitin associated protein 2-like	0.415473	0.000232261
1424574_PM_at	Tmed5	transmembrane emp24 protein transport domain containing 5	0.415427	0.000232672
1416016_PM_at	Tap1	transporter 1, ATP-binding cassette, sub-family B (MDR/TAP)	0.415352	0.000233335
1423989_PM_at	Tecpr1	tectonin beta-propeller repeat containing 1	0.415202	0.000234679
1418134_PM_at	Slc25a46	solute carrier family 25, member 46	0.415156	0.000235095
1419395_PM_at	Acot12	acyl-CoA thioesterase 12	0.415073	0.000235837
1426688_PM_at	Sdha	succinate dehydrogenase complex, subunit A, flavoprotein (Fp)	0.415029	0.000236241
1453073_PM_at	5830403F22Rik	RIKEN cDNA 5830403F22 gene	0.414972	0.00023675
1452290_PM_at	Tmem106b	transmembrane protein 106B	0.414875	0.000237633
1448489_PM_at	Pafah2	platelet-activating factor acetylhydrolase 2	0.414704	0.000239191
1419787_PM_a_at	Zfp628	zinc finger protein 628	0.414697	0.000239252
1457938_PM_at	NULL	NULL	0.414632	0.000239844
1441988_PM_at	Ppm1k	protein phosphatase 1K (PP2C domain containing)	0.41445	0.000241514
1457724_PM_at	Ctsl	cathepsin L	0.414378	0.00024218
1417103_PM_at	Ddt	D-dopachrome tautomerase	0.414179	0.000244026
1439850_PM_at	Zfp941	zinc finger protein 941	0.41411	0.000244664
1442957_PM_at	G730013B05Rik	RIKEN cDNA G730013B05 gene	0.413959	0.000246079
1423154_PM_at	BC005537	cDNA sequence BC005537	0.413728	0.000248257
1433910_PM_at	Zcchc6	zinc finger, CCHC domain containing 6	0.413397	0.000251395
1451573_PM_a_at	Stx4a	syntaxin 4A (placental)	0.413126	0.000254002
1427558_PM_s_at	Alg12	asparagine-linked glycosylation 12 (alpha-1,6-mannosyltransferase)	0.41236	0.000261494
1423747_PM_a_at	Pdk1	pyruvate dehydrogenase kinase, isoenzyme 1	0.412266	0.00026243
1422076_PM_at	Acot4	acyl-CoA thioesterase 4	0.412258	0.000262501
1437599_PM_at	NULL	NULL	0.412084	0.000264239
1436366_PM_at	Ppp1r15b	protein phosphatase 1, regulatory (inhibitor) subunit 15b	0.412074	0.000264337
1436963_PM_x_at	Tmem179b	transmembrane protein 179B	0.411417	0.000270996
1452308_PM_a_at	Atp1a2	ATPase, Na+/K+ transporting, alpha 2 polypeptide	0.411372	0.000271459
1429144_PM_at	Gpcpd1	glycerophosphocholine phosphodiesterase GDE1 homolog (S. cerevisiae)	0.41136	0.000271579
1450395_PM_at	Slc22a5	solute carrier family 22 (organic cation transporter), member 5	0.410955	0.000275768
1455589_PM_at	1700100M05Rik	RIKEN cDNA 1700100M05 gene	0.410534	0.000280178
1435477_PM_s_at	Fcgr2b	Fc receptor, IgG, low affinity IIb	0.410503	0.0002805
1418782_PM_at	Rxrg	retinoid X receptor gamma	0.41041	0.000281488
1434587_PM_x_at	Ptdss2	phosphatidylserine synthase 2	0.410359	0.000282031
1424180_PM_a_at	Med24	mediator complex subunit 24	0.41035	0.000282123
1452159_PM_at	2310001A20Rik	RIKEN cDNA 2310001A20 gene	0.410245	0.000283246
1449149_PM_at	Traf3	TNF receptor-associated factor 3	0.410067	0.000285146
1428843_PM_at	2015-03-05	membrane-associated ring finger (C3HC4) 5	0.410046	0.000285368
1449254_PM_at	Spp1	secreted phosphoprotein 1	0.409898	0.000286965
1428009_PM_a_at	Abcc10	ATP-binding cassette, sub-family C (CFTR/MRP), member 10	0.409648	0.000289675
1448380_PM_at	Lgals3bp	lectin, galactoside-binding, soluble, 3 binding protein	0.409562	0.000290616
1419712_PM_at	Il3ra	interleukin 3 receptor, alpha chain	0.40947	0.000291621
1432181_PM_s_at	Sco2	SCO cytochrome oxidase deficient homolog 2 (yeast)	0.409339	0.00029306
1448544_PM_at	Crat	carnitine acetyltransferase	0.409327	0.000293187
1426258_PM_at	Sorl1	sortilin-related receptor, LDLR class A repeats-containing	0.409312	0.000293353
1417180_PM_at	Pcsk7	proprotein convertase subtilisin/kexin type 7	0.409249	0.000294051
1448530_PM_at	Gmpr	guanosine monophosphate reductase	0.409025	0.000296533
1439854_PM_at	Hrk	harakiri, BCL2 interacting protein (contains only BH3 domain)	0.408757	0.000299528
1416463_PM_at	Caprin1	cell cycle associated protein 1	0.408384	0.000303743
1434387_PM_at	Itfg3	integrin alpha FG-GAP repeat containing 3	0.408337	0.000304272
1426058_PM_a_at	Kcnk3	potassium channel, subfamily K, member 3	0.407698	0.000311634
1460404_PM_at	0610007P08Rik	RIKEN cDNA 0610007P08 gene	0.407152	0.000318039
1415893_PM_at	Sgpl1	sphingosine phosphate lyase 1	0.406463	0.000326306
1424729_PM_at	Adig	adipogenin	0.406295	0.00032836
1456948_PM_at	Ap4e1	adaptor-related protein complex AP-4, epsilon 1	0.405932	0.000332818
1435275_PM_at	Cox6b2	cytochrome c oxidase subunit VIb polypeptide 2	0.405759	0.000334963
1452875_PM_at	Hddc3	HD domain containing 3	0.405448	0.000338855
1441070_PM_at	Gm15050	predicted gene 15050	0.405079	0.000343517
1446608_PM_at	NULL	NULL	0.404439	0.000351748
1417867_PM_at	Cfd	complement factor D (adipsin)	0.404368	0.000352671
1443807_PM_x_at	Ccnf	cyclin F	0.404111	0.000356037
1424411_PM_at	Tmem189	transmembrane protein 189	0.404012	0.000357346
1452015_PM_at	6330416G13Rik	RIKEN cDNA 6330416G13 gene	0.40389	0.000358955
1447458_PM_at	NULL	NULL	0.403628	0.000362442
1448775_PM_at	Gm16340 /// Ifi203 /// LOC100862472 /// LOC100862473	predicted gene 16340 /// interferon activated gene 203 /// interferon-activable protein 203-like /// uncharacterized LOC100862473	0.40333	0.000366449
1424384_PM_a_at	Znrf1	zinc and ring finger 1	0.40306	0.000370113
1423309_PM_at	Tgoln1 /// Tgoln2	trans-golgi network protein /// trans-golgi network protein 2	0.402776	0.000373999
1451392_PM_at	Elmod3	ELMO/CED-12 domain containing 3	0.402712	0.000374879
1439493_PM_at	Zfp827	zinc finger protein 827	0.402619	0.000376162
1424667_PM_a_at	Cux1	cut-like homeobox 1	0.402453	0.000378467
1417008_PM_at	Crat	carnitine acetyltransferase	0.402397	0.00037925
1438983_PM_x_at	Vipar	VPS33B interacting protein, apical-basolateral polarity regulator	0.402329	0.000380199
1459764_PM_x_at	Snx10	Sorting nexin 10	0.402133	0.000382935
1433697_PM_at	Patl1	protein associated with topoisomerase II homolog 1 (yeast)	0.4021	0.000383398
1416549_PM_at	Slc35b4	solute carrier family 35, member B4	0.402074	0.000383772
1452926_PM_at	Ttc14	tetratricopeptide repeat domain 14	0.401994	0.000384895
1418343_PM_at	Gtf2ird2	GTF2I repeat domain containing 2	0.401881	0.000386499
1436169_PM_at	NULL	NULL	0.401849	0.000386956
1459359_PM_at	NULL	NULL	0.401792	0.000387756
1450776_PM_at	Agpat6	1-acylglycerol-3-phosphate O-acyltransferase 6 (lysophosphatidic acid acyltransferase, zeta)	0.401784	0.00038788
1452100_PM_at	Ctdnep1	CTD nuclear envelope phosphatase 1	0.40153	0.000391499
1426490_PM_at	Bfar	bifunctional apoptosis regulator	0.401415	0.000393159
1459212_PM_at	Anapc11	anaphase promoting complex subunit 11	0.401339	0.000394243
1458904_PM_at	Fzd6	Frizzled homolog 6 (Drosophila)	0.400833	0.000401611
1439751_PM_at	Rslcan18	Regulator of sex-limitation candidate 18	0.400714	0.000403371
1436628_PM_at	Ulk4	unc-51-like kinase 4	0.399949	0.000414788
1437483_PM_at	Zfp513	zinc finger protein 513	0.39989	0.000415677
1432364_PM_at	4930556N13Rik	RIKEN cDNA 4930556N13 gene	0.39969	0.000418729
1420808_PM_at	Ncoa4	nuclear receptor coactivator 4	0.39955	0.000420867
1455661_PM_at	Gm9958	predicted gene 9958	0.399468	0.000422118
1428094_PM_at	Lamp2	lysosomal-associated membrane protein 2	0.398828	0.000432065
1415977_PM_at	Isyna1	myo-inositol 1-phosphate synthase A1	0.398698	0.000434108
1416978_PM_at	Fcgrt	Fc receptor, IgG, alpha chain transporter	0.398681	0.00043437
1439353_PM_x_at	Tmem56	transmembrane protein 56	0.398491	0.000437388
1438935_PM_at	NULL	NULL	0.398476	0.00043762
1443550_PM_at	NULL	NULL	0.398422	0.000438476
1436253_PM_at	Pex16	peroxisomal biogenesis factor 16	0.398375	0.00043922
1447116_PM_at	NULL	NULL	0.398189	0.000442204
1426107_PM_at	Prdm9	PR domain containing 9	0.397818	0.000448185
1436192_PM_at	Arfgef2	ADP-ribosylation factor guanine nucleotide-exchange factor 2 (brefeldin A-inhibited)	0.396994	0.000461736
1455803_PM_at	Slco4a1	solute carrier organic anion transporter family, member 4a1	0.396972	0.000462117
1436351_PM_at	Coq3	coenzyme Q3 homolog, methyltransferase (yeast)	0.396782	0.000465293
1426940_PM_at	Sidt2	SID1 transmembrane family, member 2	0.396756	0.000465725
1418014_PM_a_at	B4galt1	UDP-Gal:betaGlcNAc beta 1,4- galactosyltransferase, polypeptide 1	0.396537	0.000469429
1424573_PM_at	Tmed5	transmembrane emp24 protein transport domain containing 5	0.396459	0.000470736
1424379_PM_at	Car11	carbonic anhydrase 11	0.396223	0.000474772
1458430_PM_at	C87436	expressed sequence C87436	0.396209	0.000474997
1455208_PM_at	Pex19	peroxisomal biogenesis factor 19	0.396101	0.000476858
1424777_PM_at	Dcaf4	DDB1 and CUL4 associated factor 4	0.395894	0.000480421
1438422_PM_at	Lrrc20	leucine rich repeat containing 20	0.39581	0.00048188
1456820_PM_at	NULL	NULL	0.395726	0.000483334
1435983_PM_at	LOC100502684	uncharacterized LOC100502684	0.395662	0.000484453
1438035_PM_at	Fam82a1	family with sequence similarity 82, member A1	0.395607	0.000485412
1423836_PM_at	Zfp503	zinc finger protein 503	0.39557	0.000486059
1423872_PM_a_at	Dag1	dystroglycan 1	0.395505	0.000487192
1449982_PM_at	Il11	interleukin 11	0.395191	0.000492727
1438160_PM_x_at	Slco4a1	solute carrier organic anion transporter family, member 4a1	0.395126	0.000493868
1427309_PM_at	Pars2	prolyl-tRNA synthetase (mitochondrial)(putative)	0.394489	0.000505297
1426489_PM_s_at	Bfar	bifunctional apoptosis regulator	0.394447	0.000506051
1446341_PM_at	6030403N03Rik	RIKEN cDNA 6030403N03 gene	0.394401	0.000506895
1446477_PM_at	Zfp622	zinc finger protein 622	0.394365	0.000507546
1453675_PM_at	Slc16a10	solute carrier family 16 (monocarboxylic acid transporters), member 10	0.394362	0.0005076
1451479_PM_a_at	Tmem53	transmembrane protein 53	0.394228	0.000510041
1426477_PM_at	Rasa1	RAS p21 protein activator 1	0.394189	0.000510747
1416798_PM_a_at	Nme4	NME/NM23 nucleoside diphosphate kinase 4	0.393791	0.000518076
1434175_PM_s_at	Tecpr1	tectonin beta-propeller repeat containing 1	0.39375	0.000518846
1441339_PM_at	Chd9	chromodomain helicase DNA binding protein 9	0.393706	0.000519659
1448518_PM_at	Timm22	translocase of inner mitochondrial membrane 22 homolog (yeast)	0.393479	0.00052389
1427202_PM_at	4833442J19Rik	RIKEN cDNA 4833442J19 gene	0.393342	0.000526455
1432165_PM_at	8430422H06Rik	RIKEN cDNA 8430422H06 gene	0.39334	0.000526491
1418888_PM_a_at	Sepx1	selenoprotein X 1	0.393033	0.000532292
1444841_PM_at	NULL	NULL	0.393011	0.000532717
1459063_PM_at	NULL	NULL	0.392974	0.000533413
1425684_PM_at	Akr1b10	aldo-keto reductase family 1, member B10 (aldose reductase)	0.392904	0.000534757
1426693_PM_x_at	Cox15	COX15 homolog, cytochrome c oxidase assembly protein (yeast)	0.392545	0.000541627
1438153_PM_x_at	Coq10a	coenzyme Q10 homolog A (yeast)	0.392408	0.000544283
1424513_PM_at	Atp6v0a2	ATPase, H+ transporting, lysosomal V0 subunit A2	0.39235	0.000545406
1436168_PM_at	C730029A08Rik	RIKEN cDNA C730029A08 gene	0.391889	0.000554435
1438313_PM_at	NULL	NULL	0.391883	0.000554543
1424057_PM_at	Gdap2	ganglioside-induced differentiation-associated-protein 2	0.391802	0.000556156
1425342_PM_a_at	Kcnk3	potassium channel, subfamily K, member 3	0.391789	0.000556393
1437573_PM_at	NULL	NULL	0.391667	0.000558826
1427920_PM_at	Phf19	PHD finger protein 19	0.391645	0.00055925
1439176_PM_at	Zfp953	zinc finger protein 953	0.391564	0.000560858
1459569_PM_at	NULL	NULL	0.391449	0.000563153
1435330_PM_at	Pyhin1	pyrin and HIN domain family, member 1	0.391253	0.000567093
1456718_PM_at	Tmem56	transmembrane protein 56	0.391167	0.000568833
1447327_PM_at	Gm7969	predicted gene 7969	0.391002	0.000572158
1445710_PM_x_at	Duxbl /// Gm10391 /// Gm10394	double homeobox B-like /// predicted gene 10391 /// predicted gene 10394	0.39093	0.000573635
1429121_PM_at	Spopl	speckle-type POZ protein-like	0.390815	0.000575967
1451301_PM_at	Tmod2	tropomodulin 2	0.390684	0.000578641
1451414_PM_at	Nop16	NOP16 nucleolar protein homolog (yeast)	0.390599	0.000580392
1455332_PM_x_at	Fcgr2b	Fc receptor, IgG, low affinity IIb	0.390511	0.000582195
1418882_PM_at	Nlrp5	NLR family, pyrin domain containing 5	0.389966	0.000593534
1424064_PM_at	Rab1b	RAB1B, member RAS oncogene family	0.389718	0.000598756
1435168_PM_at	Zfp710	zinc finger protein 710	0.389378	0.000605983
1438654_PM_x_at	Mmd2	monocyte to macrophage differentiation-associated 2	0.389189	0.000610036
1420679_PM_a_at	Aig1	androgen-induced 1	0.388874	0.000616844
1434508_PM_at	Ube2q1	ubiquitin-conjugating enzyme E2Q (putative) 1	0.388808	0.000618267
1441016_PM_at	NULL	NULL	0.388796	0.000618541
1434064_PM_at	Orai3	ORAI calcium release-activated calcium modulator 3	0.388555	0.000623802
1420003_PM_at	Nsun5	NOL1/NOP2/Sun domain family, member 5	0.388545	0.000624018
1417211_PM_a_at	1110032A03Rik	RIKEN cDNA 1110032A03 gene	0.387991	0.000636294
1446909_PM_at	NULL	NULL	0.38793	0.000637647
1436551_PM_at	Fgfr1	fibroblast growth factor receptor 1	0.387918	0.00063792
1429184_PM_at	Gm4070 /// Gvin1	predicted gene 4070 /// GTPase, very large interferon inducible 1	0.387764	0.000641379
1447239_PM_at	NULL	NULL	0.387744	0.00064183
1450611_PM_at	Orm3	orosomucoid 3	0.387662	0.000643685
1418064_PM_at	Tfpt	TCF3 (E2A) fusion partner	0.387621	0.000644621
1416737_PM_at	Gys1	glycogen synthase 1, muscle	0.387538	0.000646477
1449162_PM_at	Pop7	processing of precursor 7, ribonuclease P family, (S. cerevisiae)	0.387518	0.000646952
1421997_PM_s_at	Itga3	integrin alpha 3	0.387506	0.000647218
1459351_PM_at	Adra1a	adrenergic receptor, alpha 1a	0.387219	0.000653756
1456676_PM_a_at	Pfkfb3	6-phosphofructo-2-kinase/fructose-2,6-biphosphatase 3	0.387042	0.00065783
1444524_PM_at	Gm14005	predicted gene 14005	0.386951	0.000659922
1439694_PM_at	Fbxw16 /// Fbxw23	F-box and WD-40 domain protein 16 /// F-box and WD-40 domain protein 23	0.386845	0.000662371
1416096_PM_at	Vipar	VPS33B interacting protein, apical-basolateral polarity regulator	0.386679	0.000666227
1456284_PM_at	Tmem171	transmembrane protein 171	0.386579	0.00066857
1431166_PM_at	Chd1	chromodomain helicase DNA binding protein 1	0.386446	0.000671685
1448164_PM_at	Klhdc3	kelch domain containing 3	0.386181	0.000677916
1456265_PM_at	Lekr1	leucine, glutamate and lysine rich 1	0.385975	0.00068281
1428744_PM_s_at	Bri3bp	Bri3 binding protein	0.385952	0.000683364
1427354_PM_at	Hoxa4	homeobox A4	0.385653	0.000690528
1437176_PM_at	Nlrc5	NLR family, CARD domain containing 5	0.385425	0.000696028
1440897_PM_at	Gm17619	Predicted gene, 17619	0.385398	0.000696693
1451708_PM_at	Gpr33	G protein-coupled receptor 33	0.385365	0.000697484
1426095_PM_a_at	Tnfrsf22	tumor necrosis factor receptor superfamily, member 22	0.385317	0.000698663
1425764_PM_a_at	Bcat2	branched chain aminotransferase 2, mitochondrial	0.38526	0.000700053
1425519_PM_a_at	Cd74	CD74 antigen (invariant polypeptide of major histocompatibility complex, class II antigen-associated)	0.385255	0.000700178
1428812_PM_at	1700040L02Rik	RIKEN cDNA 1700040L02 gene	0.385219	0.000701036
1418825_PM_at	Irgm1	immunity-related GTPase family M member 1	0.384818	0.000710884
1416344_PM_at	Lamp2	lysosomal-associated membrane protein 2	0.384787	0.000711673
1428210_PM_s_at	Chuk	conserved helix-loop-helix ubiquitous kinase	0.384735	0.000712953
1445791_PM_at	NULL	NULL	0.384529	0.000718062
1424804_PM_at	Mios	missing oocyte, meiosis regulator, homolog (Drosophila)	0.384332	0.000723002
1431220_PM_at	2810416G20Rik	RIKEN cDNA 2810416G20 gene	0.384249	0.000725088
1423553_PM_at	Dnajb3	DnaJ (Hsp40) homolog, subfamily B, member 3	0.384099	0.000728874
1447285_PM_at	NULL	NULL	0.384096	0.000728951
1415904_PM_at	Lpl	lipoprotein lipase	0.384068	0.000729661
1420791_PM_x_at	Speer4f	spermatogenesis associated glutamate (E)-rich protein 4f	0.384012	0.000731079
1438189_PM_s_at	Epb4.9	erythrocyte protein band 4.9	0.383958	0.000732445
1453529_PM_at	6330418B08Rik	RIKEN cDNA 6330418B08 gene	0.383909	0.000733691
1416289_PM_at	Plod1	procollagen-lysine, 2-oxoglutarate 5-dioxygenase 1	0.38388	0.000734438
1446625_PM_at	Tmem100	transmembrane protein 100	0.38348	0.000744681
1428708_PM_x_at	Ptms	parathymosin	0.383404	0.000746646
1456315_PM_a_at	Ptpla	protein tyrosine phosphatase-like (proline instead of catalytic arginine), member a	0.38331	0.000749079
1439936_PM_at	BE949265	cDNA sequence BE949265	0.383066	0.00075541
1441181_PM_at	NULL	NULL	0.382883	0.000760202
1428716_PM_at	Pex1	peroxisomal biogenesis factor 1	0.382857	0.000760898
1449733_PM_s_at	Siah1a	seven in absentia 1A	0.382757	0.000763539
1459983_PM_at	Impa2	inositol (myo)-1(or 4)-monophosphatase 2	0.38244	0.000771917
1433663_PM_s_at	Ncbp1	nuclear cap binding protein subunit 1	0.382357	0.000774133
1419103_PM_a_at	Abhd6	abhydrolase domain containing 6	0.382284	0.000776093
1451341_PM_s_at	Tmem189	transmembrane protein 189	0.382181	0.000778851
1425552_PM_at	Hip1r	huntingtin interacting protein 1 related	0.382111	0.000780745
1431840_PM_at	Dennd1c	DENN/MADD domain containing 1C	0.381949	0.000785117
1443033_PM_at	Rbm14	RNA binding motif protein 14	0.381779	0.000789717
1446905_PM_at	NULL	NULL	0.381691	0.000792122
1459650_PM_at	Terf2	telomeric repeat binding factor 2	0.381584	0.000795036
1417075_PM_at	Fam136a	family with sequence similarity 136, member A	0.38157	0.000795429
1416790_PM_a_at	Gm5806 /// Gm9855 /// Tdg	predicted gene 5806 /// thymine DNA glycosylase pseudogene /// thymine DNA glycosylase	0.381382	0.000800575
1428143_PM_a_at	Pnpla2	patatin-like phospholipase domain containing 2	0.38129	0.000803113
1453485_PM_s_at	1110005A03Rik	RIKEN cDNA 1110005A03 gene	0.381217	0.000805143
1436942_PM_at	A930035D04Rik	RIKEN cDNA A930035D04 gene	0.381176	0.00080628
1454935_PM_at	Fitm2	fat storage-inducing transmembrane protein 2	0.380862	0.000815031
1430977_PM_at	Fam159b	family with sequence similarity 159, member B	0.38069	0.000819853
1456295_PM_at	B230114P17Rik	RIKEN cDNA B230114P17 gene	0.380444	0.000826803
1438780_PM_at	Stx1b	syntaxin 1B	0.380295	0.000831018
1451796_PM_s_at	Hdc	histidine decarboxylase	0.380124	0.000835915
1432559_PM_at	2210409D07Rik	RIKEN cDNA 2210409D07 gene	0.379965	0.000840487
1446423_PM_at	NULL	NULL	0.379958	0.000840677
1457065_PM_at	Upk1b	uroplakin 1B	0.379758	0.000846447
1421025_PM_at	Agpat1	1-acylglycerol-3-phosphate O-acyltransferase 1 (lysophosphatidic acid acyltransferase, alpha)	0.379754	0.000846555
1452979_PM_at	Atat1	alpha tubulin acetyltransferase 1	0.379639	0.000849907
1441607_PM_at	AU015603	expressed sequence AU015603	0.37948	0.000854523
1438309_PM_at	Acvr1c	activin A receptor, type IC	0.379321	0.000859185
1443871_PM_at	NULL	NULL	0.379252	0.00086123
1418244_PM_at	Naa20	N(alpha)-acetyltransferase 20, NatB catalytic subunit	0.379202	0.000862695
1444080_PM_at	Nav2	neuron navigator 2	0.379064	0.000866761
1424518_PM_at	Apol9a /// Apol9b	apolipoprotein L 9a /// apolipoprotein L 9b	0.378964	0.000869721
1455496_PM_at	Pfas	phosphoribosylformylglycinamidine synthase (FGAR amidotransferase)	0.378842	0.000873352
1420762_PM_a_at	Ybx2	Y box protein 2	0.378695	0.000877755
1430677_PM_at	4930442L01Rik	RIKEN cDNA 4930442L01 gene	0.378665	0.000878658
1439489_PM_at	O3far1	omega-3 fatty acid receptor 1	0.378574	0.000881369
1459635_PM_at	NULL	NULL	0.378426	0.000885847
1423134_PM_at	Rilpl2	Rab interacting lysosomal protein-like 2	0.378415	0.00088617
1428824_PM_at	2310003C23Rik	RIKEN cDNA 2310003C23 gene	0.378335	0.00088858
1417456_PM_at	Gnpat	glyceronephosphate O-acyltransferase	0.378237	0.000891569
1452221_PM_a_at	Cxxc1	CXXC finger 1 (PHD domain)	0.378011	0.000898431
1454427_PM_at	4930467D19Rik	RIKEN cDNA 4930467D19 gene	0.377895	0.000902002
1434100_PM_x_at	Ppargc1a	peroxisome proliferative activated receptor, gamma, coactivator 1 alpha	0.377675	0.000908783
1437163_PM_x_at	Gtf2h4	general transcription factor II H, polypeptide 4	0.377626	0.000910274
1436158_PM_at	Eif4ebp2	eukaryotic translation initiation factor 4E binding protein 2	0.377537	0.000913054
1434099_PM_at	Ppargc1a	peroxisome proliferative activated receptor, gamma, coactivator 1 alpha	0.377355	0.000918693
1430859_PM_at	5330427O13Rik	RIKEN cDNA 5330427O13 gene	0.377247	0.000922086
1448332_PM_at	Pex19	peroxisomal biogenesis factor 19	0.377234	0.000922495
1443149_PM_at	NULL	NULL	0.377072	0.000927559
1456469_PM_x_at	Lasp1	LIM and SH3 protein 1	0.376905	0.000932826
1438965_PM_x_at	A230056P14Rik	RIKEN cDNA A230056P14 gene	0.376872	0.000933887
1448173_PM_a_at	Top3b	topoisomerase (DNA) III beta	0.376813	0.000935766
1424163_PM_at	Rmnd5b	required for meiotic nuclear division 5 homolog B (S. cerevisiae)	0.376644	0.000941117
1432524_PM_at	4930550G17Rik	RIKEN cDNA 4930550G17 gene	0.376531	0.000944726
1423672_PM_at	Ttc30b	tetratricopeptide repeat domain 30B	0.376453	0.00094723
1452973_PM_at	Ppm1k	protein phosphatase 1K (PP2C domain containing)	0.376425	0.000948141
1423663_PM_at	Flcn	folliculin	0.376387	0.00094936
1431648_PM_at	4930528F23Rik	RIKEN cDNA 4930528F23 gene	0.376378	0.000949657
1435018_PM_at	Cacfd1	calcium channel flower domain containing 1	0.376201	0.000955368
1421324_PM_a_at	Akt2	thymoma viral proto-oncogene 2	0.376121	0.000957942
1460241_PM_a_at	St3gal5	ST3 beta-galactoside alpha-2,3-sialyltransferase 5	0.376051	0.000960202
1459082_PM_at	NULL	NULL	0.375814	0.000967927
1451710_PM_at	Oscar	osteoclast associated receptor	0.3758	0.000968397
1440481_PM_at	Stat1	signal transducer and activator of transcription 1	0.375676	0.000972452
1435093_PM_at	Zfyve20	zinc finger, FYVE domain containing 20	0.375505	0.000978103
1447436_PM_at	AI451250	expressed sequence AI451250	0.37522	0.00098756
1425225_PM_at	Fcgr4	Fc receptor, IgG, low affinity IV	0.375187	0.000988635
1449442_PM_at	Pex11a	peroxisomal biogenesis factor 11 alpha	0.375112	0.000991141
1434072_PM_at	Smcr7	Smith-Magenis syndrome chromosome region, candidate 7 homolog (human)	0.37508	0.000992201
1427970_PM_at	Zfp689	zinc finger protein 689	0.375033	0.000993797
1457070_PM_at	NULL	NULL	0.374826	0.00100074
1457915_PM_at	4833442J19Rik	RIKEN cDNA 4833442J19 gene	0.374712	0.0010046
1429182_PM_at	5430400D12Rik	RIKEN cDNA 5430400D12 gene	0.374695	0.00100518
1451256_PM_at	Slc52a2	solute carrier protein 52, member 2	0.374682	0.00100561
1438317_PM_a_at	Endog	endonuclease G	0.374651	0.00100665
1456967_PM_at	Trim66	tripartite motif-containing 66	0.374626	0.00100752
1435202_PM_at	Zfp574	zinc finger protein 574	0.374485	0.00101231
1418732_PM_s_at	Wdr83	WD repeat domain containing 83	0.37444	0.00101384
1442366_PM_at	NULL	NULL	0.374336	0.00101741
1431142_PM_s_at	Aifm2	apoptosis-inducing factor, mitochondrion-associated 2	0.374064	0.00102672
1430657_PM_at	1810034E14Rik	RIKEN cDNA 1810034E14 gene	0.37406	0.00102687
1446707_PM_at	NULL	NULL	0.374049	0.00102726
1421906_PM_at	Med1	mediator complex subunit 1	0.373989	0.00102934
1428591_PM_at	Pnpla2	patatin-like phospholipase domain containing 2	0.373964	0.00103021
1423587_PM_a_at	Exosc10	exosome component 10	0.373939	0.00103107
1442188_PM_at	NULL	NULL	0.373906	0.0010322
1423814_PM_at	Ddx41	DEAD (Asp-Glu-Ala-Asp) box polypeptide 41	0.373883	0.00103299
1443739_PM_at	NULL	NULL	0.373834	0.00103469
1425004_PM_s_at	Mocs1	molybdenum cofactor synthesis 1	0.373803	0.00103577
1426989_PM_at	Clstn3	calsyntenin 3	0.373603	0.00104277
1436735_PM_at	Nsun3	NOL1/NOP2/Sun domain family member 3	0.373574	0.00104377
1437048_PM_x_at	Stxbp2	syntaxin binding protein 2	0.373511	0.00104597
1460433_PM_at	Entpd6	ectonucleoside triphosphate diphosphohydrolase 6	0.373197	0.00105706
1432271_PM_a_at	Dcun1d5	DCN1, defective in cullin neddylation 1, domain containing 5 (S. cerevisiae)	0.373147	0.00105884
1427465_PM_at	Atp1a2	ATPase, Na+/K+ transporting, alpha 2 polypeptide	0.373096	0.00106063
1437866_PM_at	Dusp18	dual specificity phosphatase 18	0.372972	0.00106504
1435728_PM_at	Tyw3	tRNA-yW synthesizing protein 3 homolog (S. cerevisiae)	0.372918	0.00106699
1457365_PM_at	NULL	NULL	0.372857	0.00106916
1459731_PM_at	NULL	NULL	0.372787	0.00107165
1439018_PM_at	Fhdc1	FH2 domain containing 1	0.372711	0.00107441
1440405_PM_at	NULL	NULL	0.372688	0.00107523
1443676_PM_at	NULL	NULL	0.372599	0.00107845
1454355_PM_at	1810021M19Rik	RIKEN cDNA 1810021M19 gene	0.372507	0.00108175
1435036_PM_at	Aspg	asparaginase homolog (S. cerevisiae)	0.37247	0.00108309
1452671_PM_s_at	Lman1	lectin, mannose-binding, 1	0.372426	0.00108469
1424676_PM_s_at	Sec14l4	SEC14-like 4 (S. cerevisiae)	0.3724	0.00108563
1452766_PM_at	Tppp	tubulin polymerization promoting protein	0.372368	0.0010868
1431200_PM_a_at	Dph3	DPH3 homolog (KTI11, S. cerevisiae)	0.372201	0.00109286
1442604_PM_at	Ercc6	excision repair cross-complementing rodent repair deficiency, complementation group 6	0.372189	0.00109333
1453422_PM_a_at	Nadkd1	NAD kinase domain containing 1	0.372015	0.00109969
1454914_PM_at	2610101N10Rik	RIKEN cDNA 2610101N10 gene	0.371874	0.00110488
1420541_PM_at	Rdh16	retinol dehydrogenase 16	0.371862	0.00110531
1434893_PM_at	Atp1a2	ATPase, Na+/K+ transporting, alpha 2 polypeptide	0.371809	0.00110726
1423834_PM_s_at	Gga1	golgi associated, gamma adaptin ear containing, ARF binding protein 1	0.371664	0.00111263
1421732_PM_at	Glrp1	glutamine repeat protein 1	0.371642	0.00111345
1455295_PM_at	Slc38a7	solute carrier family 38, member 7	0.371541	0.00111721
1422966_PM_a_at	Tfrc	transferrin receptor	0.371479	0.00111953
1442006_PM_at	NULL	NULL	0.371334	0.00112495
1449011_PM_at	Slc12a7	solute carrier family 12, member 7	0.371147	0.00113198
1447864_PM_s_at	Pogk	pogo transposable element with KRAB domain	0.37099	0.00113791
1459187_PM_at	NULL	NULL	0.370761	0.00114662
1453905_PM_at	5033415L01Rik	RIKEN cDNA 5033415L01 gene	0.37062	0.00115199
1442837_PM_at	NULL	NULL	0.3706	0.00115276
1452797_PM_at	Fastkd3	FAST kinase domains 3	0.370584	0.00115337
1441670_PM_at	NULL	NULL	0.370556	0.00115445
1435715_PM_x_at	Gm5806 /// Gm9855 /// Tdg	predicted gene 5806 /// thymine DNA glycosylase pseudogene /// thymine DNA glycosylase	0.370338	0.00116285
1432942_PM_at	5730408A14Rik	RIKEN cDNA 5730408A14 gene	0.370294	0.00116455
1437365_PM_at	Nsun3	NOL1/NOP2/Sun domain family member 3	0.370207	0.00116793
1426070_PM_a_at	Kcnd3	potassium voltage-gated channel, Shal-related family, member 3	0.370101	0.00117202
1434930_PM_at	Tpcn1	two pore channel 1	0.37006	0.00117362
1426602_PM_at	Araf	v-raf murine sarcoma 3611 viral oncogene homolog	0.370037	0.00117454
1453479_PM_at	1700086P04Rik	RIKEN cDNA 1700086P04 gene	0.369935	0.0011785
1416539_PM_at	Siae	sialic acid acetylesterase	0.369707	0.00118746
1445962_PM_at	NULL	NULL	0.369668	0.00118898
1424557_PM_at	Zcchc9	zinc finger, CCHC domain containing 9	0.36953	0.00119443
1420653_PM_at	Tgfb1	transforming growth factor, beta 1	0.369521	0.00119479
1421024_PM_at	Agpat1	1-acylglycerol-3-phosphate O-acyltransferase 1 (lysophosphatidic acid acyltransferase, alpha)	0.369465	0.001197
1423141_PM_at	Lipa	lysosomal acid lipase A	0.369374	0.0012006
1416080_PM_at	Adam15	a disintegrin and metallopeptidase domain 15 (metargidin)	0.369309	0.0012032
1432633_PM_at	9430063H18Rik	RIKEN cDNA 9430063H18 gene	0.369288	0.00120405
1435648_PM_at	Lrrn4	leucine rich repeat neuronal 4	0.369134	0.00121021
1421322_PM_a_at	Irf9	interferon regulatory factor 9	0.369118	0.00121083
1425756_PM_at	Rab40b	Rab40b, member RAS oncogene family	0.369107	0.00121127
1434805_PM_at	Mllt1	myeloid/lymphoid or mixed-lineage leukemia (trithorax homolog, Drosophila); translocated to, 1	0.369044	0.00121381
1426417_PM_at	Yipf4	Yip1 domain family, member 4	0.369029	0.00121443
1426488_PM_at	Bfar	bifunctional apoptosis regulator	0.368788	0.00122411
1421128_PM_at	Zrsr2	zinc finger (CCCH type), RNA binding motif and serine/arginine rich 2	0.368782	0.00122436
1416936_PM_at	Aatk	apoptosis-associated tyrosine kinase	0.368747	0.0012258
1456238_PM_at	Zfp133-ps	zinc finger protein 133, pseudogene	0.368714	0.00122712
1449849_PM_a_at	Fbxl6	F-box and leucine-rich repeat protein 6	0.368602	0.00123168
1435223_PM_at	Erlin2	ER lipid raft associated 2	0.368428	0.00123876
1433802_PM_at	Tmem151a	transmembrane protein 151A	0.368419	0.00123914
1423984_PM_a_at	LOC100046899 /// Meis3	homeobox protein Meis3-like /// Meis homeobox 3	0.3683	0.00124401
1425525_PM_a_at	P2rx4	purinergic receptor P2X, ligand-gated ion channel 4	0.368222	0.00124723
1439038_PM_at	Khnyn	KH and NYN domain containing	0.368115	0.00125163
1431321_PM_at	LOC100862344 /// P2rx3	uncharacterized LOC100862344 /// purinergic receptor P2X, ligand-gated ion channel, 3	0.368087	0.00125279
1459511_PM_at	NULL	NULL	0.367888	0.00126103
1459784_PM_x_at	Lonp2	lon peptidase 2, peroxisomal	0.367839	0.00126307
1435476_PM_a_at	Fcgr2b	Fc receptor, IgG, low affinity IIb	0.367495	0.00127746
1458933_PM_at	Slc22a15	solute carrier family 22 (organic anion/cation transporter), member 15	0.367457	0.00127906
1445305_PM_at	Slc10a7	Solute carrier family 10 (sodium/bile acid cotransporter family), member 7	0.367438	0.00127984
1452370_PM_s_at	Rabl6	RAB, member of RAS oncogene family-like 6	0.367424	0.00128044
1458208_PM_s_at	Mccc1	methylcrotonoyl-Coenzyme A carboxylase 1 (alpha)	0.367306	0.00128543
1424301_PM_at	Zfp219	zinc finger protein 219	0.367286	0.00128626
1416940_PM_at	Ppif	peptidylprolyl isomerase F (cyclophilin F)	0.367284	0.00128638
1433881_PM_at	Dnajc11	DnaJ (Hsp40) homolog, subfamily C, member 11	0.367192	0.00129024
1421579_PM_at	Hoxa9	homeobox A9	0.366997	0.00129856
1416947_PM_s_at	Acaa1a /// Acaa1b	acetyl-Coenzyme A acyltransferase 1A /// acetyl-Coenzyme A acyltransferase 1B	0.366975	0.00129949
1435376_PM_at	Ddhd2	DDHD domain containing 2	0.366964	0.00129997
1416408_PM_at	Acox1	acyl-Coenzyme A oxidase 1, palmitoyl	0.366879	0.00130358
1423117_PM_at	Pum1	pumilio 1 (Drosophila)	0.366878	0.00130364
1421171_PM_at	Adam12	a disintegrin and metallopeptidase domain 12 (meltrin alpha)	0.366856	0.00130459
1416378_PM_at	Pnkp	polynucleotide kinase 3'- phosphatase	0.366767	0.00130841
1428637_PM_at	Dyrk2	dual-specificity tyrosine-(Y)-phosphorylation regulated kinase 2	0.366689	0.00131176
1456597_PM_at	Heatr3	HEAT repeat containing 3	0.366521	0.00131903
1420119_PM_s_at	Phf3	PHD finger protein 3	0.366512	0.00131941
1442562_PM_at	Zfp827	zinc finger protein 827	0.366458	0.00132174
1458717_PM_at	C030010L15Rik	RIKEN cDNA C030010L15 gene	0.366379	0.00132518
1428277_PM_at	Otud6b	OTU domain containing 6B	0.366355	0.0013262
1451496_PM_at	Mtss1	metastasis suppressor 1	0.36635	0.00132645
1427689_PM_a_at	Tnip1	TNFAIP3 interacting protein 1	0.366342	0.0013268
1437398_PM_a_at	Aldh9a1	aldehyde dehydrogenase 9, subfamily A1	0.366101	0.00133731
1434155_PM_a_at	2310061I04Rik	RIKEN cDNA 2310061I04 gene	0.365978	0.00134269
1419128_PM_at	Itgax	integrin alpha X	0.365957	0.00134362
1419757_PM_at	Pitpnm2	phosphatidylinositol transfer protein, membrane-associated 2	0.365947	0.00134407
1423704_PM_at	Pla2g15	phospholipase A2, group XV	0.365906	0.00134585
1444667_PM_at	Brdt	bromodomain, testis-specific	0.365897	0.00134627
1416738_PM_at	Brap	BRCA1 associated protein	0.365769	0.00135191
1427079_PM_at	Mapre3	microtubule-associated protein, RP/EB family, member 3	0.365647	0.00135733
1455464_PM_x_at	Upk1b	uroplakin 1B	0.365484	0.00136459
1420148_PM_at	Slc6a6	solute carrier family 6 (neurotransmitter transporter, taurine), member 6	0.365405	0.00136811
1430769_PM_s_at	Fam122a	family with sequence similarity 122, member A	0.365238	0.00137561
1459340_PM_at	NULL	NULL	0.365218	0.00137652
1435338_PM_at	Cdk6	cyclin-dependent kinase 6	0.365062	0.00138353
1436849_PM_x_at	Gaa	glucosidase, alpha, acid	0.364938	0.00138914
1454206_PM_a_at	Adam15	a disintegrin and metallopeptidase domain 15 (metargidin)	0.364835	0.00139382
1417707_PM_at	N4bp2l1	NEDD4 binding protein 2-like 1	0.364807	0.00139512
1433506_PM_at	Lrrc8d	leucine rich repeat containing 8D	0.364734	0.00139844
1415803_PM_at	Cx3cl1	chemokine (C-X3-C motif) ligand 1	0.364519	0.00140828
1421840_PM_at	Abca1	ATP-binding cassette, sub-family A (ABC1), member 1	0.364427	0.00141252
1441813_PM_at	Gm9484	predicted gene 9484	0.364182	0.00142382
1439858_PM_at	Pgpep1	pyroglutamyl-peptidase I	0.364176	0.00142411
1448148_PM_at	Grn	granulin	0.364071	0.00142897
1422174_PM_at	Pdx1	pancreatic and duodenal homeobox 1	0.364051	0.00142993
1436918_PM_at	Dyrk2	dual-specificity tyrosine-(Y)-phosphorylation regulated kinase 2	0.363995	0.00143254
1428265_PM_at	Ppp2r1b	protein phosphatase 2 (formerly 2A), regulatory subunit A (PR 65), beta isoform	0.36373	0.00144492
1416399_PM_a_at	Hmox2	heme oxygenase (decycling) 2	0.363605	0.00145083
1457734_PM_at	NULL	NULL	0.363597	0.00145121
1441993_PM_at	Ap3s2	adaptor-related protein complex 3, sigma 2 subunit	0.363564	0.00145272
1446954_PM_at	NULL	NULL	0.36355	0.0014534
1433903_PM_at	Prps1l3	phosphoribosyl pyrophosphate synthetase 1-like 3	0.363332	0.00146374
1439703_PM_at	Cd200r1	CD200 receptor 1	0.363289	0.00146578
1424789_PM_at	Zscan22	zinc finger and SCAN domain containing 22	0.363161	0.00147188
1452952_PM_at	9030418K01Rik	RIKEN cDNA 9030418K01 gene	0.363021	0.00147859
1456767_PM_at	Lrfn3	leucine rich repeat and fibronectin type III domain containing 3	0.362937	0.00148262
1456949_PM_at	NULL	NULL	0.362885	0.00148512
1449088_PM_at	Fbp2	fructose bisphosphatase 2	0.362768	0.00149079
1422131_PM_at	Dcp1a	DCP1 decapping enzyme homolog A (S. cerevisiae)	0.362719	0.00149314
1460555_PM_at	Fam65b	family with sequence similarity 65, member B	0.362397	0.0015088
1417565_PM_at	Abhd5	abhydrolase domain containing 5	0.362397	0.00150882
1438716_PM_at	Trim30d	tripartite motif-containing 30D	0.362352	0.00151103
1453196_PM_a_at	Oasl2	2'-5' oligoadenylate synthetase-like 2	0.36227	0.00151504
1434405_PM_at	Fnip1	folliculin interacting protein 1	0.362215	0.0015177
1435690_PM_at	2310008H09Rik	RIKEN cDNA 2310008H09 gene	0.362189	0.00151898
1427389_PM_at	BC021785	cDNA sequence BC021785	0.362014	0.00152763
1440999_PM_at	Zfp697	zinc finger protein 697	0.362012	0.00152774
1442593_PM_at	NULL	NULL	0.36195	0.0015308
1442073_PM_at	Inpp1	inositol polyphosphate-1-phosphatase	0.361924	0.0015321
1434690_PM_at	Lclat1	lysocardiolipin acyltransferase 1	0.361869	0.00153478
1425386_PM_at	Ocstamp	osteoclast stimulatory transmembrane protein	0.361758	0.00154033
1454930_PM_at	Tbcel	tubulin folding cofactor E-like	0.361704	0.00154303
1445231_PM_at	NULL	NULL	0.361674	0.00154451
1433310_PM_at	D530031A16Rik	RIKEN cDNA D530031A16 gene	0.361567	0.00154986
1422570_PM_at	Yy1	YY1 transcription factor	0.361372	0.00155963
1422527_PM_at	H2-DMa	histocompatibility 2, class II, locus DMa	0.361194	0.00156861
1415704_PM_a_at	Cdv3	carnitine deficiency-associated gene expressed in ventricle 3	0.361145	0.00157113
1440800_PM_at	NULL	NULL	0.361032	0.00157684
1457728_PM_at	Fam129c	family with sequence similarity 129, member C	0.361031	0.0015769
1439884_PM_at	Nudt16	nudix (nucleoside diphosphate linked moiety X)-type motif 16	0.361001	0.00157842
1433918_PM_at	Atg4d	autophagy related 4D, cysteine peptidase	0.360995	0.00157872
1460010_PM_a_at	Ptdss2	phosphatidylserine synthase 2	0.360916	0.00158278
1422996_PM_at	Acot2	acyl-CoA thioesterase 2	0.360839	0.00158667
1421938_PM_at	Serhl	serine hydrolase-like	0.360807	0.00158834
1451772_PM_at	Tpcn1	two pore channel 1	0.360534	0.00160237
1455576_PM_at	Rinl	Ras and Rab interactor-like	0.360363	0.0016112
1416347_PM_at	Men1	multiple endocrine neoplasia 1	0.360235	0.00161782
1455102_PM_at	Larp4	La ribonucleoprotein domain family, member 4	0.360195	0.00161996
1420657_PM_at	Ucp3	uncoupling protein 3 (mitochondrial, proton carrier)	0.360137	0.00162297
1425020_PM_at	Ubxn2a	UBX domain protein 2A	0.359888	0.00163602
1450459_PM_at	2010106G01Rik	RIKEN cDNA 2010106G01 gene	0.359853	0.00163784
1420984_PM_at	Pctp	phosphatidylcholine transfer protein	0.359809	0.00164017
1439831_PM_at	NULL	NULL	0.359735	0.00164405
1426408_PM_at	Celf1	CUGBP, Elav-like family member 1	0.359564	0.00165311
1437751_PM_at	Ppargc1a	peroxisome proliferative activated receptor, gamma, coactivator 1 alpha	0.359497	0.00165667
1436537_PM_at	Zfp629	zinc finger protein 629	0.359488	0.00165713
1422526_PM_at	Acsl1	acyl-CoA synthetase long-chain family member 1	0.359479	0.00165765
1441516_PM_a_at	C130050O18Rik	RIKEN cDNA C130050O18 gene	0.359102	0.00167779
1429188_PM_at	Cox11	COX11 homolog, cytochrome c oxidase assembly protein (yeast)	0.359004	0.00168306
1417622_PM_at	Slc12a2	solute carrier family 12, member 2	0.358971	0.00168486
1423495_PM_at	Decr2	2-4-dienoyl-Coenzyme A reductase 2, peroxisomal	0.358915	0.00168785
1443053_PM_at	NULL	NULL	0.358827	0.00169263
1428328_PM_at	Nup50	nucleoporin 50	0.358737	0.00169752
1460712_PM_s_at	Ap1g1	adaptor protein complex AP-1, gamma 1 subunit	0.358712	0.00169889
1457011_PM_at	NULL	NULL	0.358662	0.00170162
1457123_PM_at	Nrg4	neuregulin 4	0.358612	0.00170433
1450688_PM_at	Rgl2	ral guanine nucleotide dissociation stimulator-like 2	0.358456	0.00171286
1451270_PM_at	Dusp18	dual specificity phosphatase 18	0.358452	0.00171306
1449001_PM_at	Ivd	isovaleryl coenzyme A dehydrogenase	0.358297	0.00172157
1436695_PM_x_at	Elmod3	ELMO/CED-12 domain containing 3	0.358119	0.00173137
1436561_PM_at	Suv39h2	suppressor of variegation 3-9 homolog 2 (Drosophila)	0.357943	0.00174113
1418857_PM_at	Slc13a2	solute carrier family 13 (sodium-dependent dicarboxylate transporter), member 2	0.357932	0.00174176
1431829_PM_a_at	Rgl3	ral guanine nucleotide dissociation stimulator-like 3	0.357905	0.00174325
1445359_PM_at	Adcy1	adenylate cyclase 1	0.3578	0.00174909
1449964_PM_a_at	Mlycd	malonyl-CoA decarboxylase	0.357776	0.00175047
1429165_PM_at	3110001I22Rik	RIKEN cDNA 3110001I22 gene	0.357674	0.00175614
1450797_PM_a_at	Cbx1	chromobox 1	0.357643	0.00175792
1453837_PM_at	Fam65b	family with sequence similarity 65, member B	0.357562	0.00176245
1432517_PM_a_at	Nnmt	nicotinamide N-methyltransferase	0.357459	0.00176823
1433545_PM_s_at	Acad11	acyl-Coenzyme A dehydrogenase family, member 11	0.357441	0.00176926
1457440_PM_at	Sstr4	somatostatin receptor 4	0.357441	0.00176927
1431084_PM_x_at	1810014B01Rik	RIKEN cDNA 1810014B01 gene	0.357415	0.00177071
1437623_PM_x_at	Xrcc3	X-ray repair complementing defective repair in Chinese hamster cells 3	0.357359	0.0017739
1454391_PM_at	6030442K20Rik	RIKEN cDNA 6030442K20 gene	0.357172	0.00178451
1448417_PM_at	Ninj1	ninjurin 1	0.357127	0.00178705
1428673_PM_at	Sympk	symplekin	0.357104	0.00178838
1454738_PM_x_at	Pex6	peroxisomal biogenesis factor 6	0.357077	0.00178992
1423138_PM_at	Wdr4	WD repeat domain 4	0.357075	0.00179
1453003_PM_at	Sorl1	sortilin-related receptor, LDLR class A repeats-containing	0.357012	0.00179359
1439121_PM_at	H2-T10 /// H2-T22 /// H2-T9	histocompatibility 2, T region locus 10 /// histocompatibility 2, T region locus 22 /// histocompatibility 2, T region locus 9	0.356888	0.00180069
1455267_PM_at	Esrrg	estrogen-related receptor gamma	0.356888	0.00180072
1438718_PM_at	Fgf9	fibroblast growth factor 9	0.356885	0.00180087
1415792_PM_at	Rbck1	RanBP-type and C3HC4-type zinc finger containing 1	0.356816	0.00180485
1420401_PM_a_at	Ramp3	receptor (calcitonin) activity modifying protein 3	0.356808	0.00180527
1450845_PM_a_at	Bzw1	basic leucine zipper and W2 domains 1	0.356704	0.00181127
1419714_PM_at	Cd274	CD274 antigen	0.356634	0.00181529
1451481_PM_s_at	Osta	organic solute transporter alpha	0.356376	0.00183026
1426078_PM_a_at	Gpr108	G protein-coupled receptor 108	0.356314	0.00183385
1443495_PM_at	Atp5j2	ATP synthase, H+ transporting, mitochondrial F0 complex, subunit F2	0.356229	0.00183884
1435458_PM_at	Pim1	proviral integration site 1	0.356137	0.00184423
1424259_PM_at	Lmf1	lipase maturation factor 1	0.35598	0.00185343
1425995_PM_s_at	Wt1	Wilms tumor 1 homolog	0.355935	0.00185606
1458025_PM_at	NULL	NULL	0.355935	0.00185608
1449131_PM_s_at	Cd1d1	CD1d1 antigen	0.355913	0.00185735
1427213_PM_at	Pfkfb1	6-phosphofructo-2-kinase/fructose-2,6-biphosphatase 1	0.355791	0.00186459
1460058_PM_at	NULL	NULL	0.355784	0.00186499
1428453_PM_at	Naa30	N(alpha)-acetyltransferase 30, NatC catalytic subunit	0.355617	0.00187484
1421217_PM_a_at	Lgals9	lectin, galactose binding, soluble 9	0.355526	0.00188031
1459617_PM_at	Mapk14	Mitogen-activated protein kinase 14	0.355478	0.00188316
1438382_PM_x_at	Urgcp	Upregulator of cell proliferation	0.355347	0.00189098
1428378_PM_at	Zc3hav1	zinc finger CCCH type, antiviral 1	0.35531	0.00189317
1425065_PM_at	Oas2	2'-5' oligoadenylate synthetase 2	0.355223	0.00189841
1456131_PM_x_at	Dag1	dystroglycan 1	0.35516	0.00190222
1459872_PM_x_at	H2-DMa	histocompatibility 2, class II, locus DMa	0.355115	0.00190494
1444193_PM_at	Adhfe1	alcohol dehydrogenase, iron containing, 1	0.35492	0.00191671
1452356_PM_at	Iqcc	IQ motif containing C	0.354864	0.00192012
1450444_PM_a_at	Nr1h3	nuclear receptor subfamily 1, group H, member 3	0.354734	0.00192801
1424505_PM_at	Rmnd1	required for meiotic nuclear division 1 homolog (S. cerevisiae)	0.354734	0.00192803
1421808_PM_at	Defb5	defensin beta 5	0.354719	0.00192891
1425161_PM_a_at	Trabd	TraB domain containing	0.354697	0.00193027
1423074_PM_at	Lman2	lectin, mannose-binding 2	0.354672	0.00193177
1452828_PM_at	Fbxo21	F-box protein 21	0.354585	0.00193711
1452925_PM_a_at	2015-03-05	membrane-associated ring finger (C3HC4) 5	0.354481	0.00194351
1420165_PM_s_at	Dnajc17	DnaJ (Hsp40) homolog, subfamily C, member 17	0.354439	0.00194603
1448963_PM_at	Nfyc	nuclear transcription factor-Y gamma	0.354367	0.00195048
1426842_PM_at	Ythdf3	YTH domain family 3	0.354285	0.00195553
1454186_PM_a_at	Cars2	cysteinyl-tRNA synthetase 2 (mitochondrial)(putative)	0.354248	0.0019578
1452510_PM_at	Pax7	paired box gene 7	0.354233	0.00195874
1446347_PM_at	NULL	NULL	0.354228	0.00195908
1433735_PM_a_at	Tmem64	transmembrane protein 64	0.354187	0.00196158
1440267_PM_at	Pex1	peroxisomal biogenesis factor 1	0.354078	0.00196838
1418848_PM_at	Aqp7	aquaporin 7	0.35394	0.00197692
1443569_PM_at	Fam161a	family with sequence similarity 161, member A	0.353722	0.00199059
1425750_PM_a_at	Jak3	Janus kinase 3	0.353675	0.00199351
1425704_PM_at	Dhrs11	dehydrogenase/reductase (SDR family) member 11	0.353643	0.00199551
1458942_PM_at	C230037E05Rik	RIKEN cDNA C230037E05 gene	0.353627	0.00199654
1451275_PM_at	Uhrf1bp1l	UHRF1 (ICBP90) binding protein 1-like	0.35342	0.00200955
1433927_PM_at	Uspl1	ubiquitin specific peptidase like 1	0.353392	0.00201138
1448825_PM_at	Pdk2	pyruvate dehydrogenase kinase, isoenzyme 2	0.353365	0.00201303
1417658_PM_at	Tbrg4	transforming growth factor beta regulated gene 4	0.353282	0.00201832
1449469_PM_at	Pkd2l2	polycystic kidney disease 2-like 2	0.353174	0.00202517
1453893_PM_at	4933412O06Rik	RIKEN cDNA 4933412O06 gene	0.352901	0.00204266
1449935_PM_a_at	Dnaja3	DnaJ (Hsp40) homolog, subfamily A, member 3	0.352738	0.00205313
1432031_PM_at	4930563E18Rik	RIKEN cDNA 4930563E18 gene	0.352676	0.00205712
1419120_PM_at	Lyl1	lymphoblastomic leukemia 1	0.352538	0.00206608
1452771_PM_s_at	Acsl3	acyl-CoA synthetase long-chain family member 3	0.352527	0.00206676
1452685_PM_at	0610009O20Rik	RIKEN cDNA 0610009O20 gene	0.352456	0.0020714
1426779_PM_x_at	Dag1	dystroglycan 1	0.352399	0.00207512
1460642_PM_at	Traf4	TNF receptor associated factor 4	0.352335	0.00207927
1459885_PM_s_at	Cox7c /// LOC100048613	cytochrome c oxidase, subunit VIIc /// cytochrome c oxidase subunit 7C, mitochondrial-like	0.352265	0.00208386
1432358_PM_at	Muc16	mucin 16	0.35207	0.00209664
1428689_PM_at	Tysnd1	trypsin domain containing 1	0.351949	0.00210459
1446043_PM_at	NULL	NULL	0.351945	0.00210481
1426649_PM_at	Tmeff1	transmembrane protein with EGF-like and two follistatin-like domains 1	0.351845	0.00211146
1425163_PM_at	AI661453	expressed sequence AI661453	0.351842	0.00211161
1424787_PM_a_at	Nrf1	nuclear respiratory factor 1	0.351774	0.00211612
1452765_PM_at	Slc39a9	solute carrier family 39 (zinc transporter), member 9	0.351773	0.00211621
1444252_PM_at	NULL	NULL	0.351772	0.00211624
1441291_PM_at	Abl1	c-abl oncogene 1, non-receptor tyrosine kinase	0.351757	0.00211725
1449198_PM_a_at	St3gal5	ST3 beta-galactoside alpha-2,3-sialyltransferase 5	0.35171	0.00212036
1435647_PM_at	Ikbkg	inhibitor of kappaB kinase gamma	0.351695	0.00212137
1441915_PM_s_at	Plin5	perilipin 5	0.351681	0.0021223
1444010_PM_at	Eif4e	eukaryotic translation initiation factor 4E	0.351656	0.00212394
1436689_PM_a_at	Aldh9a1	aldehyde dehydrogenase 9, subfamily A1	0.351519	0.00213306
1425685_PM_at	Akr1b10	Aldo-keto reductase family 1, member B10 (aldose reductase)	0.35151	0.00213367
1428957_PM_at	Tmem177	transmembrane protein 177	0.35148	0.0021357
1434397_PM_at	Zdhhc17	zinc finger, DHHC domain containing 17	0.351441	0.00213831
1448517_PM_at	Timm22	translocase of inner mitochondrial membrane 22 homolog (yeast)	0.351254	0.00215085
1429942_PM_at	Gmeb1	glucocorticoid modulatory element binding protein 1	0.351022	0.00216649
1438858_PM_x_at	H2-Aa	histocompatibility 2, class II antigen A, alpha	0.350996	0.00216821
1452335_PM_at	Mfsd8	major facilitator superfamily domain containing 8	0.350977	0.00216956
1451615_PM_at	Ces4a	carboxylesterase 4A	0.350976	0.00216959
1445019_PM_at	NULL	NULL	0.350968	0.00217015
1456650_PM_at	NULL	NULL	0.350921	0.0021733
1447983_PM_at	NULL	NULL	0.350843	0.00217863
1448163_PM_at	Gnpda1	glucosamine-6-phosphate deaminase 1	0.350815	0.00218055
1422039_PM_at	Tnfrsf22	tumor necrosis factor receptor superfamily, member 22	0.35074	0.00218567
1423758_PM_at	G3bp2	GTPase activating protein (SH3 domain) binding protein 2	0.350552	0.00219847
1455446_PM_x_at	Acadsb	acyl-Coenzyme A dehydrogenase, short/branched chain	0.350531	0.00219994
1429767_PM_at	2810013P06Rik	RIKEN cDNA 2810013P06 gene	0.350483	0.00220325
1453261_PM_at	2610035D17Rik	RIKEN cDNA 2610035D17 gene	0.350319	0.00221455
1432460_PM_at	Pldi	polymorphic derived intron containing	0.350257	0.00221878
1439966_PM_x_at	Sfxn2	sideroflexin 2	0.35022	0.00222138
1457434_PM_s_at	Ptpla	protein tyrosine phosphatase-like (proline instead of catalytic arginine), member a	0.350065	0.00223211
1424655_PM_at	Acp2	acid phosphatase 2, lysosomal	0.350036	0.00223414
1419767_PM_at	Padi3	peptidyl arginine deiminase, type III	0.349941	0.00224074
1419370_PM_a_at	Mfap1a /// Mfap1b	microfibrillar-associated protein 1A /// microfibrillar-associated protein 1B	0.349929	0.00224155
1432515_PM_at	2410124H12Rik	RIKEN cDNA 2410124H12 gene	0.349894	0.00224405
1433694_PM_at	Pde3b	phosphodiesterase 3B, cGMP-inhibited	0.349795	0.00225092
1426982_PM_at	Flywch1	FLYWCH-type zinc finger 1	0.349612	0.00226382
1426728_PM_x_at	Ptdss2	phosphatidylserine synthase 2	0.349602	0.00226449
1433816_PM_at	Mcart1	mitochondrial carrier triple repeat 1	0.349499	0.00227174
1428901_PM_at	Dtwd2	DTW domain containing 2	0.349474	0.00227355
1423702_PM_at	H1f0	H1 histone family, member 0	0.34944	0.00227594
1437733_PM_at	Eif4ebp2	eukaryotic translation initiation factor 4E binding protein 2	0.349219	0.0022916
1416272_PM_at	Lamtor3 /// LOC637657	late endosomal/lysosomal adaptor, MAPK and MTOR activator 3 /// ragulator complex protein LAMTOR3-like	0.349049	0.00230375
1450033_PM_a_at	Stat1	signal transducer and activator of transcription 1	0.349024	0.00230551
1443734_PM_at	D5Wsu148e	DNA segment, Chr 5, Wayne State University 148, expressed	0.349005	0.00230687
1417987_PM_at	Btd	biotinidase	0.348934	0.00231196
1439368_PM_a_at	Slc9a3r2	solute carrier family 9 (sodium/hydrogen exchanger), member 3 regulator 2	0.348828	0.00231958
1458295_PM_at	BC038331	cDNA sequence BC038331	0.348804	0.00232129
1424653_PM_at	Tspan15	tetraspanin 15	0.348628	0.00233399
1425932_PM_a_at	Celf1	CUGBP, Elav-like family member 1	0.348486	0.00234426
1419286_PM_s_at	Ift81	intraflagellar transport 81	0.348486	0.00234432
1427245_PM_at	Arfgap1	ADP-ribosylation factor GTPase activating protein 1	0.348483	0.00234448
1434240_PM_at	4632434I11Rik	RIKEN cDNA 4632434I11 gene	0.348186	0.0023662
1425824_PM_a_at	Pcsk4	proprotein convertase subtilisin/kexin type 4	0.348108	0.0023719
1444312_PM_at	Slc22a15	solute carrier family 22 (organic anion/cation transporter), member 15	0.348074	0.00237441
1455025_PM_at	Paqr9	progestin and adipoQ receptor family member IX	0.347778	0.0023962
1439175_PM_at	NULL	NULL	0.347647	0.00240596
1425753_PM_a_at	Ung	uracil DNA glycosylase	0.347345	0.00242848
1417630_PM_at	Mknk1	MAP kinase-interacting serine/threonine kinase 1	0.347331	0.00242949
1453600_PM_at	Ccdc18	coiled-coil domain containing 18	0.347291	0.00243249
1435737_PM_a_at	Nde1	nuclear distribution gene E homolog 1 (A nidulans)	0.347288	0.00243275
1421346_PM_a_at	Slc6a6	solute carrier family 6 (neurotransmitter transporter, taurine), member 6	0.347225	0.00243751
1431390_PM_a_at	Polr2m	polymerase (RNA) II (DNA directed) polypeptide M	0.347212	0.00243845
1430410_PM_at	1810019N24Rik	RIKEN cDNA 1810019N24 gene	0.347212	0.00243847
1434586_PM_a_at	Ptdss2	phosphatidylserine synthase 2	0.347192	0.00243998
1435273_PM_at	Wars2	tryptophanyl tRNA synthetase 2 (mitochondrial)	0.347063	0.00244966
1436508_PM_at	Mlec	malectin	0.347051	0.00245061
1440194_PM_at	Mir1199	microRNA 1199	0.346979	0.00245607
1429728_PM_at	Gin1	gypsy retrotransposon integrase 1	0.346926	0.00246005
1456696_PM_x_at	Rmi1	RMI1, RecQ mediated genome instability 1, homolog (S. cerevisiae)	0.346906	0.00246159
1443488_PM_at	NULL	NULL	0.34688	0.00246352
1440414_PM_at	Mtf1	metal response element binding transcription factor 1	0.346861	0.00246498
1445242_PM_at	Gyk	glycerol kinase	0.346766	0.00247225
1424790_PM_at	Slc25a42	solute carrier family 25, member 42	0.34666	0.00248031
1447863_PM_s_at	Nr4a2	nuclear receptor subfamily 4, group A, member 2	0.34659	0.00248565
1421492_PM_at	Hpgds	hematopoietic prostaglandin D synthase	0.34658	0.00248642
1432758_PM_at	2900011L18Rik	RIKEN cDNA 2900011L18 gene	0.346478	0.00249422
1434522_PM_at	Wdr4	WD repeat domain 4	0.346388	0.0025012
1416883_PM_at	Clptm1	cleft lip and palate associated transmembrane protein 1	0.346201	0.00251558
1421469_PM_a_at	Stat5a	signal transducer and activator of transcription 5A	0.346198	0.00251582
1444198_PM_at	NULL	NULL	0.34616	0.00251873
1458332_PM_x_at	Sox4	SRY-box containing gene 4	0.346066	0.00252607
1416249_PM_at	Nadk	NAD kinase	0.345894	0.00253943
1460095_PM_at	Slx1b	SLX1 structure-specific endonuclease subunit homolog B (S. cerevisiae)	0.345813	0.00254579
1416339_PM_a_at	Prkcsh	protein kinase C substrate 80K-H	0.345761	0.00254985
1438025_PM_at	Mtrf1l	mitochondrial translational release factor 1-like	0.345728	0.00255242
1456013_PM_x_at	Slc35a4	solute carrier family 35, member A4	0.345712	0.00255367
1459714_PM_at	NULL	NULL	0.34558	0.00256406
1459585_PM_at	Gas6	growth arrest specific 6	0.345546	0.00256674
1416449_PM_x_at	Stxbp2	syntaxin binding protein 2	0.345465	0.00257314
1425037_PM_at	Fgd4	FYVE, RhoGEF and PH domain containing 4	0.34546	0.00257352
1415689_PM_s_at	Zkscan3	zinc finger with KRAB and SCAN domains 3	0.345432	0.00257573
1449846_PM_at	Ear12 /// Ear2 /// Ear3	eosinophil-associated, ribonuclease A family, member 12 /// eosinophil-associated, ribonuclease A family, member 2 /// eosinophil-associated, ribonuclease A family, member 3	0.345417	0.00257687
1454305_PM_at	Cbx3 /// Gm6917 /// LOC100862604	chromobox 3 /// predicted gene 6917 /// chromobox protein homolog 3-like	0.345327	0.002584
1453209_PM_at	Brf1	BRF1 homolog, subunit of RNA polymerase III transcription initiation factor IIIB (S. cerevisiae)	0.345244	0.00259064
1453270_PM_a_at	Phf14	PHD finger protein 14	0.345231	0.00259162
1421228_PM_at	Ccl7	chemokine (C-C motif) ligand 7	0.345205	0.00259371
1456782_PM_at	Pogk /// Tada1	pogo transposable element with KRAB domain /// transcriptional adaptor 1	0.3451	0.00260207
1443153_PM_at	NULL	NULL	0.345042	0.00260666
1439195_PM_at	NULL	NULL	0.345028	0.00260781
1428191_PM_s_at	Mettl17	methyltransferase like 17	0.345027	0.0026079
1421839_PM_at	Abca1	ATP-binding cassette, sub-family A (ABC1), member 1	0.345025	0.00260803
1458658_PM_at	NULL	NULL	0.344947	0.00261425
1434815_PM_a_at	Mapkapk3	mitogen-activated protein kinase-activated protein kinase 3	0.344901	0.00261799
1416775_PM_at	Atp5sl	ATP5S-like	0.344897	0.00261826
1431423_PM_a_at	Med8	mediator of RNA polymerase II transcription, subunit 8 homolog (yeast)	0.344877	0.00261994
1436090_PM_at	Enpp6	ectonucleotide pyrophosphatase/phosphodiesterase 6	0.34485	0.00262207
1422647_PM_at	Ring1	ring finger protein 1	0.344785	0.00262729
1448455_PM_at	Cln8	ceroid-lipofuscinosis, neuronal 8	0.344765	0.00262892
1434979_PM_at	4933403F05Rik	RIKEN cDNA 4933403F05 gene	0.344418	0.00265699
1434652_PM_at	Cdc42bpb	CDC42 binding protein kinase beta	0.344371	0.00266075
1416263_PM_at	Abcb9	ATP-binding cassette, sub-family B (MDR/TAP), member 9	0.344326	0.00266443
1438292_PM_x_at	Adk	adenosine kinase	0.34429	0.00266734
1438144_PM_x_at	Atxn2	ataxin 2	0.344179	0.00267641
1451030_PM_at	Akr1c21	aldo-keto reductase family 1, member C21	0.344173	0.00267693
1422341_PM_s_at	Pla2g15	phospholipase A2, group XV	0.344088	0.00268387
1457315_PM_at	A230051G13Rik /// LOC100862303	RIKEN cDNA A230051G13 gene /// uncharacterized LOC100862303	0.343972	0.00269344
1437703_PM_at	Fbxw22	F-box and WD-40 domain protein 22	0.343901	0.00269926
1431058_PM_at	Htatsf1	HIV TAT specific factor 1	0.343792	0.00270823
1448271_PM_a_at	Ddx21	DEAD (Asp-Glu-Ala-Asp) box polypeptide 21	0.3437	0.00271586
1447927_PM_at	Gbp10 /// Gbp6	guanylate-binding protein 10 /// guanylate binding protein 6	0.343617	0.00272273
1433523_PM_at	Radil	Ras association and DIL domains	0.343567	0.00272693
1417593_PM_at	Tusc2	tumor suppressor candidate 2	0.34355	0.00272834
1439825_PM_at	Dtx3l	deltex 3-like (Drosophila)	0.343463	0.00273557
1436409_PM_at	Cox8a /// LOC100048483	cytochrome c oxidase, subunit VIIIa /// cytochrome c oxidase subunit 8A, mitochondrial-like	0.34342	0.00273917
1446171_PM_at	A230107N01Rik	RIKEN cDNA A230107N01 gene	0.343367	0.00274354
1420699_PM_at	Clec7a	C-type lectin domain family 7, member a	0.34329	0.00275002
1421323_PM_a_at	G3bp2	GTPase activating protein (SH3 domain) binding protein 2	0.3432	0.0027576
1428923_PM_at	Ppp1r3g	protein phosphatase 1, regulatory (inhibitor) subunit 3G	0.343149	0.00276188
1439393_PM_x_at	Ppp2r4	protein phosphatase 2A, regulatory subunit B (PR 53)	0.342874	0.00278505
1424929_PM_a_at	Trim26	tripartite motif-containing 26	0.342817	0.00278988
1427125_PM_s_at	Lrrc41	leucine rich repeat containing 41	0.342778	0.00279321
1455034_PM_at	Nr4a2	nuclear receptor subfamily 4, group A, member 2	0.342736	0.00279679
1425531_PM_at	Znhit1	zinc finger, HIT domain containing 1	0.342717	0.00279843
1449009_PM_at	Tgtp1 /// Tgtp2	T cell specific GTPase 1 /// T cell specific GTPase 2	0.34266	0.00280321
1454566_PM_at	Pisd-ps1 /// Pisd-ps3	phosphatidylserine decarboxylase, pseudogene 1 /// phosphatidylserine decarboxylase, pseudogene 3	0.342656	0.00280358
1420675_PM_at	Zfp113	zinc finger protein 113	0.342639	0.00280501
1453019_PM_at	Nvl	nuclear VCP-like	0.342618	0.00280685
1457457_PM_at	Gm9870	predicted gene 9870	0.342415	0.00282417
1434792_PM_at	2010320M18Rik	RIKEN cDNA 2010320M18 gene	0.342356	0.00282924
1424075_PM_at	9430016H08Rik	RIKEN cDNA 9430016H08 gene	0.342226	0.00284049
1447842_PM_x_at	Tcn2	transcobalamin 2	0.342209	0.00284188
1430401_PM_at	3110045C21Rik	RIKEN cDNA 3110045C21 gene	0.342189	0.00284364
1417330_PM_at	Slc23a2	solute carrier family 23 (nucleobase transporters), member 2	0.342164	0.00284582
1420351_PM_at	Tnfrsf4	tumor necrosis factor receptor superfamily, member 4	0.342002	0.0028598
1455934_PM_at	Ndufb9	NADH dehydrogenase (ubiquinone) 1 beta subcomplex, 9	0.341979	0.0028618
1441175_PM_at	Arx	Aristaless related homeobox	0.341858	0.00287237
1441357_PM_at	Kirrel3	kin of IRRE like 3 (Drosophila)	0.341823	0.00287538
1425646_PM_at	Nmrk1	nicotinamide riboside kinase 1	0.341739	0.00288273
1442208_PM_at	Scn8a	Sodium channel, voltage-gated, type VIII, alpha	0.341706	0.0028856
1454836_PM_at	Tmem18	transmembrane protein 18	0.341663	0.00288938
1439502_PM_at	Tecpr2	tectonin beta-propeller repeat containing 2	0.341528	0.00290124
1428826_PM_at	Nr6a1	nuclear receptor subfamily 6, group A, member 1	0.341519	0.00290203
1418459_PM_at	Ccdc91	coiled-coil domain containing 91	0.341475	0.00290584
1418939_PM_at	Hlx	H2.0-like homeobox	0.341297	0.00292156
1457742_PM_at	D9Wsu74e	DNA segment, Chr 9, Wayne State University 74, expressed	0.341296	0.00292165
1428106_PM_at	1300001I01Rik	RIKEN cDNA 1300001I01 gene	0.341194	0.00293068
1417355_PM_at	Peg3	paternally expressed 3	0.341148	0.00293475
1424366_PM_at	Dolk	dolichol kinase	0.341134	0.002936
1439764_PM_s_at	Igf2bp2	insulin-like growth factor 2 mRNA binding protein 2	0.341124	0.00293688
1423376_PM_a_at	Dok4	docking protein 4	0.341052	0.00294331
1417287_PM_at	H13	histocompatibility 13	0.341043	0.00294412
1452005_PM_at	Dlat	dihydrolipoamide S-acetyltransferase (E2 component of pyruvate dehydrogenase complex)	0.341009	0.00294715
1446976_PM_at	D7Ertd758e	DNA segment, Chr 7, ERATO Doi 758, expressed	0.34099	0.00294884
1459484_PM_at	NULL	NULL	0.340952	0.00295219
1449153_PM_at	Mmp12	matrix metallopeptidase 12	0.340901	0.00295683
1442008_PM_at	Gm17399	predicted gene, 17399	0.340839	0.00296232
1452653_PM_at	Slc25a22	solute carrier family 25 (mitochondrial carrier, glutamate), member 22	0.340834	0.00296275
1444222_PM_x_at	NULL	NULL	0.340788	0.00296686
1428524_PM_at	Cars2	cysteinyl-tRNA synthetase 2 (mitochondrial)(putative)	0.340736	0.00297157
1422821_PM_s_at	Stard5	StAR-related lipid transfer (START) domain containing 5	0.340647	0.00297954
1450518_PM_at	Hnf4g	hepatocyte nuclear factor 4, gamma	0.340627	0.00298137
1446087_PM_at	NULL	NULL	0.340623	0.00298177
1431254_PM_at	Kbtbd11	kelch repeat and BTB (POZ) domain containing 11	0.340619	0.00298206
1451432_PM_x_at	Alkbh4	alkB, alkylation repair homolog 4 (E. coli)	0.340611	0.00298281
1452485_PM_at	Phospho1 /// Zfp652	phosphatase, orphan 1 /// zinc finger protein 652	0.340572	0.00298628
1450613_PM_x_at	Ifnab	interferon alpha B	0.340545	0.00298877
1427728_PM_at	Chrng	cholinergic receptor, nicotinic, gamma polypeptide	0.340456	0.00299682
1416535_PM_at	Mcrs1	microspherule protein 1	0.340415	0.0030005
1429440_PM_at	1810041L15Rik	RIKEN cDNA 1810041L15 gene	0.340308	0.00301018
1433371_PM_at	5430427N15Rik	RIKEN cDNA 5430427N15 gene	0.340062	0.00303263
1450387_PM_s_at	Ak4	adenylate kinase 4	0.340009	0.00303751
1440040_PM_at	NULL	NULL	0.339992	0.00303903
1422780_PM_at	Pxmp4	peroxisomal membrane protein 4	0.339881	0.00304925
1422930_PM_at	Icam4	intercellular adhesion molecule 4, Landsteiner-Wiener blood group	0.339823	0.00305456
1417084_PM_at	Eif4ebp2	eukaryotic translation initiation factor 4E binding protein 2	0.339806	0.00305616
1443225_PM_at	Acvr1c	activin A receptor, type IC	0.339757	0.00306066
1417132_PM_at	Cdc25a	cell division cycle 25A	0.339509	0.00308361
1431909_PM_at	Zc3hav1	zinc finger CCCH type, antiviral 1	0.33948	0.00308629
1440333_PM_at	Mamdc4	MAM domain containing 4	0.339349	0.00309844
1451952_PM_at	Prok2	prokineticin 2	0.339332	0.00310004
1454342_PM_at	C030007D22Rik	RIKEN cDNA C030007D22 gene	0.339301	0.00310292
1457664_PM_x_at	C2	complement component 2 (within H-2S)	0.339291	0.00310386
1443753_PM_at	Galns	Galactosamine (N-acetyl)-6-sulfate sulfatase	0.338997	0.00313144
1451659_PM_at	Fgd4	FYVE, RhoGEF and PH domain containing 4	0.338926	0.00313806
1422704_PM_at	Gyk	glycerol kinase	0.33891	0.00313963
1459458_PM_at	D9Ertd338e	DNA segment, Chr 9, ERATO Doi 338, expressed	0.338876	0.00314285
1454033_PM_at	Pdilt	protein disulfide isomerase-like, testis expressed	0.338627	0.0031664
1435290_PM_x_at	H2-Aa	histocompatibility 2, class II antigen A, alpha	0.338563	0.00317252
1421547_PM_at	Cd180	CD180 antigen	0.338512	0.00317735
1454929_PM_s_at	Safb	scaffold attachment factor B	0.338387	0.00318927

## Sheet: aorta_negative_correlations
S6 Table	Top 1000 genes negatively correlating with atherosclerosis in female aorta
probesetID	gene_symbol	gene_title	bicor	pvalue
1428667_PM_at	Maoa	monoamine oxidase A	-0.52694	1.41396e-06
1434272_PM_at	Cpeb2	cytoplasmic polyadenylation element binding protein 2	-0.516868	2.42118e-06
1456908_PM_at	BC023202	cDNA sequence BC023202	-0.505799	4.28789e-06
1457088_PM_at	Pldn	pallidin	-0.505279	4.40233e-06
1417673_PM_at	Grb14	growth factor receptor bound protein 14	-0.480824	1.45043e-05
1422457_PM_s_at	Sumo3	SMT3 suppressor of mif two 3 homolog 3 (yeast)	-0.480219	1.49209e-05
1452654_PM_at	Zdhhc2	zinc finger, DHHC domain containing 2	-0.470746	2.30989e-05
1435104_PM_at	Zdhhc21	zinc finger, DHHC domain containing 21	-0.468905	2.51091e-05
1451229_PM_at	Hdac11	histone deacetylase 11	-0.466999	2.73607e-05
1454803_PM_a_at	Hdac11	histone deacetylase 11	-0.46678	2.76316e-05
1424454_PM_at	Tmem87a	transmembrane protein 87A	-0.465083	2.98127e-05
1418478_PM_at	Lmo1	LIM domain only 1	-0.464129	3.11088e-05
1448721_PM_at	D1Ertd622e	DNA segment, Chr 1, ERATO Doi 622, expressed	-0.460193	3.70268e-05
1417788_PM_at	Sncg	synuclein, gamma	-0.459216	3.86504e-05
1456196_PM_x_at	Fkbp1a	FK506 binding protein 1a	-0.458477	3.99219e-05
1427042_PM_at	Mal2	mal, T cell differentiation protein 2	-0.45322	5.01508e-05
1436201_PM_x_at	Mbp	myelin basic protein	-0.449049	5.99442e-05
1420129_PM_s_at	D10Wsu52e	DNA segment, Chr 10, Wayne State University 52, expressed	-0.44846	6.14616e-05
1433906_PM_at	Clvs1	clavesin 1	-0.443038	7.7199e-05
1433532_PM_a_at	Mbp	myelin basic protein	-0.441792	8.13073e-05
1419551_PM_s_at	Stk39	serine/threonine kinase 39	-0.441665	8.17389e-05
1438666_PM_at	Ldlrad3	low density lipoprotein receptor class A domain containing 3	-0.440638	8.52941e-05
1452778_PM_x_at	Nap1l1	nucleosome assembly protein 1-like 1	-0.440123	8.71308e-05
1421175_PM_at	Myt1l	myelin transcription factor 1-like	-0.439069	9.1002e-05
1438958_PM_x_at	Fkbp1a	FK506 binding protein 1a	-0.43682	9.9799e-05
1452877_PM_at	2700029M09Rik	RIKEN cDNA 2700029M09 gene	-0.436566	0.000100842
1435750_PM_at	Gchfr	GTP cyclohydrolase I feedback regulator	-0.430868	0.000127024
1422582_PM_at	Lep	leptin	-0.428626	0.00013894
1455244_PM_at	Daam1	dishevelled associated activator of morphogenesis 1	-0.428298	0.000140769
1429227_PM_x_at	Nap1l1	nucleosome assembly protein 1-like 1	-0.428272	0.000140913
1453012_PM_at	Tsc22d2	TSC22 domain family, member 2	-0.427853	0.000143285
1431577_PM_at	5430437J10Rik	RIKEN cDNA 5430437J10 gene	-0.427309	0.000146416
1448233_PM_at	Prnp	prion protein	-0.424584	0.000163075
1417474_PM_at	Ift46	intraflagellar transport 46	-0.424278	0.000165049
1428337_PM_at	Mdp1	magnesium-dependent phosphatase 1	-0.423804	0.000168154
1456293_PM_s_at	Ccnh	cyclin H	-0.420979	0.000187792
1455695_PM_at	St8sia1	ST8 alpha-N-acetyl-neuraminide alpha-2,8-sialyltransferase 1	-0.419481	0.000199039
1432259_PM_s_at	2810487C13Rik /// 4931415C17Rik	RIKEN cDNA 2810487C13 gene /// RIKEN cDNA 4931415C17 gene	-0.417959	0.000211103
1418172_PM_at	Hebp1	heme binding protein 1	-0.416634	0.000222152
1429183_PM_at	Pkp2	plakophilin 2	-0.413861	0.000247004
1455599_PM_at	Gfod1	glucose-fructose oxidoreductase domain containing 1	-0.412029	0.000264797
1433631_PM_at	Eif5 /// LOC100047658	eukaryotic translation initiation factor 5 /// eukaryotic translation initiation factor 5-like	-0.411862	0.000266467
1452102_PM_at	Copb2	coatomer protein complex, subunit beta 2 (beta prime)	-0.410952	0.000275798
1457674_PM_at	Vps13a	vacuolar protein sorting 13A (yeast)	-0.409582	0.000290391
1417409_PM_at	Jun	Jun oncogene	-0.409456	0.000291773
1417954_PM_at	Sst	somatostatin	-0.409068	0.000296051
1437635_PM_at	Dcbld2	discoidin, CUB and LCCL domain containing 2	-0.40896	0.000297257
1423850_PM_at	Nsun2	NOL1/NOP2/Sun domain family member 2	-0.408618	0.000301085
1453774_PM_at	Fam123b	family with sequence similarity 123, member B	-0.408387	0.000303698
1419657_PM_a_at	Slc25a36	solute carrier family 25, member 36	-0.407367	0.000315502
1416288_PM_at	Dnaja1	DnaJ (Hsp40) homolog, subfamily A, member 1	-0.405987	0.000332135
1424061_PM_at	Manbal	mannosidase, beta A, lysosomal-like	-0.405684	0.000335897
1447393_PM_at	NULL	NULL	-0.404398	0.000352286
1420402_PM_at	Atp2b2	ATPase, Ca++ transporting, plasma membrane 2	-0.403636	0.000362338
1417974_PM_at	Kpna4	karyopherin (importin) alpha 4	-0.403545	0.000363561
1456228_PM_x_at	Mbp	myelin basic protein	-0.402755	0.000374293
1455206_PM_at	Rps6ka3	ribosomal protein S6 kinase polypeptide 3	-0.400806	0.000402018
1424700_PM_at	Tmem38b	transmembrane protein 38B	-0.40043	0.000407571
1416004_PM_at	Ywhah	tyrosine 3-monooxygenase/tryptophan 5-monooxygenase activation protein, eta polypeptide	-0.400286	0.000409724
1415890_PM_at	Papss1	3'-phosphoadenosine 5'-phosphosulfate synthase 1	-0.399954	0.000414718
1417799_PM_at	Atp6v1g2	ATPase, H+ transporting, lysosomal V1 subunit G2	-0.399091	0.000427947
1449152_PM_at	Cdkn2b	cyclin-dependent kinase inhibitor 2B (p15, inhibits CDK4)	-0.399052	0.00042856
1448443_PM_at	Serpini1	serine (or cysteine) peptidase inhibitor, clade I, member 1	-0.398968	0.000429877
1423364_PM_a_at	Aktip	thymoma viral proto-oncogene 1 interacting protein	-0.398854	0.000431647
1451313_PM_a_at	1110067D22Rik	RIKEN cDNA 1110067D22 gene	-0.398585	0.000435894
1428760_PM_at	Snapc3	small nuclear RNA activating complex, polypeptide 3	-0.396475	0.000470479
1438260_PM_at	Kcnq2	potassium voltage-gated channel, subfamily Q, member 2	-0.396101	0.000476861
1451513_PM_x_at	Serpina1b	serine (or cysteine) preptidase inhibitor, clade A, member 1B	-0.396074	0.000477315
1425893_PM_a_at	Fhit	fragile histidine triad gene	-0.396028	0.000478109
1438431_PM_at	Abcd2	ATP-binding cassette, sub-family D (ALD), member 2	-0.395373	0.000489519
1452283_PM_at	Rassf8	Ras association (RalGDS/AF-6) domain family (N-terminal) member 8	-0.39524	0.00049185
1452604_PM_at	Stard13	StAR-related lipid transfer (START) domain containing 13	-0.395091	0.000494499
1458590_PM_at	NULL	NULL	-0.395061	0.000495025
1436755_PM_at	Itih5	inter-alpha (globulin) inhibitor H5	-0.395042	0.000495369
1434853_PM_x_at	Mkrn1	makorin, ring finger protein, 1	-0.394902	0.00049787
1417509_PM_at	Rnf19a	ring finger protein 19A	-0.393747	0.000518884
1425309_PM_at	Catsper2	cation channel, sperm associated 2	-0.393445	0.000524533
1448737_PM_at	Tspan7	tetraspanin 7	-0.393127	0.00053052
1433926_PM_at	Dync1li2	dynein, cytoplasmic 1 light intermediate chain 2	-0.392973	0.000533429
1419024_PM_at	LOC100044742 /// Ptp4a1	protein tyrosine phosphatase type IVA 1-like /// protein tyrosine phosphatase 4a1	-0.392881	0.000535194
1448710_PM_at	Cxcr4	chemokine (C-X-C motif) receptor 4	-0.392599	0.000540597
1415794_PM_a_at	Spin1	spindlin 1	-0.392491	0.000542678
1440734_PM_at	Ttbk2	tau tubulin kinase 2	-0.390891	0.000574423
1454664_PM_a_at	Eif5 /// LOC100047658	eukaryotic translation initiation factor 5 /// eukaryotic translation initiation factor 5-like	-0.390511	0.000582202
1428527_PM_at	Snx7	sorting nexin 7	-0.390304	0.000586489
1420476_PM_a_at	Nap1l1	nucleosome assembly protein 1-like 1	-0.390081	0.000591134
1440508_PM_at	Gm14022	predicted gene 14022	-0.389764	0.000597786
1434051_PM_s_at	Hspa12a	heat shock protein 12A	-0.389153	0.000610801
1441417_PM_at	Stt3a	STT3, subunit of the oligosaccharyltransferase complex, homolog A (S. cerevisiae)	-0.389119	0.00061153
1416756_PM_at	Dnajb1	DnaJ (Hsp40) homolog, subfamily B, member 1	-0.389075	0.000612484
1415816_PM_at	Cct7	chaperonin containing Tcp1, subunit 7 (eta)	-0.38887	0.000616917
1434828_PM_at	Fam102b	family with sequence similarity 102, member B	-0.388734	0.000619894
1423506_PM_a_at	Nnat	neuronatin	-0.38845	0.000626123
1418929_PM_at	Ift57	intraflagellar transport 57	-0.388079	0.000634334
1422906_PM_at	Abcg2	ATP-binding cassette, sub-family G (WHITE), member 2	-0.386832	0.000662675
1418225_PM_at	Orc2	origin recognition complex, subunit 2	-0.386651	0.000666872
1429001_PM_at	Pir	pirin	-0.386339	0.000674187
1440840_PM_at	D630004K10Rik	RIKEN cDNA D630004K10 gene	-0.386236	0.000676627
1454795_PM_at	Cobll1	Cobl-like 1	-0.386084	0.000680216
1448304_PM_a_at	Rab6a	RAB6A, member RAS oncogene family	-0.385636	0.000690931
1416067_PM_at	Ifrd1	interferon-related developmental regulator 1	-0.385471	0.00069492
1451434_PM_s_at	Gpatch8	G patch domain containing 8	-0.385244	0.000700449
1433740_PM_at	Tmem87b	transmembrane protein 87B	-0.385114	0.000703609
1435546_PM_a_at	1810013L24Rik	RIKEN cDNA 1810013L24 gene	-0.384711	0.00071354
1431777_PM_a_at	Hmgn3	high mobility group nucleosomal binding domain 3	-0.384434	0.000720457
1420477_PM_at	Nap1l1	nucleosome assembly protein 1-like 1	-0.384397	0.000721367
1450976_PM_at	Ndrg1	N-myc downstream regulated gene 1	-0.384342	0.000722738
1453481_PM_at	Zdhhc2	zinc finger, DHHC domain containing 2	-0.384003	0.000731304
1430221_PM_at	9130008F23Rik	RIKEN cDNA 9130008F23 gene	-0.383136	0.000753592
1419635_PM_at	4833420G17Rik	RIKEN cDNA 4833420G17 gene	-0.382858	0.000760874
1428626_PM_at	Lysmd2	LysM, putative peptidoglycan-binding, domain containing 2	-0.382308	0.00077546
1426523_PM_a_at	Gnpda2	glucosamine-6-phosphate deaminase 2	-0.38213	0.000780224
1429862_PM_at	Pla2g4e	phospholipase A2, group IVE	-0.381945	0.000785228
1440632_PM_at	Pcdhb4	protocadherin beta 4	-0.381912	0.000786109
1447623_PM_s_at	Prkd1	protein kinase D1	-0.381869	0.000787289
1428739_PM_at	Enho	energy homeostasis associated	-0.381305	0.000802701
1434342_PM_at	S100b	S100 protein, beta polypeptide, neural	-0.380971	0.000811969
1417714_PM_x_at	Hba-a1 /// Hba-a2	hemoglobin alpha, adult chain 1 /// hemoglobin alpha, adult chain 2	-0.380906	0.000813784
1437945_PM_x_at	Nap1l1	nucleosome assembly protein 1-like 1	-0.380467	0.000826147
1455033_PM_at	Fam102b	family with sequence similarity 102, member B	-0.380096	0.000836698
1454651_PM_x_at	Mbp	myelin basic protein	-0.379998	0.000839527
1453240_PM_a_at	Gcap14	granule cell antiserum positive 14	-0.379655	0.000849452
1425419_PM_a_at	Raf1	v-raf-leukemia viral oncogene 1	-0.379178	0.000863393
1437268_PM_at	Lancl3	LanC lantibiotic synthetase component C-like 3 (bacterial)	-0.378768	0.000875561
1447448_PM_s_at	Klf6	Kruppel-like factor 6	-0.378675	0.000878364
1427742_PM_a_at	Klf6	Kruppel-like factor 6	-0.378311	0.000889313
1449666_PM_at	Atrnl1	Attractin like 1	-0.378284	0.000890135
1433479_PM_at	Ubr7	ubiquitin protein ligase E3 component n-recognin 7 (putative)	-0.378262	0.000890803
1419383_PM_at	S100b	S100 protein, beta polypeptide, neural	-0.378089	0.000896074
1419952_PM_at	NULL	NULL	-0.377646	0.000909667
1420479_PM_a_at	Nap1l1	nucleosome assembly protein 1-like 1	-0.377354	0.000918724
1433768_PM_at	Palld	palladin, cytoskeletal associated protein	-0.377221	0.000922906
1420714_PM_at	Lbx2	ladybird homeobox homolog 2 (Drosophila)	-0.376932	0.000931985
1459854_PM_s_at	Dynlt3	dynein light chain Tctex-type 3	-0.376655	0.000940776
1415782_PM_at	Sumo2	SMT3 suppressor of mif two 3 homolog 2 (yeast)	-0.376429	0.000948022
1451691_PM_at	Ednra	endothelin receptor type A	-0.376323	0.000951428
1436044_PM_at	Scn7a	sodium channel, voltage-gated, type VII, alpha	-0.375689	0.000972042
1428646_PM_at	Pbx1	pre B cell leukemia homeobox 1	-0.375197	0.000988314
1448363_PM_at	Yap1	yes-associated protein 1	-0.375063	0.000992784
1452199_PM_at	Tmem209	transmembrane protein 209	-0.374797	0.00100172
1455070_PM_at	Dcp2	DCP2 decapping enzyme homolog (S. cerevisiae)	-0.374779	0.00100233
1451568_PM_at	Fam116a	family with sequence similarity 116, member A	-0.374641	0.001007
1438634_PM_x_at	Lasp1	LIM and SH3 protein 1	-0.374371	0.00101619
1420745_PM_a_at	Ccndbp1	cyclin D-type binding-protein 1	-0.374125	0.00102464
1416211_PM_a_at	Ptn	pleiotrophin	-0.373957	0.00103043
1419672_PM_at	Spock1	sparc/osteonectin, cwcv and kazal-like domains proteoglycan 1	-0.373714	0.00103889
1429000_PM_at	Phf3	PHD finger protein 3	-0.373596	0.00104302
1452387_PM_a_at	Amotl2	angiomotin-like 2	-0.373481	0.00104704
1449403_PM_at	Pde9a	phosphodiesterase 9A	-0.373209	0.00105664
1449852_PM_a_at	Ehd4	EH-domain containing 4	-0.372676	0.00107565
1433508_PM_at	Klf6	Kruppel-like factor 6	-0.372642	0.00107689
1430123_PM_a_at	Akr1a1	aldo-keto reductase family 1, member A1 (aldehyde reductase)	-0.372053	0.00109831
1435011_PM_x_at	Akr1a1	aldo-keto reductase family 1, member A1 (aldehyde reductase)	-0.371988	0.00110069
1434309_PM_at	Fntb /// LOC639541	farnesyltransferase, CAAX box, beta /// protein farnesyltransferase subunit beta-like	-0.371779	0.00110839
1416028_PM_a_at	Hn1	hematological and neurological expressed sequence 1	-0.371279	0.00112702
1439609_PM_at	NULL	NULL	-0.370917	0.00114067
1455465_PM_at	LOC100505262	Uncharacterized LOC100505262	-0.370643	0.0011511
1418736_PM_at	B3galnt1	UDP-GalNAc:betaGlcNAc beta 1,3-galactosaminyltransferase, polypeptide 1	-0.37029	0.0011647
1419758_PM_at	Abcb1a	ATP-binding cassette, sub-family B (MDR/TAP), member 1A	-0.370227	0.00116715
1449778_PM_at	NULL	NULL	-0.370139	0.00117057
1416773_PM_at	Wee1	WEE 1 homolog 1 (S. pombe)	-0.369985	0.00117654
1449799_PM_s_at	Pkp2	plakophilin 2	-0.369851	0.00118179
1416129_PM_at	Errfi1	ERBB receptor feedback inhibitor 1	-0.369435	0.0011982
1418282_PM_x_at	Serpina1b	serine (or cysteine) preptidase inhibitor, clade A, member 1B	-0.369426	0.00119854
1448694_PM_at	Jun	Jun oncogene	-0.368955	0.00121737
1452092_PM_at	Chst15	carbohydrate (N-acetylgalactosamine 4-sulfate 6-O) sulfotransferase 15	-0.368499	0.00123588
1425591_PM_a_at	Chmp2a	charged multivesicular body protein 2A	-0.368328	0.00124286
1415841_PM_at	Dync1i2	dynein cytoplasmic 1 intermediate chain 2	-0.368153	0.00125006
1434263_PM_at	Mfsd12	major facilitator superfamily domain containing 12	-0.367954	0.00125827
1455978_PM_a_at	Matn2	matrilin 2	-0.367719	0.00126805
1453574_PM_at	Hba-a1	hemoglobin alpha, adult chain 1	-0.367673	0.00127
1454725_PM_at	Tra2a	transformer 2 alpha homolog (Drosophila)	-0.367664	0.00127037
1416130_PM_at	Prnp	prion protein	-0.367427	0.00128032
1420797_PM_at	Otog	otogelin	-0.36727	0.00128694
1436563_PM_at	4932441J04Rik	RIKEN cDNA 4932441J04 gene	-0.36722	0.00128908
1416774_PM_at	Wee1	WEE 1 homolog 1 (S. pombe)	-0.3672	0.00128991
1447771_PM_at	NULL	NULL	-0.366658	0.00131308
1435396_PM_at	Stxbp6	syntaxin binding protein 6 (amisyn)	-0.366474	0.00132104
1435511_PM_at	Syn2	synapsin II	-0.366469	0.00132128
1419645_PM_at	Cstf2	cleavage stimulation factor, 3' pre-RNA subunit 2	-0.366385	0.00132491
1436223_PM_at	Itgb8	integrin beta 8	-0.366258	0.00133045
1448855_PM_at	Rassf1	Ras association (RalGDS/AF-6) domain family member 1	-0.366158	0.00133482
1417082_PM_at	Anp32b	acidic (leucine-rich) nuclear phosphoprotein 32 family, member B	-0.366153	0.00133503
1418573_PM_a_at	Raly	hnRNP-associated with lethal yellow	-0.365954	0.00134375
1434602_PM_at	Med13l	mediator complex subunit 13-like	-0.36552	0.00136296
1418936_PM_at	Maff	v-maf musculoaponeurotic fibrosarcoma oncogene family, protein F (avian)	-0.365312	0.00137229
1435385_PM_at	Tshz2	teashirt zinc finger family member 2	-0.365144	0.00137985
1424571_PM_at	Ddx46	DEAD (Asp-Glu-Ala-Asp) box polypeptide 46	-0.364735	0.0013984
1448526_PM_at	Kpnb1	karyopherin (importin) beta 1	-0.364673	0.00140121
1417149_PM_at	P4ha2	procollagen-proline, 2-oxoglutarate 4-dioxygenase (proline 4-hydroxylase), alpha II polypeptide	-0.364613	0.00140395
1418584_PM_at	Ccnh	cyclin H	-0.364609	0.00140416
1445660_PM_at	Tmem209	Transmembrane protein 209	-0.364432	0.00141229
1442003_PM_at	Diap2	diaphanous homolog 2 (Drosophila)	-0.364101	0.0014276
1439815_PM_at	Heatr5b /// LOC100862586	HEAT repeat containing 5B /// HEAT repeat-containing protein 5B-like	-0.364025	0.00143114
1458519_PM_at	Gm19865	predicted gene, 19865	-0.36399	0.00143275
1448276_PM_at	Tspan4	tetraspanin 4	-0.36392	0.001436
1458453_PM_at	Lmo7	LIM domain only 7	-0.363584	0.00145181
1455796_PM_x_at	Olfm1	olfactomedin 1	-0.36349	0.00145623
1424918_PM_at	Tbc1d19	TBC1 domain family, member 19	-0.362481	0.00150472
1419543_PM_a_at	Tra2b	transformer 2 beta homolog (Drosophila)	-0.362253	0.00151585
1433855_PM_at	Abat	4-aminobutyrate aminotransferase	-0.361909	0.00153283
1418105_PM_at	Stmn4	stathmin-like 4	-0.361625	0.00154696
1439828_PM_at	NULL	NULL	-0.361574	0.0015495
1448736_PM_a_at	Hprt	hypoxanthine guanine phosphoribosyl transferase	-0.361542	0.0015511
1417782_PM_at	Lass4	LAG1 homolog, ceramide synthase 4	-0.361459	0.0015553
1460230_PM_at	Syn2	synapsin II	-0.360312	0.00161383
1434838_PM_at	Kcng2	potassium voltage-gated channel, subfamily G, member 2	-0.360198	0.00161977
1456605_PM_at	Cebpd	CCAAT/enhancer binding protein (C/EBP), delta	-0.359539	0.00165445
1420589_PM_at	Has3	hyaluronan synthase 3	-0.35951	0.00165597
1426517_PM_at	Gnaz	guanine nucleotide binding protein, alpha z subunit	-0.359111	0.00167727
1417235_PM_at	Ehd3	EH-domain containing 3	-0.35881	0.00169353
1447278_PM_at	Cep164	centrosomal protein 164	-0.358398	0.00171603
1440201_PM_at	Slc8a1	solute carrier family 8 (sodium/calcium exchanger), member 1	-0.358379	0.00171706
1426913_PM_at	Lss	lanosterol synthase	-0.358328	0.00171985
1421662_PM_a_at	Tusc3	tumor suppressor candidate 3	-0.357999	0.00173802
1438370_PM_x_at	Dos	downstream of Stk11	-0.357932	0.00174175
1449076_PM_x_at	Adi1	acireductone dioxygenase 1	-0.357811	0.0017485
1436296_PM_x_at	Dnaic2	dynein, axonemal, intermediate chain 2	-0.357498	0.00176605
1455748_PM_at	Dynlt1f /// Tmem181a	dynein light chain Tctex-type 1F /// transmembrane protein 181A	-0.357112	0.00178791
1451728_PM_at	Wdr13	WD repeat domain 13	-0.356763	0.00180789
1448578_PM_at	Pafah1b1	platelet-activating factor acetylhydrolase, isoform 1b, subunit 1	-0.356459	0.00182542
1429178_PM_at	Odz3	odd Oz/ten-m homolog 3 (Drosophila)	-0.35631	0.00183411
1427112_PM_at	Ttl	tubulin tyrosine ligase	-0.356052	0.0018492
1447687_PM_x_at	2410075B13Rik	RIKEN cDNA 2410075B13 gene	-0.354977	0.00191323
1424318_PM_at	1110067D22Rik	RIKEN cDNA 1110067D22 gene	-0.354737	0.00192781
1423753_PM_at	Bambi	BMP and activin membrane-bound inhibitor, homolog (Xenopus laevis)	-0.354663	0.00193232
1428804_PM_at	Mfap3l	microfibrillar-associated protein 3-like	-0.354029	0.0019714
1425784_PM_a_at	Olfm1	olfactomedin 1	-0.353896	0.0019797
1435714_PM_x_at	Il17d	interleukin 17D	-0.353867	0.00198147
1417057_PM_a_at	Lamp3 /// Ppid	lysosomal-associated membrane protein 3 /// peptidylprolyl isomerase D (cyclophilin D)	-0.353496	0.00200475
1448254_PM_at	Ptn	pleiotrophin	-0.353341	0.00201457
1416208_PM_at	Usp14	ubiquitin specific peptidase 14	-0.353057	0.00203268
1418714_PM_at	Dusp8	dual specificity phosphatase 8	-0.352787	0.00204998
1432230_PM_at	Hip1	huntingtin interacting protein 1	-0.35269	0.00205623
1455291_PM_s_at	Znrf2	zinc and ring finger 2	-0.352432	0.00207293
1455444_PM_at	Gabra2	gamma-aminobutyric acid (GABA) A receptor, subunit alpha 2	-0.352419	0.00207377
1450344_PM_a_at	Ptger3	prostaglandin E receptor 3 (subtype EP3)	-0.352277	0.00208305
1439802_PM_at	Stk35	serine/threonine kinase 35	-0.351954	0.00210422
1434429_PM_at	Syt16	synaptotagmin XVI	-0.351857	0.00211063
AFFX-MURINE_b1_at	NULL	NULL	-0.351681	0.00212229
1448375_PM_at	Tm9sf3	transmembrane 9 superfamily member 3	-0.351671	0.002123
1427231_PM_at	Robo1	roundabout homolog 1 (Drosophila)	-0.351506	0.00213392
1420623_PM_x_at	Hspa8	heat shock protein 8	-0.351494	0.00213478
1426592_PM_a_at	Fbxo22	F-box protein 22	-0.351166	0.00215676
1452286_PM_at	Slain2	SLAIN motif family, member 2	-0.351105	0.00216089
1424097_PM_at	Elovl7	ELOVL family member 7, elongation of long chain fatty acids (yeast)	-0.350656	0.00219138
1426611_PM_at	Psmc2	proteasome (prosome, macropain) 26S subunit, ATPase 2	-0.350654	0.00219152
1428864_PM_at	Dusp8	dual specificity phosphatase 8	-0.35065	0.00219176
1436761_PM_s_at	Fam13c	family with sequence similarity 13, member C	-0.350522	0.00220057
1444089_PM_at	Spnb2	spectrin beta 2	-0.350217	0.00222157
1415781_PM_a_at	Gm13430 /// Sumo2	predicted gene 13430 /// SMT3 suppressor of mif two 3 homolog 2 (yeast)	-0.350011	0.00223586
1419646_PM_a_at	Mbp	myelin basic protein	-0.349778	0.00225212
1426819_PM_at	Hipk3	homeodomain interacting protein kinase 3	-0.349391	0.0022794
1452874_PM_at	2510003E04Rik	RIKEN cDNA 2510003E04 gene	-0.349249	0.00228948
1416592_PM_at	Glrx	glutaredoxin	-0.349132	0.00229783
1438932_PM_at	Rasgrp2	RAS, guanyl releasing protein 2	-0.349126	0.00229825
1430157_PM_at	1700095J03Rik	RIKEN cDNA 1700095J03 gene	-0.349098	0.00230022
1455789_PM_x_at	Hspa8	heat shock protein 8	-0.34865	0.00233242
1451989_PM_a_at	Mapre2	microtubule-associated protein, RP/EB family, member 2	-0.348528	0.00234128
1424185_PM_a_at	A730098P11Rik /// Gm6747 /// Morf4l1	mortality factor 4 like 1 pseudogene /// predicted gene 6747 /// mortality factor 4 like 1	-0.348511	0.0023425
1445691_PM_at	Chn1	chimerin (chimaerin) 1	-0.34834	0.00235494
1416768_PM_at	1110003E01Rik	RIKEN cDNA 1110003E01 gene	-0.348164	0.00236776
1455002_PM_at	LOC100044742 /// Ptp4a1	protein tyrosine phosphatase type IVA 1-like /// protein tyrosine phosphatase 4a1	-0.348103	0.00237223
1424289_PM_at	Osgin2	oxidative stress induced growth inhibitor family member 2	-0.34806	0.00237541
1451035_PM_a_at	Akr1a1	aldo-keto reductase family 1, member A1 (aldehyde reductase)	-0.347837	0.00239184
1445627_PM_at	NULL	NULL	-0.347622	0.00240776
1434756_PM_at	5430421B17	uncharacterized protein 5430421B17	-0.34737	0.00242664
1455402_PM_at	Socs7	suppressor of cytokine signaling 7	-0.34734	0.00242885
1419246_PM_s_at	Rab14	RAB14, member RAS oncogene family	-0.347236	0.00243667
1458662_PM_at	Daam1	dishevelled associated activator of morphogenesis 1	-0.346989	0.00245533
1452291_PM_at	Arap2	ArfGAP with RhoGAP domain, ankyrin repeat and PH domain 2	-0.346444	0.00249682
1416593_PM_at	Glrx	glutaredoxin	-0.346375	0.00250214
1449742_PM_at	AA522020	expressed sequence AA522020	-0.346334	0.00250533
1428851_PM_at	1300014I06Rik	RIKEN cDNA 1300014I06 gene	-0.3454	0.00257822
1434017_PM_at	Znrf2	zinc and ring finger 2	-0.345221	0.00259242
1438133_PM_a_at	Cyr61	cysteine rich protein 61	-0.3452	0.0025941
1456311_PM_x_at	Esco2	establishment of cohesion 1 homolog 2 (S. cerevisiae)	-0.345152	0.00259793
1439397_PM_at	Fmn1	formin 1	-0.345098	0.00260222
1452223_PM_s_at	Gcap14	granule cell antiserum positive 14	-0.344734	0.00263139
1449322_PM_at	Gm13363 /// LOC100044742 /// Ptp4a1	predicted gene 13363 /// protein tyrosine phosphatase type IVA 1-like /// protein tyrosine phosphatase 4a1	-0.344682	0.00263556
1445531_PM_at	Csmd1	CUB and Sushi multiple domains 1	-0.344622	0.00264044
1455981_PM_at	Rps6 /// Rps6-ps4	ribosomal protein S6 /// ribosomal protein S6, pseudogene 4	-0.344302	0.00266639
1417341_PM_a_at	Ppp1r2	protein phosphatase 1, regulatory (inhibitor) subunit 2	-0.344295	0.00266698
1431349_PM_at	Hnrnpab	heterogeneous nuclear ribonucleoprotein A/B	-0.344222	0.00267291
1452942_PM_at	Tmem65	transmembrane protein 65	-0.344157	0.00267827
1453476_PM_at	1700060J05Rik	RIKEN cDNA 1700060J05 gene	-0.343645	0.0027204
1449579_PM_at	Sh3yl1	Sh3 domain YSC-like 1	-0.34352	0.0027308
1426212_PM_s_at	Tmem161a	transmembrane protein 161A	-0.343445	0.00273707
1441737_PM_s_at	Rassf1	Ras association (RalGDS/AF-6) domain family member 1	-0.343218	0.00275605
1439441_PM_x_at	Lats2	large tumor suppressor 2	-0.343159	0.00276099
1434961_PM_at	Asb1	ankyrin repeat and SOCS box-containing 1	-0.343147	0.00276204
1423781_PM_at	Nae1	NEDD8 activating enzyme E1 subunit 1	-0.342786	0.00279257
1427652_PM_x_at	Synj2	synaptojanin 2	-0.342737	0.00279669
1449677_PM_s_at	Tmem38b	transmembrane protein 38B	-0.342619	0.00280674
1437393_PM_at	Prkca	protein kinase C, alpha	-0.342579	0.00281018
1450785_PM_at	Trip4	thyroid hormone receptor interactor 4	-0.342568	0.00281112
1419181_PM_at	Zfp326	zinc finger protein 326	-0.342396	0.00282579
1416815_PM_s_at	Bub3	budding uninhibited by benzimidazoles 3 homolog (S. cerevisiae)	-0.342162	0.00284595
1430538_PM_at	2210013O21Rik	RIKEN cDNA 2210013O21 gene	-0.341942	0.00286507
1430984_PM_at	Azin1	antizyme inhibitor 1	-0.341903	0.00286844
1437885_PM_at	D030029J20Rik	RIKEN cDNA D030029J20 gene	-0.341699	0.00288618
1420622_PM_a_at	Hspa8	heat shock protein 8	-0.34158	0.00289662
1440707_PM_at	Dmrt3	doublesex and mab-3 related transcription factor 3	-0.34152	0.00290195
1457110_PM_at	Pank1	pantothenate kinase 1	-0.34136	0.00291602
1442683_PM_at	Hmg20a	high mobility group 20A	-0.341275	0.00292351
1418401_PM_a_at	Dusp16	dual specificity phosphatase 16	-0.341184	0.00293159
1434921_PM_at	Nr2e1	nuclear receptor subfamily 2, group E, member 1	-0.34117	0.00293283
1458518_PM_at	Cpeb2	cytoplasmic polyadenylation element binding protein 2	-0.341164	0.00293339
1418171_PM_at	Tceal8	transcription elongation factor A (SII)-like 8	-0.341129	0.00293651
1420545_PM_a_at	Chn1	chimerin (chimaerin) 1	-0.340563	0.00298714
1426562_PM_a_at	Olfm1	olfactomedin 1	-0.340501	0.00299278
1455249_PM_at	Slc36a4	solute carrier family 36 (proton/amino acid symporter), member 4	-0.340457	0.0029967
1435058_PM_x_at	Stxbp3a	syntaxin binding protein 3A	-0.340452	0.00299714
1439204_PM_at	Scn3a	sodium channel, voltage-gated, type III, alpha	-0.340243	0.00301615
1433647_PM_s_at	Rhobtb3	Rho-related BTB domain containing 3	-0.340119	0.00302745
1449702_PM_at	Zfand2a	zinc finger, AN1-type domain 2A	-0.340069	0.00303197
1419550_PM_a_at	Stk39	serine/threonine kinase 39	-0.339864	0.00305079
1428057_PM_a_at	Ahnak	AHNAK nucleoprotein (desmoyokin)	-0.339655	0.00307006
1451718_PM_at	Plp1	proteolipid protein (myelin) 1	-0.339313	0.00310181
1419442_PM_at	Matn2	matrilin 2	-0.339174	0.00311482
1450123_PM_at	Ryr2	ryanodine receptor 2, cardiac	-0.339036	0.00312777
1416039_PM_x_at	Cyr61	cysteine rich protein 61	-0.338994	0.00313169
1447181_PM_s_at	Slc7a7	solute carrier family 7 (cationic amino acid transporter, y+ system), member 7	-0.338883	0.00314213
1423846_PM_x_at	Gm5620 /// Tuba1b	predicted gene 5620 /// tubulin, alpha 1B	-0.338766	0.00315323
1437692_PM_x_at	Anxa2	annexin A2	-0.338755	0.00315427
1448285_PM_at	Rgs4	regulator of G-protein signaling 4	-0.338682	0.00316118
1440539_PM_at	NULL	NULL	-0.338573	0.00317151
1417507_PM_at	Cyb561	cytochrome b-561	-0.338555	0.00317322
1455470_PM_x_at	Lasp1	LIM and SH3 protein 1	-0.338528	0.00317584
1433542_PM_at	Inpp5f	inositol polyphosphate-5-phosphatase F	-0.337799	0.00324598
1445191_PM_at	Exd1	exonuclease 3'-5' domain containing 1	-0.337792	0.00324662
1437261_PM_at	Mblac2	metallo-beta-lactamase domain containing 2	-0.337616	0.00326378
1448892_PM_at	Dock7	dedicator of cytokinesis 7	-0.337604	0.00326493
1427853_PM_a_at	Gm9817	predicted gene 9817	-0.337157	0.00330887
1429894_PM_a_at	Mtap7	microtubule-associated protein 7	-0.336992	0.00332516
1419420_PM_at	St6galnac5	ST6 (alpha-N-acetyl-neuraminyl-2,3-beta-galactosyl-1,3)-N-acetylgalactosaminide alpha-2,6-sialyltransferase 5	-0.336798	0.00334454
1455159_PM_at	Appl1	adaptor protein, phosphotyrosine interaction, PH domain and leucine zipper containing 1	-0.336599	0.00336445
1420502_PM_at	Sat1	spermidine/spermine N1-acetyl transferase 1	-0.336547	0.00336959
1440901_PM_at	Dgkb	diacylglycerol kinase, beta	-0.336516	0.00337278
1441091_PM_at	Elovl7	ELOVL family member 7, elongation of long chain fatty acids (yeast)	-0.336371	0.00338736
1448770_PM_a_at	Atpif1	ATPase inhibitory factor 1	-0.336324	0.00339211
1426195_PM_a_at	Cst3	cystatin C	-0.336308	0.00339371
1459718_PM_x_at	Klf6	Kruppel-like factor 6	-0.33613	0.0034117
1445051_PM_at	NULL	NULL	-0.336111	0.00341369
1456478_PM_at	Pgm2l1	phosphoglucomutase 2-like 1	-0.335984	0.00342658
1419091_PM_a_at	Anxa2	annexin A2	-0.335946	0.00343043
1455317_PM_at	Epc2	enhancer of polycomb homolog 2 (Drosophila)	-0.33587	0.0034382
1428853_PM_at	Ptch1	patched homolog 1	-0.33556	0.00347011
1436188_PM_a_at	Ndrg4	N-myc downstream regulated gene 4	-0.335518	0.00347444
1458982_PM_at	AU014965	expressed sequence AU014965	-0.335424	0.00348414
1422348_PM_at	LOC676708	h-2 class I histocompatibility antigen, L-D alpha chain-like	-0.33536	0.00349074
1437311_PM_at	Snhg11	small nucleolar RNA host gene 11	-0.335257	0.00350147
1426615_PM_s_at	Ndrg4	N-myc downstream regulated gene 4	-0.335251	0.00350202
1437069_PM_at	Osbpl8	oxysterol binding protein-like 8	-0.33516	0.00351151
1423233_PM_at	Cebpd	CCAAT/enhancer binding protein (C/EBP), delta	-0.335101	0.00351767
1420567_PM_at	Prkd3	protein kinase D3	-0.334783	0.00355099
1417718_PM_at	Eif3g	eukaryotic translation initiation factor 3, subunit G	-0.334677	0.00356219
1423293_PM_at	Rpa1	replication protein A1	-0.334551	0.0035755
1416214_PM_at	Mcm4	minichromosome maintenance deficient 4 homolog (S. cerevisiae)	-0.334146	0.00361862
1435466_PM_at	Sarm1	sterile alpha and HEAT/Armadillo motif containing 1	-0.333759	0.00366021
1437639_PM_at	Fam115a	family with sequence similarity 115, member A	-0.333637	0.0036735
1421641_PM_at	Slc6a2	solute carrier family 6 (neurotransmitter transporter, noradrenalin), member 2	-0.333429	0.00369608
1417809_PM_at	Slc22a18	solute carrier family 22 (organic cation transporter), member 18	-0.333128	0.003729
1449108_PM_at	Fdx1	ferredoxin 1	-0.332675	0.00377909
1426402_PM_at	Syncrip	synaptotagmin binding, cytoplasmic RNA interacting protein	-0.332635	0.00378358
1450731_PM_s_at	Tnfrsf21	tumor necrosis factor receptor superfamily, member 21	-0.332435	0.00380596
1430995_PM_at	Tmx3	thioredoxin-related transmembrane protein 3	-0.332343	0.00381624
1432419_PM_a_at	Mob2	MOB kinase activator 2	-0.331815	0.00387583
1417024_PM_at	Hars	histidyl-tRNA synthetase	-0.331358	0.00392816
1433805_PM_at	Jak1	Janus kinase 1	-0.331277	0.00393753
1425749_PM_at	Stxbp6	syntaxin binding protein 6 (amisyn)	-0.331257	0.00393988
1440252_PM_at	H2afj	H2A histone family, member J	-0.331237	0.00394208
1434864_PM_at	Nipa1	non imprinted in Prader-Willi/Angelman syndrome 1 homolog (human)	-0.331177	0.0039491
1436153_PM_a_at	Zmynd11	zinc finger, MYND domain containing 11	-0.331006	0.00396892
1453381_PM_at	Rsf1	remodeling and spacing factor 1	-0.330981	0.00397175
1439832_PM_at	NULL	NULL	-0.330824	0.00399007
1437875_PM_at	Bicd2	bicaudal D homolog 2 (Drosophila)	-0.330669	0.00400826
1416469_PM_at	Luzp1	leucine zipper protein 1	-0.330381	0.00404213
1451595_PM_a_at	Kcnq2	potassium voltage-gated channel, subfamily Q, member 2	-0.330362	0.00404435
1451570_PM_a_at	Fam92a	family with sequence similarity 92, member A	-0.330346	0.00404626
1430288_PM_x_at	Gm5963 /// Rps21	predicted pseudogene 5963 /// ribosomal protein S21	-0.330106	0.00407466
1439264_PM_x_at	Lasp1	LIM and SH3 protein 1	-0.329939	0.00409462
1437927_PM_at	Dlg2	discs, large homolog 2 (Drosophila)	-0.329764	0.00411559
1455724_PM_at	Prrg1	proline rich Gla (G-carboxyglutamic acid) 1	-0.329595	0.00413593
1435494_PM_s_at	Dsp	desmoplakin	-0.329563	0.00413974
1422981_PM_at	Dgcr8	DiGeorge syndrome critical region gene 8	-0.329545	0.00414197
1418773_PM_at	Fads3	fatty acid desaturase 3	-0.329521	0.00414484
1451412_PM_a_at	Ift20	intraflagellar transport 20	-0.329407	0.00415859
1455481_PM_at	Ids	iduronate 2-sulfatase	-0.329281	0.00417393
1456743_PM_x_at	Morf4l2	mortality factor 4 like 2	-0.329068	0.00419982
1436979_PM_x_at	Rbm14 /// Rbm4	RNA binding motif protein 14 /// RNA binding motif protein 4	-0.32898	0.00421054
1423055_PM_at	Nsg1	neuron specific gene family member 1	-0.328634	0.00425312
1421652_PM_at	Htr3b	5-hydroxytryptamine (serotonin) receptor 3B	-0.32858	0.0042598
1423373_PM_at	Rpp30	ribonuclease P/MRP 30 subunit (human)	-0.32807	0.0043234
1446868_PM_at	NULL	NULL	-0.328052	0.00432566
1420478_PM_at	Nap1l1	nucleosome assembly protein 1-like 1	-0.32804	0.00432712
1427906_PM_at	1110037F02Rik	RIKEN cDNA 1110037F02 gene	-0.327952	0.00433818
1416411_PM_at	Gstm2	glutathione S-transferase, mu 2	-0.327874	0.00434805
1417644_PM_at	Sspn	sarcospan	-0.327703	0.00436959
1417569_PM_at	Ncald	neurocalcin delta	-0.327659	0.00437509
1442676_PM_at	Maoa	monoamine oxidase A	-0.327551	0.00438891
1425201_PM_a_at	Hyi	hydroxypyruvate isomerase homolog (E. coli)	-0.327438	0.00440317
1448557_PM_at	Fam13c	family with sequence similarity 13, member C	-0.327331	0.00441684
1451140_PM_s_at	Prkag2	protein kinase, AMP-activated, gamma 2 non-catalytic subunit	-0.327236	0.00442908
1453187_PM_at	Ociad2	OCIA domain containing 2	-0.326565	0.00451578
1456472_PM_at	Armc4	armadillo repeat containing 4	-0.326477	0.00452719
1418500_PM_at	Nap1l3	nucleosome assembly protein 1-like 3	-0.326278	0.00455327
1433773_PM_at	Rrm2b	ribonucleotide reductase M2 B (TP53 inducible)	-0.326208	0.0045625
1420259_PM_at	Pkp2	Plakophilin 2	-0.326181	0.004566
1449334_PM_at	Timp3	tissue inhibitor of metalloproteinase 3	-0.326099	0.00457681
1453615_PM_at	NULL	NULL	-0.326021	0.00458712
1439571_PM_at	E230008J23Rik	RIKEN cDNA E230008J23 gene	-0.325938	0.00459808
1450649_PM_at	Gng10	guanine nucleotide binding protein (G protein), gamma 10	-0.325918	0.00460075
1458901_PM_at	NULL	NULL	-0.325599	0.00464318
1423091_PM_a_at	Gpm6b	glycoprotein m6b	-0.325196	0.0046973
1434831_PM_a_at	Foxo3	forkhead box O3	-0.325064	0.00471513
1442786_PM_s_at	Rufy3	RUN and FYVE domain containing 3	-0.324831	0.00474672
1435553_PM_at	Pdzd2	PDZ domain containing 2	-0.324549	0.00478523
1438918_PM_at	Fdft1	farnesyl diphosphate farnesyl transferase 1	-0.3243	0.0048196
1420026_PM_at	Aak1	AP2 associated kinase 1	-0.324278	0.0048226
1428240_PM_at	Nrxn1	neurexin I	-0.323991	0.00486235
1421851_PM_at	Mtap1b	microtubule-associated protein 1B	-0.32386	0.00488067
1447425_PM_at	NULL	NULL	-0.323842	0.00488321
1420633_PM_a_at	Csn1s2a	casein alpha s2-like A	-0.323765	0.00489395
1435459_PM_at	Fmo2	flavin containing monooxygenase 2	-0.323736	0.00489797
1451493_PM_at	Ndfip1	Nedd4 family interacting protein 1	-0.323565	0.00492197
1418300_PM_a_at	Mknk2	MAP kinase-interacting serine/threonine kinase 2	-0.323518	0.00492858
1440973_PM_at	LOC552874 /// St6galnac5	uncharacterized LOC552874 /// ST6 (alpha-N-acetyl-neuraminyl-2,3-beta-galactosyl-1,3)-N-acetylgalactosaminide alpha-2,6-sialyltransferase 5	-0.323262	0.0049648
1424586_PM_at	Ehbp1	EH domain binding protein 1	-0.323177	0.00497678
1445131_PM_at	Fbxl13	F-box and leucine-rich repeat protein 13	-0.323117	0.00498534
1426593_PM_a_at	Fbxo22	F-box protein 22	-0.323021	0.00499901
1433585_PM_at	Tnpo1	transportin 1	-0.322707	0.005044
1453041_PM_at	Ano9	anoctamin 9	-0.322315	0.0051006
1417590_PM_at	Cyp27a1	cytochrome P450, family 27, subfamily a, polypeptide 1	-0.321938	0.00515553
1418884_PM_x_at	Tuba1a	tubulin, alpha 1A	-0.321823	0.00517236
1422389_PM_at	Tas2r105	taste receptor, type 2, member 105	-0.321725	0.0051868
1446200_PM_at	NULL	NULL	-0.321653	0.00519743
1449354_PM_at	Zrsr1	zinc finger (CCCH type), RNA binding motif and serine/arginine rich 1	-0.321634	0.00520021
1429053_PM_at	1110012J17Rik	RIKEN cDNA 1110012J17 gene	-0.321525	0.00521631
1445764_PM_at	Gm19277	predicted gene, 19277	-0.321389	0.00523647
1423854_PM_a_at	Rasl11b	RAS-like, family 11, member B	-0.320677	0.00534332
1455089_PM_at	Gng12	guanine nucleotide binding protein (G protein), gamma 12	-0.320473	0.00537424
1416755_PM_at	Dnajb1	DnaJ (Hsp40) homolog, subfamily B, member 1	-0.320447	0.00537808
1419493_PM_a_at	Tpd52	tumor protein D52	-0.320349	0.0053931
1439066_PM_at	Angpt1	angiopoietin 1	-0.320314	0.00539835
1452516_PM_at	Smok3a /// Smok3b /// Smok3c	sperm motility kinase 3A /// sperm motility kinase 3B /// sperm motility kinase 3C	-0.320285	0.00540286
1460587_PM_at	Sox2ot	SOX2 overlapping transcript (non-protein coding)	-0.32025	0.00540822
1419650_PM_at	Zfr	zinc finger RNA binding protein	-0.320169	0.00542057
1424300_PM_at	Gemin6 /// Gm6253	gem (nuclear organelle) associated protein 6 /// predicted pseudogene 6253	-0.320113	0.00542916
1438643_PM_at	Camk1d	Calcium/calmodulin-dependent protein kinase ID	-0.320023	0.00544298
1429019_PM_s_at	Pon2	paraoxonase 2	-0.319939	0.00545583
1452297_PM_at	Ccnt2	cyclin T2	-0.319795	0.00547813
1439768_PM_x_at	Sema4f	sema domain, immunoglobulin domain (Ig), TM domain, and short cytoplasmic domain	-0.319789	0.00547911
1416720_PM_at	Srsf6	serine/arginine-rich splicing factor 6	-0.319548	0.00551651
1415982_PM_at	Herpud2	HERPUD family member 2	-0.319463	0.00552967
1449286_PM_at	Ntng1	netrin G1	-0.319248	0.00556322
1434875_PM_a_at	Hmgn3	high mobility group nucleosomal binding domain 3	-0.319243	0.00556402
1422946_PM_a_at	Dnmt1	DNA methyltransferase (cytosine-5) 1	-0.319147	0.00557909
1450376_PM_at	Mxi1	Max interacting protein 1	-0.318924	0.00561427
1439500_PM_at	Scrn1	secernin 1	-0.318836	0.00562817
1432127_PM_at	4933401L05Rik	RIKEN cDNA 4933401L05 gene	-0.318804	0.0056333
1450173_PM_at	Ripk2	receptor (TNFRSF)-interacting serine-threonine kinase 2	-0.318497	0.00568204
1433727_PM_at	Glb1l2	galactosidase, beta 1-like 2	-0.318496	0.00568231
1423787_PM_at	Nup133	nucleoporin 133	-0.318448	0.00568992
1424482_PM_at	Arhgef7	Rho guanine nucleotide exchange factor (GEF7)	-0.318407	0.00569649
1433909_PM_at	Syt17	synaptotagmin XVII	-0.318287	0.00571568
1419360_PM_a_at	Ss18	synovial sarcoma translocation, Chromosome 18	-0.318259	0.00572017
1432602_PM_at	NULL	NULL	-0.318216	0.0057271
1418487_PM_at	Ripk4	receptor-interacting serine-threonine kinase 4	-0.318185	0.00573205
1418436_PM_at	Stx7	syntaxin 7	-0.318061	0.00575205
1447979_PM_at	Sgsm1	small G protein signaling modulator 1	-0.317956	0.00576902
1433504_PM_at	Pygb	brain glycogen phosphorylase	-0.317919	0.00577509
1439370_PM_x_at	Sf3b5	splicing factor 3b, subunit 5	-0.317911	0.00577635
1448838_PM_at	Topors	topoisomerase I binding, arginine/serine-rich	-0.317904	0.00577755
1430279_PM_at	3110038A09Rik	RIKEN cDNA 3110038A09 gene	-0.317562	0.00583314
1438322_PM_x_at	Fdft1	farnesyl diphosphate farnesyl transferase 1	-0.31755	0.00583515
1435033_PM_at	Arhgef4	Rho guanine nucleotide exchange factor (GEF) 4	-0.317483	0.00584611
1434194_PM_at	Mtap2	microtubule-associated protein 2	-0.317219	0.00588947
1450871_PM_a_at	Bcat1	branched chain aminotransferase 1, cytosolic	-0.317212	0.00589052
1419375_PM_at	Wbp4	WW domain binding protein 4	-0.316959	0.00593246
1416351_PM_at	Map2k1	mitogen-activated protein kinase kinase 1	-0.316772	0.00596355
1447776_PM_x_at	Rab6a	RAB6A, member RAS oncogene family	-0.316489	0.00601078
1435473_PM_at	Ppp1r26	protein phosphatase 1, regulatory subunit 26	-0.316478	0.00601264
1422867_PM_at	Gzmg	granzyme G	-0.316474	0.00601336
1452757_PM_s_at	Hba-a1 /// Hba-a2	hemoglobin alpha, adult chain 1 /// hemoglobin alpha, adult chain 2	-0.316463	0.00601511
1433535_PM_x_at	Cct2	chaperonin containing Tcp1, subunit 2 (beta)	-0.316378	0.00602941
1422660_PM_at	Gm15453 /// Rbm3	predicted gene 15453 /// RNA binding motif protein 3	-0.316352	0.00603381
1416361_PM_a_at	Dync1i1	dynein cytoplasmic 1 intermediate chain 1	-0.316067	0.006082
1425583_PM_at	NULL	NULL	-0.316048	0.00608523
1453105_PM_at	Zfp263	zinc finger protein 263	-0.315944	0.00610288
1432158_PM_a_at	Trappc2	trafficking protein particle complex 2	-0.315867	0.00611602
1419184_PM_a_at	Fhl2	four and a half LIM domains 2	-0.315862	0.00611688
1417327_PM_at	Cav2	caveolin 2	-0.315856	0.00611793
1452667_PM_at	Rab2b	RAB2B, member RAS oncogene family	-0.315661	0.00615112
1432494_PM_a_at	1700019E19Rik	RIKEN cDNA 1700019E19 gene	-0.315634	0.00615584
1442873_PM_at	Fign	fidgetin	-0.315621	0.00615807
1422920_PM_at	Cldn13	claudin 13	-0.315604	0.00616099
1427802_PM_a_at	Tcrg-V4	T cell receptor gamma, variable 4	-0.315387	0.00619831
1420760_PM_s_at	Ndrg1	N-myc downstream regulated gene 1	-0.314897	0.00628327
1452050_PM_at	Camk1d	calcium/calmodulin-dependent protein kinase ID	-0.314788	0.00630228
1429328_PM_at	Nsfl1c	NSFL1 (p97) cofactor (p47)	-0.314662	0.00632442
1423572_PM_at	Bcl2l2	BCL2-like 2	-0.314554	0.00634341
1445637_PM_at	NULL	NULL	-0.314407	0.00636919
1448761_PM_a_at	Copg2	coatomer protein complex, subunit gamma 2	-0.313169	0.00659128
1418969_PM_at	Skp2	S-phase kinase-associated protein 2 (p45)	-0.312901	0.0066401
1449325_PM_at	Fads2	fatty acid desaturase 2	-0.312841	0.00665114
1446290_PM_at	Mzt1	mitotic spindle organizing protein 1	-0.312821	0.00665483
1441229_PM_at	D230019N24Rik	RIKEN cDNA D230019N24 gene	-0.312793	0.0066599
1459162_PM_at	NULL	NULL	-0.31279	0.00666044
1427773_PM_a_at	Rabac1	Rab acceptor 1 (prenylated)	-0.312777	0.00666289
1451961_PM_a_at	Mbp	myelin basic protein	-0.312776	0.00666312
1424624_PM_at	2900011O08Rik	RIKEN cDNA 2900011O08 gene	-0.312487	0.00671633
1425231_PM_a_at	Zfp46	zinc finger protein 46	-0.312423	0.00672825
1455995_PM_at	D10Bwg1379e	DNA segment, Chr 10, Brigham & Women's Genetics 1379 expressed	-0.312399	0.0067326
1451166_PM_a_at	Ccdc101	coiled-coil domain containing 101	-0.312379	0.00673646
1422545_PM_at	Tbx2	T-box 2	-0.312376	0.006737
1416138_PM_at	Anxa7	annexin A7	-0.312312	0.00674873
1422249_PM_s_at	Zfa /// Zfx	zinc finger protein, autosomal /// zinc finger protein X-linked	-0.312147	0.00677956
1426657_PM_s_at	Gm8096 /// Phgdh	3-phosphoglycerate dehydrogenase pseudogene /// 3-phosphoglycerate dehydrogenase	-0.312068	0.00679431
1436833_PM_x_at	Ttll1	tubulin tyrosine ligase-like 1	-0.312027	0.00680205
1460214_PM_at	Pcp4	Purkinje cell protein 4	-0.312025	0.00680229
1450716_PM_at	Adamts1	a disintegrin-like and metallopeptidase (reprolysin type) with thrombospondin type 1 motif, 1	-0.311877	0.00683008
1416702_PM_at	Serpini1	serine (or cysteine) peptidase inhibitor, clade I, member 1	-0.311597	0.00688288
1439011_PM_at	Gm20245	predicted gene, 20245	-0.311382	0.00692357
1426031_PM_a_at	Nfatc2	nuclear factor of activated T cells, cytoplasmic, calcineurin dependent 2	-0.311258	0.00694715
1416280_PM_at	Uba2	ubiquitin-like modifier activating enzyme 2	-0.311048	0.00698732
1428593_PM_at	1700029F09Rik	RIKEN cDNA 1700029F09 gene	-0.311047	0.00698755
1437062_PM_s_at	Phyhipl	phytanoyl-CoA hydroxylase interacting protein-like	-0.31102	0.00699261
1427878_PM_at	0610010O12Rik	RIKEN cDNA 0610010O12 gene	-0.311018	0.00699305
1458988_PM_at	NULL	NULL	-0.310996	0.0069972
1416721_PM_s_at	Srsf6	serine/arginine-rich splicing factor 6	-0.31098	0.00700033
1439405_PM_x_at	Cntd1	Cyclin N-terminal domain containing 1	-0.310938	0.00700834
1435493_PM_at	Dsp	desmoplakin	-0.310797	0.0070355
1447702_PM_x_at	Igsf1	immunoglobulin superfamily, member 1	-0.310772	0.00704045
1420953_PM_at	Add1	adducin 1 (alpha)	-0.310694	0.0070554
1426580_PM_at	Plk4	polo-like kinase 4	-0.310655	0.00706303
1439909_PM_at	Zfp521	zinc finger protein 521	-0.310467	0.00709947
1459605_PM_at	Apba1	amyloid beta (A4) precursor protein binding, family A, member 1	-0.310344	0.00712335
1434078_PM_at	Ubfd1	ubiquitin family domain containing 1	-0.310269	0.007138
1428503_PM_a_at	Nkiras1	NFKB inhibitor interacting Ras-like protein 1	-0.310226	0.00714647
1456812_PM_at	Abcd2	ATP-binding cassette, sub-family D (ALD), member 2	-0.310223	0.00714696
1415996_PM_at	Txnip	thioredoxin interacting protein	-0.310209	0.00714968
1435910_PM_at	Fads3	fatty acid desaturase 3	-0.310139	0.00716343
1419520_PM_at	Nat8	N-acetyltransferase 8 (GCN5-related, putative)	-0.310136	0.00716392
1432352_PM_at	Ccny	cyclin Y	-0.310036	0.00718367
1423294_PM_at	Mest	mesoderm specific transcript	-0.309991	0.00719248
1454663_PM_at	Eif5 /// LOC100047658	eukaryotic translation initiation factor 5 /// eukaryotic translation initiation factor 5-like	-0.309939	0.00720266
1439432_PM_x_at	Gm19420 /// Morf4l2	predicted gene, 19420 /// mortality factor 4 like 2	-0.309905	0.00720934
1421276_PM_a_at	Dst	dystonin	-0.309578	0.00727409
1429488_PM_at	Zdhhc21	zinc finger, DHHC domain containing 21	-0.309552	0.00727916
1424069_PM_at	Napg	N-ethylmaleimide sensitive fusion protein attachment protein gamma	-0.309193	0.00735079
1428540_PM_at	Fam115a	family with sequence similarity 115, member A	-0.309087	0.00737209
1445824_PM_at	Zfp458	zinc finger protein 458	-0.308869	0.00741593
1426345_PM_at	Prepl	prolyl endopeptidase-like	-0.308865	0.00741679
1424821_PM_at	Ndfip1	Nedd4 family interacting protein 1	-0.30872	0.00744599
1453045_PM_at	Ccdc41	coiled-coil domain containing 41	-0.308696	0.00745093
1418186_PM_at	Gstt1	glutathione S-transferase, theta 1	-0.308484	0.00749398
1426710_PM_at	Calm1 /// Calm2 /// Calm3	calmodulin 1 /// calmodulin 2 /// calmodulin 3	-0.308401	0.0075109
1458842_PM_at	Odz1	odd Oz/ten-m homolog 1 (Drosophila)	-0.308375	0.00751619
1425281_PM_a_at	Tsc22d3	TSC22 domain family, member 3	-0.308208	0.00755044
1447065_PM_at	Gm5107	predicted gene 5107	-0.308176	0.00755704
1459851_PM_x_at	Riok1	RIO kinase 1 (yeast)	-0.308172	0.00755785
1437280_PM_s_at	Serbp1	serpine1 mRNA binding protein 1	-0.308159	0.00756044
1450754_PM_at	Cacna2d2	calcium channel, voltage-dependent, alpha 2/delta subunit 2	-0.308129	0.00756667
1445178_PM_at	Sh3rf1	SH3 domain containing ring finger 1	-0.307996	0.0075939
1423035_PM_s_at	Txndc17	thioredoxin domain containing 17	-0.307897	0.00761445
1444559_PM_at	Phtf2	Putative homeodomain transcription factor 2	-0.307783	0.00763795
1442372_PM_at	NULL	NULL	-0.307755	0.00764373
1420579_PM_s_at	Cftr	cystic fibrosis transmembrane conductance regulator	-0.307715	0.00765202
1416078_PM_s_at	Raf1	v-raf-leukemia viral oncogene 1	-0.307598	0.00767642
1419637_PM_s_at	4833420G17Rik	RIKEN cDNA 4833420G17 gene	-0.307439	0.00770949
1435807_PM_at	Cdc42	cell division cycle 42	-0.307149	0.00777037
1448130_PM_at	Fdft1	farnesyl diphosphate farnesyl transferase 1	-0.306603	0.00788588
1456606_PM_a_at	Chst11 /// Phactr1	carbohydrate sulfotransferase 11 /// phosphatase and actin regulator 1	-0.306498	0.00790829
1426319_PM_at	Pdgfd	platelet-derived growth factor, D polypeptide	-0.30649	0.00791013
1445575_PM_at	NULL	NULL	-0.306428	0.00792336
1417484_PM_at	Ibsp	integrin binding sialoprotein	-0.306324	0.00794551
1457337_PM_at	Airn	antisense Igf2r RNA	-0.306306	0.00794944
1434383_PM_at	Pja2	praja 2, RING-H2 motif containing	-0.306288	0.00795327
1456379_PM_x_at	Dner	delta/notch-like EGF-related receptor	-0.306226	0.00796656
1428579_PM_at	Fmnl2	formin-like 2	-0.306133	0.00798654
1417810_PM_a_at	Kcnb1 /// Pacsin2	potassium voltage gated channel, Shab-related subfamily, member 1 /// protein kinase C and casein kinase substrate in neurons 2	-0.305929	0.00803062
1455061_PM_a_at	Acaa2	acetyl-Coenzyme A acyltransferase 2 (mitochondrial 3-oxoacyl-Coenzyme A thiolase)	-0.305908	0.00803517
1445409_PM_at	NULL	NULL	-0.305887	0.00803973
1419368_PM_a_at	Rnf138	ring finger protein 138	-0.305773	0.00806447
1433600_PM_at	Adra2a	adrenergic receptor, alpha 2a	-0.305749	0.00806981
1447707_PM_s_at	Pde2a	phosphodiesterase 2A, cGMP-stimulated	-0.305713	0.0080776
1419275_PM_at	Dazap1	DAZ associated protein 1	-0.30564	0.00809351
1458592_PM_at	NULL	NULL	-0.305611	0.00809969
1434292_PM_at	Snhg11	small nucleolar RNA host gene 11	-0.305606	0.00810098
1420262_PM_at	NULL	NULL	-0.305578	0.00810709
1456309_PM_x_at	Lasp1	LIM and SH3 protein 1	-0.305563	0.00811023
1451077_PM_at	Gm14217 /// Rpl5	predicted gene 14217 /// ribosomal protein L5	-0.305408	0.00814423
1453063_PM_at	Cltb	clathrin, light polypeptide (Lcb)	-0.30537	0.00815247
1422714_PM_at	Ube2i	ubiquitin-conjugating enzyme E2I	-0.305286	0.00817093
1457823_PM_at	Cyr61	cysteine rich protein 61	-0.305164	0.00819769
1438933_PM_x_at	Rasgrp2	RAS, guanyl releasing protein 2	-0.304901	0.00825596
1448342_PM_at	Mapk10	mitogen-activated protein kinase 10	-0.3048	0.00827835
1421605_PM_a_at	Aqp9	aquaporin 9	-0.304705	0.00829941
1451929_PM_a_at	Vrk2	vaccinia related kinase 2	-0.304689	0.008303
1417275_PM_at	Mal	myelin and lymphocyte protein, T cell differentiation protein	-0.304633	0.00831553
1427588_PM_a_at	Dtna	dystrobrevin alpha	-0.304468	0.00835245
1426887_PM_at	Nudt10 /// Nudt11	nudix (nucleoside diphosphate linked moiety X)-type motif 10 /// nudix (nucleoside diphosphate linked moiety X)-type motif 11	-0.304395	0.00836878
1439310_PM_at	A630012P03Rik	RIKEN cDNA A630012P03 gene	-0.304219	0.00840849
1434353_PM_at	Sfmbt2	Scm-like with four mbt domains 2	-0.304203	0.00841195
1452474_PM_a_at	Art3	ADP-ribosyltransferase 3	-0.304199	0.00841287
1417123_PM_at	Vav3	vav 3 oncogene	-0.304105	0.00843411
1427171_PM_at	Rlf	rearranged L-myc fusion sequence	-0.303998	0.00845835
1417248_PM_at	Ralbp1	ralA binding protein 1	-0.303812	0.00850055
1453435_PM_a_at	Fmo2	flavin containing monooxygenase 2	-0.303809	0.00850124
1431268_PM_at	Gm9802	predicted gene 9802	-0.303721	0.00852131
1424730_PM_a_at	Slc15a2	solute carrier family 15 (H+/peptide transporter), member 2	-0.303705	0.00852503
1426905_PM_a_at	Dnajc10	DnaJ (Hsp40) homolog, subfamily C, member 10	-0.303608	0.00854703
1455642_PM_a_at	Tspan17	tetraspanin 17	-0.303521	0.00856694
1434191_PM_at	Agmo	alkylglycerol monooxygenase	-0.30343	0.0085878
1434657_PM_at	Gls	glutaminase	-0.303428	0.0085883
1419688_PM_at	Gpc6	glypican 6	-0.303408	0.00859291
1417299_PM_at	Nek2	NIMA (never in mitosis gene a)-related expressed kinase 2	-0.303205	0.0086396
1428400_PM_at	2200002K05Rik	RIKEN cDNA 2200002K05 gene	-0.303187	0.00864375
1448184_PM_at	Fkbp1a	FK506 binding protein 1a	-0.303064	0.00867227
1456029_PM_a_at	Ttc7b	tetratricopeptide repeat domain 7B	-0.30292	0.00870574
1439060_PM_s_at	Wipi1	WD repeat domain, phosphoinositide interacting 1	-0.302818	0.00872941
1450512_PM_at	Ntn4	netrin 4	-0.30269	0.0087592
1434691_PM_at	Scaf11	SR-related CTD-associated factor 11	-0.302663	0.00876565
1424188_PM_at	Rabgap1	RAB GTPase activating protein 1	-0.302655	0.00876754
1423671_PM_at	Dner	delta/notch-like EGF-related receptor	-0.302651	0.00876847
1449494_PM_at	Rab3c	RAB3C, member RAS oncogene family	-0.302645	0.0087697
1426609_PM_at	Dis3	DIS3 mitotic control homolog (S. cerevisiae)	-0.302517	0.00879966
1439870_PM_at	A330008L17Rik	RIKEN cDNA A330008L17 gene	-0.302377	0.00883263
1440911_PM_at	Col23a1	collagen, type XXIII, alpha 1	-0.302374	0.00883324
1424851_PM_at	Chchd5	coiled-coil-helix-coiled-coil-helix domain containing 5	-0.302332	0.00884321
1418749_PM_at	Psd3	pleckstrin and Sec7 domain containing 3	-0.302268	0.00885824
1443909_PM_at	Cstf3	cleavage stimulation factor, 3' pre-RNA, subunit 3	-0.302259	0.00886052
1455214_PM_at	Mitf	microphthalmia-associated transcription factor	-0.302219	0.00886982
1416731_PM_at	Top2b	topoisomerase (DNA) II beta	-0.302206	0.00887291
1425064_PM_at	Arnt	aryl hydrocarbon receptor nuclear translocator	-0.302172	0.00888089
1416037_PM_a_at	Cct2	chaperonin containing Tcp1, subunit 2 (beta)	-0.302172	0.00888094
1429759_PM_at	Rps6ka6	ribosomal protein S6 kinase polypeptide 6	-0.302024	0.00891594
1452388_PM_at	Hspa1a	heat shock protein 1A	-0.301901	0.00894519
1433525_PM_at	Ednra	endothelin receptor type A	-0.301871	0.00895247
1431559_PM_at	6430710C18Rik	RIKEN cDNA 6430710C18 gene	-0.301866	0.00895367
1416099_PM_at	Rpl27	ribosomal protein L27	-0.301825	0.00896328
1423931_PM_s_at	Anapc4	anaphase promoting complex subunit 4	-0.301728	0.00898662
1426585_PM_s_at	Mapk1	mitogen-activated protein kinase 1	-0.301678	0.00899852
1423274_PM_at	Ints6	integrator complex subunit 6	-0.301616	0.00901324
1439526_PM_at	NULL	NULL	-0.30154	0.00903149
1438452_PM_at	Nebl	nebulette	-0.30146	0.00905079
1431581_PM_at	4922502B01Rik	RIKEN cDNA 4922502B01 gene	-0.301403	0.00906436
1460400_PM_at	Spast	spastin	-0.301335	0.00908088
1456566_PM_x_at	Rbm14 /// Rbm4	RNA binding motif protein 14 /// RNA binding motif protein 4	-0.301314	0.00908597
1448502_PM_at	Slc16a7	solute carrier family 16 (monocarboxylic acid transporters), member 7	-0.30129	0.00909176
1436119_PM_at	Aldh1l2	aldehyde dehydrogenase 1 family, member L2	-0.301244	0.0091029
1435771_PM_at	Plcb4	phospholipase C, beta 4	-0.30121	0.00911106
1428538_PM_s_at	Rarres2	retinoic acid receptor responder (tazarotene induced) 2	-0.301203	0.00911278
1438661_PM_a_at	Arf2	ADP-ribosylation factor 2	-0.301163	0.00912228
1450627_PM_at	Ank	progressive ankylosis	-0.301153	0.00912491
1420930_PM_s_at	Ctnnal1	catenin (cadherin associated protein), alpha-like 1	-0.300987	0.00916499
1448541_PM_at	Klc1	kinesin light chain 1	-0.300986	0.00916531
1457928_PM_at	4930435E12Rik	RIKEN cDNA 4930435E12 gene	-0.300985	0.0091656
1427477_PM_at	Tmprss13	transmembrane protease, serine 13	-0.300861	0.00919561
1454136_PM_a_at	4921524J17Rik	RIKEN cDNA 4921524J17 gene	-0.300802	0.00921009
1415874_PM_at	Spry1	sprouty homolog 1 (Drosophila)	-0.300704	0.00923398
1434108_PM_at	Fbxo11	F-box protein 11	-0.300582	0.00926391
1426399_PM_at	Vwa1	von Willebrand factor A domain containing 1	-0.300575	0.00926555
1437507_PM_at	Gatad2b	GATA zinc finger domain containing 2B	-0.300348	0.00932143
1427044_PM_a_at	Amph	amphiphysin	-0.300312	0.00933029
1452787_PM_a_at	Prmt1	protein arginine N-methyltransferase 1	-0.30028	0.00933832
1456130_PM_at	Thsd7a	thrombospondin, type I, domain containing 7A	-0.300233	0.00934989
1455907_PM_x_at	Phox2b	paired-like homeobox 2b	-0.300203	0.00935722
1444550_PM_at	1110021J02Rik	RIKEN cDNA 1110021J02 gene	-0.300131	0.00937513
1428567_PM_at	Hspbap1	Hspb associated protein 1	-0.299905	0.00943131
1418791_PM_at	Sh3gl2	SH3-domain GRB2-like 2	-0.299898	0.00943294
1434267_PM_at	LOC100862552 /// Nek1	serine/threonine-protein kinase Nek1-like /// NIMA (never in mitosis gene a)-related expressed kinase 1	-0.299832	0.00944956
1443588_PM_at	NULL	NULL	-0.299771	0.00946479
1453351_PM_at	Tbx20	T-box 20	-0.299758	0.00946801
1420088_PM_at	Nfkbia	nuclear factor of kappa light polypeptide gene enhancer in B cells inhibitor, alpha	-0.299638	0.00949799
1423773_PM_at	Gpbp1	GC-rich promoter binding protein 1	-0.299625	0.00950144
1427025_PM_at	Mtmr7	myotubularin related protein 7	-0.299416	0.00955394
1438678_PM_at	1500011K16Rik	RIKEN cDNA 1500011K16 gene	-0.299354	0.00956961
1456862_PM_at	Six4	sine oculis-related homeobox 4 homolog (Drosophila)	-0.299282	0.00958758
1437704_PM_at	Mblac2	metallo-beta-lactamase domain containing 2	-0.299226	0.00960191
1451201_PM_s_at	Rnh1	ribonuclease/angiogenin inhibitor 1	-0.299219	0.00960364
1446709_PM_at	NULL	NULL	-0.299199	0.00960862
1436917_PM_s_at	Gpsm1	G-protein signalling modulator 1 (AGS3-like, C. elegans)	-0.299175	0.00961465
1421729_PM_a_at	Fert2	fer (fms/fps related) protein kinase, testis specific 2	-0.299149	0.00962133
1434428_PM_at	D330028D13Rik	RIKEN cDNA D330028D13 gene	-0.299135	0.00962489
1428314_PM_at	Pcnp	PEST proteolytic signal containing nuclear protein	-0.299092	0.00963589
1437312_PM_at	Bmpr1b	bone morphogenetic protein receptor, type 1B	-0.298814	0.00970664
1421063_PM_s_at	Snrpn /// Snurf	small nuclear ribonucleoprotein N /// SNRPN upstream reading frame	-0.298785	0.00971393
1439433_PM_a_at	Slc35a2	solute carrier family 35 (UDP-galactose transporter), member A2	-0.298754	0.00972195
1426427_PM_at	Ttll1	tubulin tyrosine ligase-like 1	-0.298753	0.00972217
1423997_PM_at	Csde1	cold shock domain containing E1, RNA binding	-0.298739	0.00972583
1416953_PM_at	Ctgf	connective tissue growth factor	-0.298707	0.00973387
1416840_PM_at	Mid1ip1	Mid1 interacting protein 1 (gastrulation specific G12-like (zebrafish))	-0.298639	0.00975144
1418488_PM_s_at	Ripk4	receptor-interacting serine-threonine kinase 4	-0.298595	0.0097628
1436191_PM_at	Arid4a	AT rich interactive domain 4A (RBP1-like)	-0.298554	0.00977331
1435417_PM_at	AI464131	expressed sequence AI464131	-0.298486	0.00979063
1421198_PM_at	Itgav	integrin alpha V	-0.298407	0.00981108
1418914_PM_s_at	Bhmt2	betaine-homocysteine methyltransferase 2	-0.298304	0.00983776
1436850_PM_at	Creg2	cellular repressor of E1A-stimulated genes 2	-0.298199	0.00986474
1433120_PM_at	9530002O20Rik	RIKEN cDNA 9530002O20 gene	-0.298186	0.00986833
1429528_PM_at	Rae1	RAE1 RNA export 1 homolog (S. pombe)	-0.298177	0.00987056
1452963_PM_at	9530077C05Rik	RIKEN cDNA 9530077C05 gene	-0.298048	0.00990395
1460658_PM_at	Ap1g1	adaptor protein complex AP-1, gamma 1 subunit	-0.298003	0.00991579
1440108_PM_at	Foxp2	forkhead box P2	-0.298	0.0099166
1424666_PM_at	Gpatch8	G patch domain containing 8	-0.297844	0.00995734
1423878_PM_at	Gypc	glycophorin C	-0.297834	0.0099598
1425527_PM_at	Prrx1	paired related homeobox 1	-0.297796	0.0099699
1437902_PM_s_at	Rarres2	retinoic acid receptor responder (tazarotene induced) 2	-0.297727	0.00998796
1421507_PM_at	Olfr78	olfactory receptor 78	-0.297432	0.0100655
1422715_PM_s_at	Acp1 /// LOC631286	acid phosphatase 1, soluble /// low molecular weight phosphotyrosine protein phosphatase-like	-0.297358	0.0100848
1441418_PM_at	NULL	NULL	-0.297127	0.0101462
1449275_PM_at	Mettl21a	methyltransferase like 21A	-0.296871	0.0102142
1442621_PM_at	C77798	expressed sequence C77798	-0.296807	0.0102314
1449752_PM_at	Spsb1	SplA/ryanodine receptor domain and SOCS box containing 1	-0.2968	0.0102333
1424214_PM_at	Parm1	prostate androgen-regulated mucin-like protein 1	-0.29672	0.0102547
1455498_PM_at	Gpr50	G-protein-coupled receptor 50	-0.296716	0.0102558
1421841_PM_at	Fgfr3	fibroblast growth factor receptor 3	-0.296689	0.010263
1441254_PM_at	Pard3b	par-3 partitioning defective 3 homolog B (C. elegans)	-0.296612	0.0102838
1448884_PM_at	Gtf2e2	general transcription factor II E, polypeptide 2 (beta subunit)	-0.296574	0.0102938
1418030_PM_at	Slco3a1	solute carrier organic anion transporter family, member 3a1	-0.296494	0.0103153
1416965_PM_at	Pcsk1n	proprotein convertase subtilisin/kexin type 1 inhibitor	-0.296302	0.0103672
1436043_PM_at	Scn7a	sodium channel, voltage-gated, type VII, alpha	-0.296297	0.0103686
1450632_PM_at	Rhoa	ras homolog gene family, member A	-0.296197	0.0103958
1416433_PM_at	Rpa2	replication protein A2	-0.296158	0.0104064
1433993_PM_at	4931406P16Rik	RIKEN cDNA 4931406P16 gene	-0.296111	0.010419
1417372_PM_a_at	Peli1	pellino 1	-0.296012	0.0104459
1460698_PM_a_at	Sec11c	SEC11 homolog C (S. cerevisiae)	-0.295932	0.0104677
1428789_PM_at	Ralgps2	Ral GEF with PH domain and SH3 binding motif 2	-0.295895	0.010478
1444646_PM_at	Bnc2	basonuclin 2	-0.29573	0.010523
1437052_PM_s_at	Slc2a3	solute carrier family 2 (facilitated glucose transporter), member 3	-0.295686	0.0105351
1417005_PM_at	Klc1	kinesin light chain 1	-0.295623	0.0105524
1439101_PM_at	Mylk3	myosin light chain kinase 3	-0.295578	0.0105648
1454308_PM_at	1700030C10Rik /// 3110053B16Rik /// Gm9158	RIKEN cDNA 1700030C10 gene /// RIKEN cDNA 3110053B16 gene /// predicted gene 9158	-0.295535	0.0105768
1434832_PM_at	Foxo3	forkhead box O3	-0.295445	0.0106014
1455630_PM_at	Dnalc1	dynein, axonemal, light chain 1	-0.295431	0.0106054
1421279_PM_at	Lamc2	laminin, gamma 2	-0.295406	0.0106122
1436687_PM_x_at	Gm10193 /// Zfp706	predicted gene 10193 /// zinc finger protein 706	-0.295286	0.0106454
1452328_PM_s_at	Pja2	praja 2, RING-H2 motif containing	-0.295286	0.0106454
1460173_PM_at	Lasp1	LIM and SH3 protein 1	-0.295282	0.0106464
1442261_PM_at	Gpr150	G protein-coupled receptor 150	-0.295223	0.0106629
1429135_PM_at	1110059M19Rik	RIKEN cDNA 1110059M19 gene	-0.295006	0.0107233
1423831_PM_at	Prkag2	protein kinase, AMP-activated, gamma 2 non-catalytic subunit	-0.294873	0.0107603
1420776_PM_a_at	Auh	AU RNA binding protein/enoyl-coenzyme A hydratase	-0.294649	0.010823
1416440_PM_at	Cd164	CD164 antigen	-0.294627	0.0108291
1428079_PM_at	Fgb	fibrinogen beta chain	-0.294587	0.0108406
1451232_PM_at	Cd151	CD151 antigen	-0.294517	0.0108603
1416511_PM_a_at	Cdc42ep4	CDC42 effector protein (Rho GTPase binding) 4	-0.294466	0.0108745
1426134_PM_at	Trdn	triadin	-0.294383	0.0108981
1431616_PM_at	Catsperg2	cation channel, sperm-associated, gamma 2	-0.294374	0.0109004
1428412_PM_at	Tm9sf3	transmembrane 9 superfamily member 3	-0.294358	0.010905
1421923_PM_at	Sh3bp5	SH3-domain binding protein 5 (BTK-associated)	-0.294352	0.0109067
1445546_PM_at	AI844685	expressed sequence AI844685	-0.294347	0.0109083
1416036_PM_at	Fkbp1a	FK506 binding protein 1a	-0.29422	0.0109443
1429012_PM_at	Arhgef6	Rac/Cdc42 guanine nucleotide exchange factor (GEF) 6	-0.294211	0.0109466
1434115_PM_at	Cdh13	cadherin 13	-0.294165	0.0109599
1417176_PM_at	Csnk1e	casein kinase 1, epsilon	-0.294107	0.0109761
1454902_PM_at	Prkcz	protein kinase C, zeta	-0.294016	0.011002
1420688_PM_a_at	Sgce	sarcoglycan, epsilon	-0.293996	0.011008
1437200_PM_at	Fcho2	FCH domain only 2	-0.293737	0.0110821
1450569_PM_a_at	Rbm14 /// Rbm4	RNA binding motif protein 14 /// RNA binding motif protein 4	-0.293691	0.011095
1423032_PM_at	LOC100504784 /// Rpl39	60S ribosomal protein L39-like /// ribosomal protein L39	-0.29363	0.0111128
1452555_PM_at	Gm8479	thiopurine S-methyltransferase pseudogene	-0.29324	0.0112251
1427439_PM_s_at	Prmt5	protein arginine N-methyltransferase 5	-0.293231	0.0112278
1456227_PM_x_at	Rbbp7	retinoblastoma binding protein 7	-0.293183	0.0112419
1445085_PM_at	NULL	NULL	-0.293095	0.0112675
1416166_PM_a_at	Prdx4	peroxiredoxin 4	-0.293035	0.0112848
1427315_PM_at	Tmed7	transmembrane emp24 protein transport domain containing 7	-0.292904	0.0113231
1419017_PM_at	Corin	corin	-0.292875	0.0113316
1435992_PM_at	Iqca	IQ motif containing with AAA domain	-0.292824	0.0113463
1416286_PM_at	Rgs4	regulator of G-protein signaling 4	-0.292819	0.0113479
1451466_PM_at	D16Ertd472e	DNA segment, Chr 16, ERATO Doi 472, expressed	-0.292771	0.0113619
1446914_PM_at	C80425	expressed sequence C80425	-0.292747	0.0113691
1436999_PM_at	Pid1	phosphotyrosine interaction domain containing 1	-0.292611	0.0114088
1454060_PM_a_at	Nras	neuroblastoma ras oncogene	-0.292604	0.0114111
1427440_PM_a_at	Afm	afamin	-0.292446	0.0114577
1450720_PM_at	Acp1 /// LOC631286	acid phosphatase 1, soluble /// low molecular weight phosphotyrosine protein phosphatase-like	-0.292435	0.0114607
1428460_PM_at	Syn2	synapsin II	-0.292424	0.011464
1426389_PM_at	Camk1d	calcium/calmodulin-dependent protein kinase ID	-0.292336	0.0114901
1429150_PM_at	Ccdc77	coiled-coil domain containing 77	-0.29232	0.0114949
1455361_PM_at	Dgkb	diacylglycerol kinase, beta	-0.292221	0.0115241
1427228_PM_at	Palld	palladin, cytoskeletal associated protein	-0.292074	0.0115678
1445562_PM_at	NULL	NULL	-0.29199	0.0115927
1431328_PM_at	LOC100861758	uncharacterized LOC100861758	-0.291975	0.0115974
1432439_PM_at	Zfp715	zinc finger protein 715	-0.291799	0.0116499
1437195_PM_x_at	Mapk10	mitogen-activated protein kinase 10	-0.291784	0.0116544
1436432_PM_at	B230343J05Rik	RIKEN cDNA B230343J05 gene	-0.291646	0.0116959
1419358_PM_at	Sorcs2	sortilin-related VPS10 domain containing receptor 2	-0.291512	0.0117361
1418505_PM_at	Nudt4	nudix (nucleoside diphosphate linked moiety X)-type motif 4	-0.291482	0.0117452
1434273_PM_at	Fam174b	family with sequence similarity 174, member B	-0.291185	0.0118351
1437480_PM_at	Fam33a	family with sequence similarity 33, member A	-0.290898	0.0119225
1427960_PM_at	Ugt2b34	UDP glucuronosyltransferase 2 family, polypeptide B34	-0.290876	0.0119293
1428483_PM_a_at	2610039C10Rik	RIKEN cDNA 2610039C10 gene	-0.290713	0.0119791
1442340_PM_x_at	Cyr61	cysteine rich protein 61	-0.290676	0.0119906
1434710_PM_at	Dhx29	DEAH (Asp-Glu-Ala-His) box polypeptide 29	-0.290603	0.012013
1455349_PM_at	Rap1b	RAS related protein 1b	-0.290514	0.0120403
1440482_PM_at	Vps13a	vacuolar protein sorting 13A (yeast)	-0.290482	0.0120503
1444025_PM_at	Kcnj3	potassium inwardly-rectifying channel, subfamily J, member 3	-0.290256	0.0121203
1428086_PM_at	Dnm1l	dynamin 1-like	-0.290215	0.0121329
1423626_PM_at	Dst	dystonin	-0.290198	0.012138
1444214_PM_at	Tubb1	tubulin, beta 1 class VI	-0.290143	0.0121553
1455833_PM_at	Afap1l2	actin filament associated protein 1-like 2	-0.290133	0.0121583
1448368_PM_at	Dctn6	dynactin 6	-0.290065	0.0121796
1454984_PM_at	Lifr	leukemia inhibitory factor receptor	-0.290059	0.0121814
1451147_PM_x_at	Csdc2	cold shock domain containing C2, RNA binding	-0.290026	0.0121915
1459980_PM_x_at	Rab3a	RAB3A, member RAS oncogene family	-0.290005	0.0121982
1448858_PM_at	Ulk2	unc-51 like kinase 2	-0.289951	0.0122151
1418664_PM_at	Mpdz	multiple PDZ domain protein	-0.289936	0.0122196
1426234_PM_s_at	Ap1ar	adaptor-related protein complex 1 associated regulatory protein	-0.289936	0.0122197
1448258_PM_a_at	Spcs1	signal peptidase complex subunit 1 homolog (S. cerevisiae)	-0.289782	0.0122679
1432481_PM_a_at	Lyzl6	lysozyme-like 6	-0.289702	0.0122929
1436204_PM_at	1110059G02Rik	RIKEN cDNA 1110059G02 gene	-0.28968	0.0122997
1458416_PM_at	A330048O09Rik	RIKEN cDNA A330048O09 gene	-0.289505	0.0123547
1426794_PM_at	Ptprs	protein tyrosine phosphatase, receptor type, S	-0.289389	0.0123913
1433587_PM_at	Rgmb	RGM domain family, member B	-0.289338	0.0124076
1448819_PM_at	Eif2s2 /// Gm9892	eukaryotic translation initiation factor 2, subunit 2 (beta) /// predicted gene 9892	-0.289275	0.0124275
1452703_PM_at	Ahcyl2	S-adenosylhomocysteine hydrolase-like 2	-0.28915	0.0124672
1426423_PM_at	Shmt2	serine hydroxymethyltransferase 2 (mitochondrial)	-0.28913	0.0124735
1442148_PM_at	Psip1	PC4 and SFRS1 interacting protein 1	-0.288914	0.0125422
1419601_PM_at	Kcnj10	potassium inwardly-rectifying channel, subfamily J, member 10	-0.288878	0.0125538
1421147_PM_at	Terf2	telomeric repeat binding factor 2	-0.28886	0.0125595
1431352_PM_s_at	Pvt1	plasmacytoma variant translocation 1	-0.288683	0.0126162
1451968_PM_at	Xrcc5	X-ray repair complementing defective repair in Chinese hamster cells 5	-0.288636	0.0126314
1431033_PM_x_at	Agl	amylo-1,6-glucosidase, 4-alpha-glucanotransferase	-0.288606	0.0126409
1418615_PM_at	Astn1	astrotactin 1	-0.28856	0.0126559
1437197_PM_at	Sorbs2	sorbin and SH3 domain containing 2	-0.288538	0.0126628
1440716_PM_at	6430604M11Rik	RIKEN cDNA 6430604M11 gene	-0.288514	0.0126705
1429032_PM_at	Micalcl	MICAL C-terminal like	-0.288512	0.0126714
1423545_PM_a_at	Zfp207	zinc finger protein 207	-0.288491	0.0126782
1423633_PM_at	Snrnp48	small nuclear ribonucleoprotein 48 (U11/U12)	-0.288489	0.0126788
1431721_PM_a_at	Proz	protein Z, vitamin K-dependent plasma glycoprotein	-0.288436	0.0126957
1424440_PM_at	Mrps6	mitochondrial ribosomal protein S6	-0.288348	0.0127241
1419435_PM_at	Aox1	aldehyde oxidase 1	-0.288333	0.0127291
1456480_PM_at	Fry	furry homolog (Drosophila)	-0.288332	0.0127294
1428026_PM_at	Tshz2	teashirt zinc finger family member 2	-0.288202	0.0127714
1418733_PM_at	Twist1	twist homolog 1 (Drosophila)	-0.288168	0.0127825
1427347_PM_s_at	Tubb2a	tubulin, beta 2A class IIA	-0.288033	0.0128264
1450732_PM_a_at	Bicd2	bicaudal D homolog 2 (Drosophila)	-0.288001	0.012837
1422754_PM_at	Tmod1	tropomodulin 1	-0.28786	0.0128828
1449731_PM_s_at	Nfkbia	nuclear factor of kappa light polypeptide gene enhancer in B cells inhibitor, alpha	-0.287787	0.0129068
1455801_PM_x_at	Tbcd	tubulin-specific chaperone d	-0.287725	0.0129269
1418148_PM_at	Abhd1	abhydrolase domain containing 1	-0.28766	0.0129483
1436217_PM_at	Zfp148	zinc finger protein 148	-0.287659	0.0129485
1417729_PM_at	Myh6	myosin, heavy polypeptide 6, cardiac muscle, alpha	-0.287254	0.0130823
1455479_PM_a_at	Ube2d3	ubiquitin-conjugating enzyme E2D 3	-0.287151	0.0131162
1443619_PM_at	Tmem30a	transmembrane protein 30A	-0.287107	0.0131308
1455374_PM_at	Kcnj3	potassium inwardly-rectifying channel, subfamily J, member 3	-0.286942	0.013186
1449320_PM_at	Pbsn	probasin	-0.286785	0.0132384
1451172_PM_at	Tprgl	transformation related protein 63 regulated like	-0.286729	0.013257
1436981_PM_a_at	LOC100505062 /// Ywhaz	uncharacterized LOC100505062 /// tyrosine 3-monooxygenase/tryptophan 5-monooxygenase activation protein, zeta polypeptide	-0.286556	0.013315
1419778_PM_at	NULL	NULL	-0.286541	0.0133201
1423501_PM_at	Max	Max protein	-0.286404	0.0133665
1417352_PM_s_at	Snrpa1	small nuclear ribonucleoprotein polypeptide A'	-0.286397	0.0133687
1443536_PM_at	Slc7a11	solute carrier family 7 (cationic amino acid transporter, y+ system), member 11	-0.286228	0.013426
1439005_PM_x_at	LOC100505062	uncharacterized LOC100505062	-0.286029	0.0134935
1451801_PM_at	Trdn	triadin	-0.28589	0.0135408
1458670_PM_at	Adarb2	adenosine deaminase, RNA-specific, B2	-0.285701	0.0136054
1426318_PM_at	Serpinb1b	serine (or cysteine) peptidase inhibitor, clade B, member 1b	-0.285677	0.0136137
1420491_PM_at	Eif2s1	eukaryotic translation initiation factor 2, subunit 1 alpha	-0.285605	0.0136382
1419651_PM_at	Nkain1	Na+/K+ transporting ATPase interacting 1	-0.285488	0.0136786
1417693_PM_a_at	Gab1	growth factor receptor bound protein 2-associated protein 1	-0.285416	0.0137034
1441891_PM_x_at	Elovl7	ELOVL family member 7, elongation of long chain fatty acids (yeast)	-0.285353	0.013725
1459900_PM_at	C79468	expressed sequence C79468	-0.285246	0.0137622
1434439_PM_at	Gsk3b	glycogen synthase kinase 3 beta	-0.285123	0.0138045
1442077_PM_at	2310076G05Rik	RIKEN cDNA 2310076G05 gene	-0.285084	0.0138182
1423592_PM_at	Rock2	Rho-associated coiled-coil containing protein kinase 2	-0.285035	0.0138354
1422678_PM_at	Dgat2	diacylglycerol O-acyltransferase 2	-0.284983	0.0138532
1420772_PM_a_at	Tsc22d3	TSC22 domain family, member 3	-0.284949	0.0138651
1448758_PM_at	Nrbf2	nuclear receptor binding factor 2	-0.284883	0.0138881
1438480_PM_a_at	Thyn1	thymocyte nuclear protein 1	-0.284879	0.0138896
1428189_PM_at	5730494M16Rik	RIKEN cDNA 5730494M16 gene	-0.284804	0.0139155
1419123_PM_a_at	Pdgfc	platelet-derived growth factor, C polypeptide	-0.284792	0.01392
1435190_PM_at	Chl1	cell adhesion molecule with homology to L1CAM	-0.284779	0.0139245
1425742_PM_a_at	Tsc22d1	TSC22 domain family, member 1	-0.284714	0.013947
1457373_PM_at	NULL	NULL	-0.284602	0.0139863
1443301_PM_at	NULL	NULL	-0.284595	0.0139889
1422673_PM_at	Prkd1	protein kinase D1	-0.284588	0.0139913
1442324_PM_at	NULL	NULL	-0.284545	0.0140064
1452086_PM_at	Trmt5	TRM5 tRNA methyltransferase 5 homolog (S. cerevisiae)	-0.284533	0.0140106
1456544_PM_at	Tmem38b	transmembrane protein 38B	-0.284381	0.0140641
1416639_PM_at	Slc2a5	solute carrier family 2 (facilitated glucose transporter), member 5	-0.284291	0.0140958
1443440_PM_at	NULL	NULL	-0.284261	0.0141065
1436518_PM_at	Usp46	ubiquitin specific peptidase 46	-0.284123	0.0141555
1446140_PM_at	NULL	NULL	-0.284087	0.014168
1444735_PM_at	NULL	NULL	-0.284051	0.0141811
1455384_PM_x_at	D030056L22Rik	RIKEN cDNA D030056L22 gene	-0.283996	0.0142004
1438233_PM_at	Fam178a	family with sequence similarity 178, member A	-0.283838	0.0142566
1436984_PM_at	Abi2	abl-interactor 2	-0.283838	0.0142568
1428866_PM_at	2810037O22Rik	RIKEN cDNA 2810037O22 gene	-0.283821	0.0142627
1439184_PM_s_at	Txndc17	thioredoxin domain containing 17	-0.283707	0.0143037
1428058_PM_at	Ahnak	AHNAK nucleoprotein (desmoyokin)	-0.283607	0.0143393
1443327_PM_at	D130043K22Rik	RIKEN cDNA D130043K22 gene	-0.283567	0.0143538
1455342_PM_at	Prune2	prune homolog 2 (Drosophila)	-0.283564	0.0143547
1428891_PM_at	Parm1	prostate androgen-regulated mucin-like protein 1	-0.283507	0.0143751
1444997_PM_at	NULL	NULL	-0.28348	0.0143848
1455430_PM_at	Rbm33	RNA binding motif protein 33	-0.283431	0.0144026
1455729_PM_at	Gnaq	guanine nucleotide binding protein, alpha q polypeptide	-0.283276	0.0144585
1451177_PM_at	Dnajb4	DnaJ (Hsp40) homolog, subfamily B, member 4	-0.28326	0.0144643
1440124_PM_at	B230334C09Rik	RIKEN cDNA B230334C09 gene	-0.283222	0.0144781
1434836_PM_at	Nfatc2ip	nuclear factor of activated T cells, cytoplasmic, calcineurin dependent 2 interacting protein	-0.283071	0.0145325
1417516_PM_at	Ddit3	DNA-damage inducible transcript 3	-0.283051	0.01454
1426911_PM_at	Dsc2	desmocollin 2	-0.28291	0.0145913
1441409_PM_at	BC030307	cDNA sequence BC030307	-0.282846	0.0146143
1439494_PM_at	Slc5a9	solute carrier family 5 (sodium/glucose cotransporter), member 9	-0.28279	0.0146348
1434204_PM_x_at	Shmt2	serine hydroxymethyltransferase 2 (mitochondrial)	-0.282715	0.0146623
1424403_PM_a_at	Rufy3	RUN and FYVE domain containing 3	-0.282651	0.0146857
1455665_PM_at	Lonrf1	LON peptidase N-terminal domain and ring finger 1	-0.282621	0.0146967
1451783_PM_a_at	Kifap3	kinesin-associated protein 3	-0.282583	0.0147106
1458018_PM_at	NULL	NULL	-0.282563	0.0147179
1454433_PM_at	6330526H18Rik	RIKEN cDNA 6330526H18 gene	-0.282534	0.0147283
1456844_PM_at	Camk2d	calcium/calmodulin-dependent protein kinase II, delta	-0.282488	0.0147453
1444484_PM_at	A130009E19Rik	RIKEN cDNA A130009E19 gene	-0.282446	0.0147608
1436033_PM_at	BC031353	cDNA sequence BC031353	-0.282174	0.0148611
1449227_PM_at	Ch25h	cholesterol 25-hydroxylase	-0.281984	0.0149315
1437468_PM_x_at	Fbxw11	F-box and WD-40 domain protein 11	-0.281676	0.0150464
1452656_PM_at	Zdhhc2	zinc finger, DHHC domain containing 2	-0.28164	0.0150596
1422677_PM_at	Dgat2	diacylglycerol O-acyltransferase 2	-0.281616	0.0150687
1457885_PM_at	NULL	NULL	-0.281616	0.0150688
1454745_PM_at	Arhgap29	Rho GTPase activating protein 29	-0.281537	0.0150982
1448403_PM_at	Lars	leucyl-tRNA synthetase	-0.281468	0.0151242
1452218_PM_at	Ccdc117	coiled-coil domain containing 117	-0.281424	0.0151408
1416066_PM_at	Cd9	CD9 antigen	-0.281334	0.0151745
1454616_PM_at	Ubr7	ubiquitin protein ligase E3 component n-recognin 7 (putative)	-0.281298	0.0151882
1447272_PM_s_at	Atp10a	ATPase, class V, type 10A	-0.281232	0.0152131
1433716_PM_x_at	Gfra2	glial cell line derived neurotrophic factor family receptor alpha 2	-0.281203	0.015224
1457181_PM_at	Pppde2	PPPDE peptidase domain containing 2	-0.281004	0.0152992
1420618_PM_at	Cpeb4	cytoplasmic polyadenylation element binding protein 4	-0.280903	0.0153375
1460166_PM_at	Rit2	Ras-like without CAAX 2	-0.28082	0.0153692
1416972_PM_at	Gm5616 /// LOC100045968 /// LOC100862468 /// Nhp2l1	predicted gene 5616 /// NHP2-like protein 1-like /// NHP2-like protein 1-like /// NHP2 non-histone chromosome protein 2-like 1 (S. cerevisiae)	-0.280762	0.0153911
1430049_PM_at	Hyal6	hyaluronoglucosaminidase 6	-0.280762	0.0153911
1419340_PM_at	Mov10l1	Moloney leukemia virus 10-like 1	-0.280468	0.0155037
1440859_PM_at	Akap6	A kinase (PRKA) anchor protein 6	-0.280398	0.0155305
1451352_PM_s_at	Mta3	metastasis associated 3	-0.280365	0.015543
1448072_PM_at	2010010I01Rik	RIKEN cDNA 2010010I01 gene	-0.280326	0.0155582
1422568_PM_at	Ndel1	nuclear distribution gene E-like homolog 1 (A. nidulans)	-0.280275	0.0155779
1415876_PM_a_at	LOC100046297 /// Rps26	40S ribosomal protein S26-like /// ribosomal protein S26	-0.280267	0.0155808
1446220_PM_at	Ntn5	netrin 5	-0.280207	0.0156039
1417095_PM_a_at	Hspa14	heat shock protein 14	-0.280048	0.0156653
1428306_PM_at	Ddit4	DNA-damage-inducible transcript 4	-0.279861	0.0157378
1426245_PM_s_at	Mapre2	microtubule-associated protein, RP/EB family, member 2	-0.279784	0.0157679
1449978_PM_at	Zfy2	zinc finger protein 2, Y linked	-0.279583	0.015846
1422108_PM_at	Ppp1r3a	protein phosphatase 1, regulatory (inhibitor) subunit 3A	-0.279574	0.0158496
1419088_PM_at	Timp3	tissue inhibitor of metalloproteinase 3	-0.279483	0.0158854
1445483_PM_at	Abl2	v-abl Abelson murine leukemia viral oncogene 2 (arg, Abelson-related gene)	-0.27925	0.0159767
1432371_PM_a_at	1700109K24Rik	RIKEN cDNA 1700109K24 gene	-0.279238	0.0159817
1429354_PM_at	Them5	thioesterase superfamily member 5	-0.27916	0.0160121
1423470_PM_at	Ptbp2	polypyrimidine tract binding protein 2	-0.279142	0.0160195
1424334_PM_at	Tspan17	tetraspanin 17	-0.279064	0.0160502
1459997_PM_s_at	Tmem17	transmembrane protein 17	-0.27897	0.0160873
1448750_PM_at	Hand1	heart and neural crest derivatives expressed transcript 1	-0.278773	0.0161653
1420517_PM_at	Chmp4c	charged multivesicular body protein 4C	-0.27876	0.0161705
1452103_PM_at	Arl16	ADP-ribosylation factor-like 16	-0.278688	0.0161992
1442839_PM_at	NULL	NULL	-0.278669	0.0162069
1417184_PM_s_at	Beta-s /// Hbb-b1 /// Hbb-b2	hemoglobin subunit beta-1-like /// hemoglobin, beta adult major chain /// hemoglobin, beta adult minor chain	-0.27861	0.0162302
1431184_PM_a_at	4930503B20Rik	RIKEN cDNA 4930503B20 gene	-0.278575	0.0162443
1436345_PM_at	5730559C18Rik	RIKEN cDNA 5730559C18 gene	-0.27857	0.0162463
1457045_PM_at	Galnt13	UDP-N-acetyl-alpha-D-galactosamine:polypeptide N-acetylgalactosaminyltransferase 13	-0.278544	0.0162566
1436558_PM_at	Taf1d	TATA box binding protein (Tbp)-associated factor, RNA polymerase I, D	-0.27831	0.0163504
1456462_PM_x_at	Ppp1cb	protein phosphatase 1, catalytic subunit, beta isoform	-0.278108	0.0164315
1445476_PM_at	NULL	NULL	-0.27806	0.016451
1430011_PM_at	2610317O13Rik	RIKEN cDNA 2610317O13 gene	-0.278034	0.0164617
1449196_PM_a_at	Gm8430 /// Rps27a	predicted pseudogene 8430 /// ribosomal protein S27A	-0.278008	0.016472
1434477_PM_at	Heca	headcase homolog (Drosophila)	-0.277787	0.0165616
1438657_PM_x_at	Gm13363 /// LOC100044742 /// Ptp4a1	predicted gene 13363 /// protein tyrosine phosphatase type IVA 1-like /// protein tyrosine phosphatase 4a1	-0.277721	0.0165884
1418123_PM_at	Unc119	unc-119 homolog (C. elegans)	-0.277689	0.0166014
1451257_PM_at	Acsl6	acyl-CoA synthetase long-chain family member 6	-0.277626	0.0166269
1424068_PM_at	Tcta	T cell leukemia translocation altered gene	-0.277605	0.0166356
1453718_PM_at	Bcl2l12	BCL2-like 12 (proline rich)	-0.277479	0.0166868
1432754_PM_at	Ccnc	cyclin C	-0.277293	0.0167629
1430668_PM_a_at	Ankra2	ankyrin repeat, family A (RFXANK-like), 2	-0.277282	0.0167674
1418332_PM_a_at	Agtpbp1	ATP/GTP binding protein 1	-0.27727	0.0167724
1442280_PM_at	D2Ertd750e	DNA segment, Chr 2, ERATO Doi 750, expressed	-0.277263	0.0167753
1448881_PM_at	Hp	haptoglobin	-0.277253	0.0167794
1433965_PM_at	Atp8a1	ATPase, aminophospholipid transporter (APLT), class I, type 8A, member 1	-0.277253	0.0167795
1458049_PM_at	Hgd	homogentisate 1, 2-dioxygenase	-0.27722	0.0167932
1453625_PM_at	Dtna	dystrobrevin alpha	-0.277213	0.0167958
1434286_PM_at	Trps1	trichorhinophalangeal syndrome I (human)	-0.277099	0.0168427
1425467_PM_a_at	Plp1	proteolipid protein (myelin) 1	-0.277072	0.0168538
1416420_PM_a_at	Rpl9	ribosomal protein L9	-0.27701	0.0168793
1416015_PM_s_at	Abce1	ATP-binding cassette, sub-family E (OABP), member 1	-0.276973	0.0168948
1455144_PM_s_at	Arhgap44	Rho GTPase activating protein 44	-0.276965	0.0168979
1418572_PM_x_at	Tnfrsf12a	tumor necrosis factor receptor superfamily, member 12a	-0.276957	0.0169012
1454971_PM_x_at	Tsc22d1	TSC22 domain family, member 1	-0.276883	0.0169318
1445245_PM_at	B130065D12Rik	RIKEN cDNA B130065D12 gene	-0.276869	0.0169377
1455726_PM_at	LOC100048447 /// Mettl21d	methyltransferase-like protein 21D-like /// methyltransferase like 21D	-0.276837	0.0169509
1436075_PM_at	Sfrp5	secreted frizzled-related sequence protein 5	-0.276717	0.017001
1431403_PM_a_at	Mtap7d2	MAP7 domain containing 2	-0.276715	0.0170015
1426608_PM_at	Gm7120	predicted gene 7120	-0.276663	0.0170232
1423385_PM_at	Actr8	ARP8 actin-related protein 8	-0.276622	0.0170404
1420877_PM_at	2015-09-06	septin 6	-0.276605	0.0170474
1455216_PM_at	Paqr6	progestin and adipoQ receptor family member VI	-0.276591	0.0170533
1452066_PM_a_at	Ndfip2	Nedd4 family interacting protein 2	-0.276489	0.0170958
1456569_PM_x_at	Gsn	gelsolin	-0.276359	0.0171499
1445639_PM_at	9130014G24Rik	RIKEN cDNA 9130014G24 gene	-0.276336	0.0171597
1450037_PM_at	Usp9x	ubiquitin specific peptidase 9, X chromosome	-0.276327	0.0171635
1433728_PM_at	Glb1l2	galactosidase, beta 1-like 2	-0.276314	0.017169
1424717_PM_at	Mis12	MIS12 homolog (yeast)	-0.276258	0.0171922
1426205_PM_at	Ppp1cb	protein phosphatase 1, catalytic subunit, beta isoform	-0.276219	0.0172086
1435747_PM_at	Fgf14	fibroblast growth factor 14	-0.276196	0.0172182
1455829_PM_at	Usp14	ubiquitin specific peptidase 14	-0.276139	0.0172424

## Sheet: liver_positive_correlations
S6 Table	Top 1000 genes positively correlating with atherosclerosis in female liver
probesetID	gene_symbol	gene_title	bicor	pvalue
1431232_PM_a_at	Mga	MAX gene associated	0.546032	1.04587e-08
1456111_PM_at	Fam55d	family with sequence similarity 55, member D	0.520971	6.21808e-08
1419370_PM_a_at	Mfap1a /// Mfap1b	microfibrillar-associated protein 1A /// microfibrillar-associated protein 1B	0.49908	2.63389e-07
1425374_PM_at	Oas3	2'-5' oligoadenylate synthetase 3	0.479642	8.74552e-07
1440938_PM_at	Treml2	triggering receptor expressed on myeloid cells-like 2	0.476917	1.0288e-06
1417185_PM_at	Ly6a	lymphocyte antigen 6 complex, locus A	0.47477	1.16805e-06
1418293_PM_at	Ifit2	interferon-induced protein with tetratricopeptide repeats 2	0.470173	1.52854e-06
1437636_PM_at	Pydc4	pyrin domain containing 4	0.470091	1.53589e-06
1419603_PM_at	Ifi204	interferon activated gene 204	0.467485	1.78567e-06
1453939_PM_x_at	Gm9706	predicted gene 9706	0.467335	1.80114e-06
1427102_PM_at	Slfn4	schlafen 4	0.463502	2.24299e-06
1421571_PM_a_at	Ly6c1 /// Ly6c2	lymphocyte antigen 6 complex, locus C1 /// lymphocyte antigen 6 complex, locus C2	0.460077	2.72255e-06
1416016_PM_at	Tap1	transporter 1, ATP-binding cassette, sub-family B (MDR/TAP)	0.459359	2.83453e-06
1442424_PM_at	NULL	NULL	0.454139	3.79073e-06
1444405_PM_at	Pydc4	pyrin domain containing 4	0.451915	4.28411e-06
1451777_PM_at	Ddx60	DEAD (Asp-Glu-Ala-Asp) box polypeptide 60	0.45145	4.39459e-06
1453196_PM_a_at	Oasl2	2'-5' oligoadenylate synthetase-like 2	0.450305	4.67843e-06
1428346_PM_at	Trafd1	TRAF type zinc finger domain containing 1	0.449225	4.96186e-06
1423754_PM_at	Ifitm3	interferon induced transmembrane protein 3	0.44804	5.29142e-06
1452349_PM_x_at	Ifi205 /// Mnda	interferon activated gene 205 /// myeloid cell nuclear differentiation antigen	0.446397	5.78272e-06
1419714_PM_at	Cd274	CD274 antigen	0.439975	8.14556e-06
1439114_PM_at	Ddx60	DEAD (Asp-Glu-Ala-Asp) box polypeptide 60	0.435518	1.02901e-05
1451860_PM_a_at	Trim30a	tripartite motif-containing 30A	0.435279	1.04187e-05
1435330_PM_at	Pyhin1	pyrin and HIN domain family, member 1	0.434966	1.05896e-05
1422637_PM_at	Rassf5	Ras association (RalGDS/AF-6) domain family member 5	0.432551	1.20005e-05
1451905_PM_a_at	Mx1	myxovirus (influenza virus) resistance 1	0.43099	1.30043e-05
1452348_PM_s_at	Ifi204 /// Ifi205 /// Mnda /// Mndal	interferon activated gene 204 /// interferon activated gene 205 /// myeloid cell nuclear differentiation antigen /// myeloid nuclear differentiation antigen like	0.430379	1.34179e-05
1452581_PM_at	Rprd1b	regulation of nuclear pre-mRNA domain containing 1B	0.427387	1.5629e-05
1431008_PM_at	H2-Q6 /// LOC68395	histocompatibility 2, Q region locus 6 /// histocompatibility 2, Q region locus 6-like	0.42588	1.68681e-05
1428187_PM_at	Cd47	CD47 antigen (Rh-related antigen, integrin-associated signal transducer)	0.425825	1.69153e-05
1442309_PM_at	NULL	NULL	0.4238	1.87299e-05
1418392_PM_a_at	Gbp3	guanylate binding protein 3	0.423542	1.89745e-05
1420810_PM_at	1500003O03Rik /// Gm20056	RIKEN cDNA 1500003O03 gene /// predicted gene, 20056	0.420472	2.21151e-05
1440298_PM_at	Treml2	triggering receptor expressed on myeloid cells-like 2	0.420352	2.22471e-05
1457847_PM_at	NULL	NULL	0.418834	2.39835e-05
1427091_PM_at	Znfx1	zinc finger, NFX1-type containing 1	0.418326	2.45926e-05
1450291_PM_s_at	Ms4a4c	membrane-spanning 4-domains, subfamily A, member 4C	0.417725	2.53311e-05
1446553_PM_at	NULL	NULL	0.417606	2.54797e-05
1419554_PM_at	Cd47	CD47 antigen (Rh-related antigen, integrin-associated signal transducer)	0.416469	2.69433e-05
1456156_PM_at	Lepr	leptin receptor	0.41465	2.94492e-05
1421525_PM_a_at	Naip5	NLR family, apoptosis inhibitory protein 5	0.414573	2.95598e-05
1421547_PM_at	Cd180	CD180 antigen	0.413833	3.06432e-05
1447213_PM_at	NULL	NULL	0.410364	3.62384e-05
1438716_PM_at	Trim30d	tripartite motif-containing 30D	0.410257	3.64259e-05
1456635_PM_at	C130026I21Rik	RIKEN cDNA C130026I21 gene	0.409758	3.73085e-05
1429902_PM_at	5830443J22Rik	RIKEN cDNA 5830443J22 gene	0.40903	3.86352e-05
1452087_PM_at	Epsti1	epithelial stromal interaction 1 (breast)	0.407905	4.07684e-05
1429184_PM_at	Gm4070 /// Gvin1	predicted gene 4070 /// GTPase, very large interferon inducible 1	0.407817	4.09405e-05
1450672_PM_a_at	Atrip /// Trex1	ATR interacting protein /// three prime repair exonuclease 1	0.40772	4.11305e-05
1427041_PM_at	BC013712	cDNA sequence BC013712	0.40755	4.14639e-05
1418219_PM_at	Il15	interleukin 15	0.40719	4.21823e-05
1456288_PM_at	Slfn5	schlafen 5	0.407089	4.23842e-05
1435741_PM_at	Pde8b	phosphodiesterase 8B	0.406437	4.37179e-05
1442640_PM_at	NULL	NULL	0.404889	4.70449e-05
1415850_PM_at	Rasa3	RAS p21 protein activator 3	0.404459	4.80092e-05
1421884_PM_at	Sos1	son of sevenless homolog 1 (Drosophila)	0.404175	4.86579e-05
1436576_PM_at	Fam26f	family with sequence similarity 26, member F	0.40388	4.93387e-05
1428531_PM_at	Ints7	integrator complex subunit 7	0.40379	4.95479e-05
1419858_PM_at	NULL	NULL	0.403465	5.03129e-05
1457812_PM_at	Trp53bp1	transformation related protein 53 binding protein 1	0.402583	5.24398e-05
1457035_PM_at	AI607873	expressed sequence AI607873	0.400546	5.76802e-05
1417244_PM_a_at	Irf7	interferon regulatory factor 7	0.399788	5.97512e-05
1430964_PM_at	2310034O05Rik	RIKEN cDNA 2310034O05 gene	0.399091	6.17165e-05
1431591_PM_s_at	Gm9706 /// Isg15	predicted gene 9706 /// ISG15 ubiquitin-like modifier	0.395866	7.16199e-05
1434457_PM_at	Sp100	nuclear antigen Sp100	0.394927	7.47722e-05
1419119_PM_at	Hcst	hematopoietic cell signal transducer	0.394375	7.66835e-05
1448680_PM_at	Serpina1c	serine (or cysteine) peptidase inhibitor, clade A, member 1C	0.393442	8.00181e-05
1421009_PM_at	Rsad2	radical S-adenosyl methionine domain containing 2	0.392763	8.25306e-05
1437808_PM_x_at	Il10ra	interleukin 10 receptor, alpha	0.390684	9.06822e-05
1455863_PM_at	Spata5l1	spermatogenesis associated 5-like 1	0.389131	9.72498e-05
1442316_PM_x_at	Trp53bp1	transformation related protein 53 binding protein 1	0.387943	0.000102576
1420404_PM_at	Cd86	CD86 antigen	0.387249	0.000105805
1450033_PM_a_at	Stat1	signal transducer and activator of transcription 1	0.387161	0.000106221
1436080_PM_at	AW011738	expressed sequence AW011738	0.387086	0.000106578
1423467_PM_at	Ms4a4b	membrane-spanning 4-domains, subfamily A, member 4B	0.386841	0.000107752
1460117_PM_at	NULL	NULL	0.386835	0.000107781
1448380_PM_at	Lgals3bp	lectin, galactoside-binding, soluble, 3 binding protein	0.386754	0.00010817
1417540_PM_at	Elf1	E74-like factor 1	0.38534	0.000115192
1457724_PM_at	Ctsl	cathepsin L	0.38505	0.000116683
1447830_PM_s_at	Rgs2	regulator of G-protein signaling 2	0.384915	0.000117386
1417171_PM_at	Itk	IL2 inducible T cell kinase	0.3848	0.000117983
1453281_PM_at	Pik3cd	phosphatidylinositol 3-kinase catalytic delta polypeptide	0.384189	0.000121219
1435665_PM_at	Trim30d	tripartite motif-containing 30D	0.383901	0.000122772
1418580_PM_at	Rtp4	receptor transporter protein 4	0.383573	0.000124566
1436633_PM_at	Gm11772	predicted gene 11772	0.383524	0.000124833
1460558_PM_at	Ccdc32	coiled-coil domain containing 32	0.383156	0.000126878
1449025_PM_at	Ifit3	interferon-induced protein with tetratricopeptide repeats 3	0.383122	0.000127069
1420553_PM_x_at	Serpina1a	serine (or cysteine) peptidase inhibitor, clade A, member 1A	0.382768	0.000129063
1449134_PM_s_at	Spic	Spi-C transcription factor (Spi-1/PU.1 related)	0.382719	0.000129344
1456494_PM_a_at	Trim30a /// Trim30d	tripartite motif-containing 30A /// tripartite motif-containing 30D	0.381372	0.000137229
1420809_PM_a_at	1500003O03Rik /// Gm20056	RIKEN cDNA 1500003O03 gene /// predicted gene, 20056	0.381242	0.000138014
1452312_PM_at	2810002D19Rik	RIKEN cDNA 2810002D19 gene	0.380904	0.000140067
1459187_PM_at	NULL	NULL	0.380266	0.000144034
1435331_PM_at	Pyhin1	pyrin and HIN domain family, member 1	0.379045	0.000151906
1417961_PM_a_at	Trim30a	tripartite motif-containing 30A	0.378239	0.00015732
1436058_PM_at	Rsad2	radical S-adenosyl methionine domain containing 2	0.377705	0.000160998
1426970_PM_a_at	Uba7	ubiquitin-like modifier activating enzyme 7	0.377629	0.000161531
1455500_PM_at	Rnf213	ring finger protein 213	0.377284	0.000163962
1429144_PM_at	Gpcpd1	glycerophosphocholine phosphodiesterase GDE1 homolog (S. cerevisiae)	0.377216	0.000164448
1420915_PM_at	Stat1	signal transducer and activator of transcription 1	0.376565	0.000169133
1420671_PM_x_at	Ms4a4c	membrane-spanning 4-domains, subfamily A, member 4C	0.376228	0.000171609
1425644_PM_at	Lepr	leptin receptor	0.375725	0.00017537
1445330_PM_at	Pdia3	protein disulfide isomerase associated 3	0.37571	0.000175482
1437514_PM_at	B430306N03Rik	RIKEN cDNA B430306N03 gene	0.375625	0.000176123
1446608_PM_at	NULL	NULL	0.37532	0.00017845
1422738_PM_at	Ddr2	discoidin domain receptor family, member 2	0.37463	0.000183817
1427381_PM_at	Irg1	immunoresponsive gene 1	0.3746	0.000184051
1436899_PM_at	Zufsp	zinc finger with UFM1-specific peptidase domain	0.374242	0.000186903
1432517_PM_a_at	Nnmt	nicotinamide N-methyltransferase	0.374036	0.000188558
1449273_PM_at	Cyfip2	cytoplasmic FMR1 interacting protein 2	0.373455	0.000193297
1436562_PM_at	Ddx58	DEAD (Asp-Glu-Ala-Asp) box polypeptide 58	0.373392	0.000193823
1454169_PM_a_at	Epsti1	epithelial stromal interaction 1 (breast)	0.373193	0.000195478
1419060_PM_at	Gzmb	granzyme B	0.37314	0.000195917
1427434_PM_at	Naip6 /// Naip7	NLR family, apoptosis inhibitory protein 6 /// NLR family, apoptosis inhibitory protein 7	0.373124	0.000196048
1450254_PM_at	Tert	telomerase reverse transcriptase	0.372235	0.000203623
1442531_PM_at	D12Ertd123e	DNA segment, Chr 12, ERATO Doi 123, expressed	0.371982	0.00020582
1418131_PM_at	Samhd1	SAM domain and HD domain, 1	0.36961	0.000227583
1421389_PM_a_at	Eif2ak4	eukaryotic translation initiation factor 2 alpha kinase 4	0.369496	0.000228676
1456890_PM_at	Ddx58	DEAD (Asp-Glu-Ala-Asp) box polypeptide 58	0.369154	0.000231993
1421911_PM_at	Stat2	signal transducer and activator of transcription 2	0.369111	0.00023242
1457254_PM_x_at	Tmem229b	transmembrane protein 229B	0.368775	0.000235726
1442828_PM_at	Ifi203	Interferon activated gene 203	0.367278	0.000251013
1429181_PM_at	1700009P17Rik	RIKEN cDNA 1700009P17 gene	0.365982	0.000264989
1440403_PM_at	Arhgef1	Rho guanine nucleotide exchange factor (GEF) 1	0.365978	0.000265037
1438456_PM_at	H13	histocompatibility 13	0.365353	0.000272021
1429104_PM_at	Limd2 /// LOC632329	LIM domain containing 2 /// LIM domain-containing protein 2-like	0.364972	0.000276369
1451426_PM_at	Dhx58	DEXH (Asp-Glu-X-His) box polypeptide 58	0.36492	0.00027697
1423704_PM_at	Pla2g15	phospholipase A2, group XV	0.364689	0.000279631
1434974_PM_at	Pdk1	pyruvate dehydrogenase kinase, isoenzyme 1	0.364671	0.000279841
1440481_PM_at	Stat1	signal transducer and activator of transcription 1	0.363716	0.000291151
1436150_PM_at	2310028H24Rik	RIKEN cDNA 2310028H24 gene	0.363684	0.000291531
1459433_PM_at	C130051F05Rik	RIKEN cDNA C130051F05 gene	0.363573	0.000292877
1417333_PM_at	Rasa4	RAS p21 protein activator 4	0.363573	0.00029288
1438475_PM_at	AB124611	cDNA sequence AB124611	0.363001	0.000299887
1451821_PM_a_at	Sp100	nuclear antigen Sp100	0.362994	0.000299971
1449875_PM_s_at	H2-T10 /// H2-T22 /// H2-T9	histocompatibility 2, T region locus 10 /// histocompatibility 2, T region locus 22 /// histocompatibility 2, T region locus 9	0.361812	0.000314952
1429452_PM_x_at	Pisd-ps3	phosphatidylserine decarboxylase, pseudogene 3	0.361094	0.000324376
1440662_PM_at	NULL	NULL	0.36096	0.000326164
1460231_PM_at	Irf5	interferon regulatory factor 5	0.360768	0.000328752
1438004_PM_at	Papd7	PAP associated domain containing 7	0.360647	0.000330376
1440305_PM_at	NULL	NULL	0.360017	0.000339017
1432548_PM_at	Parp14	poly (ADP-ribose) polymerase family, member 14	0.359271	0.00034951
1450034_PM_at	Stat1	signal transducer and activator of transcription 1	0.359268	0.000349542
1452776_PM_a_at	Nub1	negative regulator of ubiquitin-like proteins 1	0.358234	0.000364577
1434438_PM_at	Samhd1	SAM domain and HD domain, 1	0.358128	0.000366156
1454159_PM_a_at	Igfbp2	insulin-like growth factor binding protein 2	0.358058	0.0003672
1449321_PM_x_at	LOC100046187 /// Serpina1a /// Serpina1b /// Serpina1c /// Serpina1d /// Serpina1e	alpha-1-antitrypsin 1-2-like /// serine (or cysteine) peptidase inhibitor, clade A, member 1A /// serine (or cysteine) preptidase inhibitor, clade A, member 1B /// serine (or cysteine) peptidase inhibitor, clade A, member 1C /// serine (or cysteine) peptidase inhibitor, clade A, member 1D /// serine (or cysteine) peptidase inhibitor, clade A, member 1E	0.35803	0.000367617
1443136_PM_at	LOC432459	uncharacterized LOC432459	0.357777	0.000371421
1444064_PM_at	Samhd1	SAM domain and HD domain, 1	0.35693	0.00038439
1440165_PM_at	Ptprc	Protein tyrosine phosphatase, receptor type, C	0.356662	0.000388583
1441058_PM_at	Itpkb	inositol 1,4,5-trisphosphate 3-kinase B	0.356421	0.000392385
1418612_PM_at	Slfn1	schlafen 1	0.356403	0.00039268
1444350_PM_at	Slfn10-ps	schlafen 10, pseudogene	0.356317	0.000394045
1431117_PM_x_at	1810029B16Rik	RIKEN cDNA 1810029B16 gene	0.356216	0.000395654
1452393_PM_at	Akna	AT-hook transcription factor	0.355782	0.000402642
1443414_PM_at	C78513	EST C78513	0.355698	0.000404022
1455051_PM_at	Rnf31	ring finger protein 31	0.355683	0.000404264
1452008_PM_at	Ttc39b	tetratricopeptide repeat domain 39B	0.355635	0.000405048
1450322_PM_s_at	Slfn3 /// Slfn4	schlafen 3 /// schlafen 4	0.355318	0.000410247
1439686_PM_at	NULL	NULL	0.355065	0.000414452
1457551_PM_at	NULL	NULL	0.354362	0.000426331
1430820_PM_a_at	Bbx	bobby sox homolog (Drosophila)	0.353521	0.000440952
1444090_PM_at	Pram1	PML-RAR alpha-regulated adaptor molecule 1	0.353501	0.0004413
1444103_PM_at	Epsti1	Epithelial stromal interaction 1 (breast)	0.353412	0.000442877
1450200_PM_s_at	Csf2rb /// Csf2rb2	colony stimulating factor 2 receptor, beta, low-affinity (granulocyte-macrophage) /// colony stimulating factor 2 receptor, beta 2, low-affinity (granulocyte-macrophage)	0.352071	0.000467246
1457047_PM_at	NULL	NULL	0.351426	0.000479401
1426971_PM_at	Uba7	ubiquitin-like modifier activating enzyme 7	0.351184	0.000484028
1457096_PM_at	6430520M22Rik /// Bhlhe41	RIKEN cDNA 6430520M22 gene /// basic helix-loop-helix family, member e41	0.351176	0.00048418
1444524_PM_at	Gm14005	predicted gene 14005	0.350553	0.000496306
1417995_PM_at	Ptpn22	protein tyrosine phosphatase, non-receptor type 22 (lymphoid)	0.350396	0.000499412
1437176_PM_at	Nlrc5	NLR family, CARD domain containing 5	0.350255	0.000502207
1451644_PM_a_at	H2-Q4 /// H2-Q6 /// LOC68395	histocompatibility 2, Q region locus 4 /// histocompatibility 2, Q region locus 6 /// histocompatibility 2, Q region locus 6-like	0.350126	0.000504784
1458718_PM_at	NULL	NULL	0.349965	0.000508009
1436032_PM_at	NULL	NULL	0.34992	0.000508908
1451655_PM_at	Slfn8	schlafen 8	0.349726	0.000512827
1438808_PM_at	Trp53	transformation related protein 53	0.349307	0.000521393
1448759_PM_at	Il2rb	interleukin 2 receptor, beta chain	0.348669	0.000534688
1433500_PM_at	Dennd2a	DENN/MADD domain containing 2A	0.348494	0.000538373
1453145_PM_at	Pisd-ps3	phosphatidylserine decarboxylase, pseudogene 3	0.348492	0.000538415
1444585_PM_at	Adc	arginine decarboxylase	0.348323	0.00054202
1453475_PM_at	4930445K14Rik	RIKEN cDNA 4930445K14 gene	0.348242	0.000543748
1451236_PM_at	Rerg	RAS-like, estrogen-regulated, growth-inhibitor	0.34709	0.00056891
1416096_PM_at	Vipar	VPS33B interacting protein, apical-basolateral polarity regulator	0.346978	0.000571427
1424254_PM_at	Ifitm1	interferon induced transmembrane protein 1	0.346977	0.000571444
1417926_PM_at	Ncapg2	non-SMC condensin II complex, subunit G2	0.346645	0.000578915
1424339_PM_at	Oasl1	2'-5' oligoadenylate synthetase-like 1	0.345931	0.000595305
1440111_PM_at	NULL	NULL	0.345513	0.000605106
1429311_PM_at	Ube2q1	ubiquitin-conjugating enzyme E2Q (putative) 1	0.345247	0.000611421
1455576_PM_at	Rinl	Ras and Rab interactor-like	0.34511	0.000614693
1439090_PM_at	Tbc1d23	TBC1 domain family, member 23	0.34501	0.000617092
1450830_PM_a_at	Pde6c	phosphodiesterase 6C, cGMP specific, cone, alpha prime	0.344909	0.000619523
1429682_PM_at	Fam46c	family with sequence similarity 46, member C	0.344509	0.000629234
1438936_PM_s_at	Ang	angiogenin, ribonuclease, RNase A family, 5	0.344315	0.000633986
1425875_PM_a_at	Lepr	leptin receptor	0.343927	0.000643602
1432026_PM_a_at	Herc6	hect domain and RLD 6	0.343551	0.000653057
1433930_PM_at	Hpse	heparanase	0.343506	0.000654193
1436225_PM_at	Trpm2	transient receptor potential cation channel, subfamily M, member 2	0.342319	0.000684921
1425226_PM_x_at	LOC665506	T-cell receptor beta-2 chain C region-like	0.342015	0.000693007
1418555_PM_x_at	Spic	Spi-C transcription factor (Spi-1/PU.1 related)	0.34161	0.00070391
1458608_PM_at	NULL	NULL	0.341243	0.000713923
1453244_PM_at	5830416P10Rik	RIKEN cDNA 5830416P10 gene	0.340981	0.000721151
1423597_PM_at	Atp8a1	ATPase, aminophospholipid transporter (APLT), class I, type 8A, member 1	0.340928	0.000722617
1419480_PM_at	Sell	selectin, lymphocyte	0.340505	0.000734438
1434911_PM_s_at	Arhgap19	Rho GTPase activating protein 19	0.340389	0.000737712
1448757_PM_at	Pml	promyelocytic leukemia	0.340165	0.000744094
1419604_PM_at	Zbp1	Z-DNA binding protein 1	0.340036	0.000747771
1456103_PM_at	Pml	promyelocytic leukemia	0.339978	0.000749429
1440721_PM_at	5930433N17Rik	RIKEN cDNA 5930433N17 gene	0.339916	0.000751213
1436324_PM_at	Stard9	START domain containing 9	0.33908	0.000775608
1438759_PM_x_at	Adi1	acireductone dioxygenase 1	0.338889	0.000781289
1441458_PM_at	Rasa4	RAS p21 protein activator 4	0.338561	0.000791119
1438868_PM_at	D14Ertd668e	DNA segment, Chr 14, ERATO Doi 668, expressed	0.337359	0.00082814
1448452_PM_at	Irf8	interferon regulatory factor 8	0.337178	0.000833853
1437868_PM_at	Fam46a	family with sequence similarity 46, member A	0.336907	0.000842442
1438937_PM_x_at	Ang	angiogenin, ribonuclease, RNase A family, 5	0.336298	0.000862116
1426451_PM_at	Gm3650 /// Spg11	predicted gene 3650 /// spastic paraplegia 11	0.336242	0.000863927
1424832_PM_at	Cd300ld	CD300 molecule-like family member d	0.335948	0.000873577
1419481_PM_at	Sell	selectin, lymphocyte	0.335659	0.000883169
1419959_PM_s_at	Cphx /// Gm2104 /// Gm2135	cytoplasmic polyadenylated homeobox /// predicted gene 2104 /// predicted gene 2135	0.334273	0.000930489
1422005_PM_at	Eif2ak2	eukaryotic translation initiation factor 2-alpha kinase 2	0.334216	0.000932504
1455277_PM_at	Hhip	Hedgehog-interacting protein	0.334048	0.000938406
1426774_PM_at	Parp12	poly (ADP-ribose) polymerase family, member 12	0.333813	0.000946717
1419094_PM_at	Cyp2c37	cytochrome P450, family 2. subfamily c, polypeptide 37	0.333441	0.000960002
1419026_PM_at	Daxx	Fas death domain-associated protein	0.333017	0.000975372
1435121_PM_at	Dio3os	deiodinase, iodothyronine type III, opposite strand	0.332716	0.000986416
1436199_PM_at	Trim14	tripartite motif-containing 14	0.33263	0.000989602
1458575_PM_at	NULL	NULL	0.332378	0.000998936
1429784_PM_at	Mapk1ip1l	Mitogen-activated protein kinase 1 interacting protein 1-like	0.331832	0.00101953
1437956_PM_at	Pik3r6	phosphoinositide-3-kinase, regulatory subunit 6	0.33144	0.00103451
1434069_PM_at	Prex1	phosphatidylinositol-3,4,5-trisphosphate-dependent Rac exchange factor 1	0.331116	0.00104703
1429283_PM_at	Cisd2	CDGSH iron sulfur domain 2	0.329902	0.00109529
1433678_PM_at	Pld4	phospholipase D family, member 4	0.32946	0.00111336
1421322_PM_a_at	Irf9	interferon regulatory factor 9	0.32892	0.00113579
1436172_PM_at	Gm20559	predicted gene, 20559	0.32889	0.00113706
1446457_PM_at	Ddx58	DEAD (Asp-Glu-Ala-Asp) box polypeptide 58	0.328494	0.00115379
1452178_PM_at	Parp10 /// Plec	poly (ADP-ribose) polymerase family, member 10 /// plectin	0.328427	0.00115661
1459061_PM_at	NULL	NULL	0.328107	0.00117035
1441192_PM_at	Scly	selenocysteine lyase	0.328048	0.00117289
1451601_PM_a_at	Spns2	spinster homolog 2 (Drosophila)	0.327686	0.0011886
1458021_PM_at	NULL	NULL	0.32758	0.00119324
1437432_PM_a_at	Trim12a	tripartite motif-containing 12A	0.32736	0.00120293
1456208_PM_at	Gpat2	glycerol-3-phosphate acyltransferase 2, mitochondrial	0.327116	0.00121374
1436849_PM_x_at	Gaa	glucosidase, alpha, acid	0.326924	0.00122232
1418492_PM_at	Grem2	gremlin 2 homolog, cysteine knot superfamily (Xenopus laevis)	0.32678	0.00122881
1417009_PM_at	C1ra	complement component 1, r subcomponent A	0.326774	0.00122905
1452231_PM_x_at	Mndal	myeloid nuclear differentiation antigen like	0.326517	0.00124069
1453677_PM_a_at	Derl3	Der1-like domain family, member 3	0.326261	0.00125239
1421733_PM_a_at	Tpst1	protein-tyrosine sulfotransferase 1	0.326249	0.00125294
1449556_PM_at	C920025E04Rik /// H2-T23	RIKEN cDNA C920025E04 gene /// histocompatibility 2, T region locus 23	0.325901	0.00126897
1454733_PM_at	Nod1	nucleotide-binding oligomerization domain containing 1	0.325896	0.0012692
1421182_PM_at	Clec1b	C-type lectin domain family 1, member b	0.325795	0.0012739
1438228_PM_at	4930452B06Rik	RIKEN cDNA 4930452B06 gene	0.325678	0.00127935
1449555_PM_a_at	Fetub	fetuin beta	0.325539	0.00128585
1435596_PM_at	Pion	pigeon homolog (Drosophila)	0.325253	0.00129933
1440866_PM_at	Eif2ak2	eukaryotic translation initiation factor 2-alpha kinase 2	0.325152	0.00130414
1434880_PM_at	Etv6	ets variant gene 6 (TEL oncogene)	0.324788	0.00132154
1421332_PM_at	Hs3st3b1	heparan sulfate (glucosamine) 3-O-sulfotransferase 3B1	0.3247	0.00132578
1435529_PM_at	Gm14446	predicted gene 14446	0.324295	0.00134545
1450544_PM_at	Ccdc48	coiled-coil domain containing 48	0.324169	0.00135161
1448731_PM_at	Il10ra	interleukin 10 receptor, alpha	0.323871	0.00136633
1447716_PM_x_at	Tmem229b	transmembrane protein 229B	0.323845	0.00136762
1417639_PM_at	Slc22a4	solute carrier family 22 (organic cation transporter), member 4	0.323623	0.00137869
1429563_PM_x_at	Sp110	Sp110 nuclear body protein	0.322674	0.00142683
1426315_PM_a_at	6330416G13Rik	RIKEN cDNA 6330416G13 gene	0.322386	0.00144176
1460283_PM_at	Mefv	Mediterranean fever	0.322143	0.0014545
1424317_PM_at	Slc25a19	solute carrier family 25 (mitochondrial thiamine pyrophosphate carrier), member 19	0.322098	0.00145686
1430979_PM_a_at	Prdx2	peroxiredoxin 2	0.322096	0.00145692
1452903_PM_at	6230427J02Rik	RIKEN cDNA 6230427J02 gene	0.32208	0.00145779
1433977_PM_at	Hs3st3b1	heparan sulfate (glucosamine) 3-O-sulfotransferase 3B1	0.321998	0.0014621
1422638_PM_s_at	Rassf5	Ras association (RalGDS/AF-6) domain family member 5	0.321742	0.00147565
1453202_PM_at	E330016A19Rik	RIKEN cDNA E330016A19 gene	0.321544	0.00148623
1427668_PM_at	Siglec1	sialic acid binding Ig-like lectin 1, sialoadhesin	0.32115	0.00150746
1458309_PM_at	NULL	NULL	0.320994	0.00151592
1454566_PM_at	Pisd-ps1 /// Pisd-ps3	phosphatidylserine decarboxylase, pseudogene 1 /// phosphatidylserine decarboxylase, pseudogene 3	0.320966	0.00151744
1435342_PM_at	Kcnk6	potassium inwardly-rectifying channel, subfamily K, member 6	0.32069	0.00153259
1438666_PM_at	Ldlrad3	low density lipoprotein receptor class A domain containing 3	0.320628	0.00153599
1448944_PM_at	Nrp1	neuropilin 1	0.320162	0.00156189
1451174_PM_at	Lrrc33	leucine rich repeat containing 33	0.319558	0.00159599
1458580_PM_at	NULL	NULL	0.319167	0.00161849
1449156_PM_at	Ly9	lymphocyte antigen 9	0.318734	0.00164365
1451564_PM_at	Parp14	poly (ADP-ribose) polymerase family, member 14	0.318648	0.00164873
1452367_PM_at	Coro2a	coronin, actin binding protein 2A	0.318498	0.00165759
1421550_PM_a_at	Trim34a /// Trim34b	tripartite motif-containing 34A /// tripartite motif-containing 34B	0.318141	0.0016788
1449001_PM_at	Ivd	isovaleryl coenzyme A dehydrogenase	0.318102	0.00168112
1417349_PM_at	Pldn	pallidin	0.317938	0.00169092
1435840_PM_x_at	BC147527	cDNA sequence BC147527	0.317799	0.00169935
1441996_PM_at	9530082P21Rik	RIKEN cDNA 9530082P21 gene	0.317554	0.00171418
1417790_PM_at	Dok1	docking protein 1	0.317452	0.00172043
1453144_PM_at	Pisd-ps3	phosphatidylserine decarboxylase, pseudogene 3	0.317431	0.00172171
1441759_PM_at	Gm10804	predicted gene 10804	0.317409	0.00172303
1425119_PM_at	Oas1b	2'-5' oligoadenylate synthetase 1B	0.316789	0.00176134
1435320_PM_at	Ctdspl2	CTD (carboxy-terminal domain, RNA polymerase II, polypeptide A) small phosphatase like 2	0.316713	0.0017661
1427764_PM_a_at	Tcf3	transcription factor 3	0.316477	0.00178092
1416714_PM_at	Irf8	interferon regulatory factor 8	0.316344	0.00178931
1442466_PM_a_at	Ppip5k1	diphosphoinositol pentakisphosphate kinase 1	0.316273	0.0017938
1460038_PM_at	Pou3f1	POU domain, class 3, transcription factor 1	0.316172	0.00180021
1429947_PM_a_at	Zbp1	Z-DNA binding protein 1	0.315929	0.00181574
1456887_PM_at	Cmklr1	chemokine-like receptor 1	0.315854	0.00182059
1415713_PM_a_at	Ddx24	DEAD (Asp-Glu-Ala-Asp) box polypeptide 24	0.315801	0.00182397
1444055_PM_at	NULL	NULL	0.315599	0.00183707
1421358_PM_at	H2-M3	histocompatibility 2, M region locus 3	0.315584	0.00183803
1442453_PM_at	Fcho2	FCH domain only 2	0.315408	0.0018495
1456014_PM_s_at	Fermt3	fermitin family homolog 3 (Drosophila)	0.315096	0.00186991
1429151_PM_at	Dcaf7	DDB1 and CUL4 associated factor 7	0.315071	0.00187155
1426733_PM_at	Itpk1	inositol 1,3,4-triphosphate 5/6 kinase	0.314879	0.00188426
1452820_PM_at	Wdr11	WD repeat domain 11	0.314823	0.00188801
1442088_PM_at	9230111E07Rik	RIKEN cDNA 9230111E07 gene	0.314483	0.00191069
1435896_PM_at	Sfxn2	sideroflexin 2	0.313885	0.00195122
1427325_PM_s_at	Akna	AT-hook transcription factor	0.313865	0.00195261
1425155_PM_x_at	Csf1	colony stimulating factor 1 (macrophage)	0.313734	0.0019616
1436842_PM_at	Fam63b	family with sequence similarity 63, member B	0.313689	0.00196471
1458582_PM_at	Lin54	lin-54 homolog (C. elegans)	0.312915	0.00201869
1449525_PM_at	Fmo3	flavin containing monooxygenase 3	0.312739	0.00203111
1454749_PM_at	Pcnt	pericentrin (kendrin)	0.312649	0.00203754
1442510_PM_at	5830473C10Rik	RIKEN cDNA 5830473C10 gene	0.312484	0.00204933
1454806_PM_at	Fam49a	family with sequence similarity 49, member A	0.312424	0.00205363
1454070_PM_a_at	Ddhd1	DDHD domain containing 1	0.312315	0.00206144
1459991_PM_at	Myo9a	myosin IXa	0.311745	0.00210279
1424775_PM_at	Oas1a	2'-5' oligoadenylate synthetase 1A	0.311622	0.00211186
1428660_PM_s_at	Tor3a	torsin family 3, member A	0.311557	0.00211663
1455581_PM_x_at	Gm20559	predicted gene, 20559	0.31135	0.00213194
1455457_PM_at	Cyp2c54	cytochrome P450, family 2, subfamily c, polypeptide 54	0.311325	0.00213377
1456907_PM_at	Cxcl9	chemokine (C-X-C motif) ligand 9	0.3113	0.00213561
1450165_PM_at	Slfn2	schlafen 2	0.311264	0.0021383
1425719_PM_a_at	Nmi	N-myc (and STAT) interactor	0.311214	0.00214202
1426063_PM_a_at	Gem	GTP binding protein (gene overexpressed in skeletal muscle)	0.310864	0.00216824
1418806_PM_at	Csf3r	colony stimulating factor 3 receptor (granulocyte)	0.310836	0.00217036
1427746_PM_x_at	H2-K1	histocompatibility 2, K1, K region	0.31083	0.00217084
1458946_PM_at	NULL	NULL	0.31056	0.00219125
1439956_PM_at	Ms4a6b	membrane-spanning 4-domains, subfamily A, member 6B	0.310513	0.0021948
1451716_PM_at	Mafb	v-maf musculoaponeurotic fibrosarcoma oncogene family, protein B (avian)	0.310482	0.00219717
1433462_PM_a_at	Pi4k2a	phosphatidylinositol 4-kinase type 2 alpha	0.310386	0.00220453
1454772_PM_at	Snrnp200	small nuclear ribonucleoprotein 200 (U5)	0.310286	0.0022122
1420273_PM_x_at	Samhd1	SAM domain and HD domain, 1	0.310251	0.00221485
1418703_PM_at	Rbms1	RNA binding motif, single stranded interacting protein 1	0.310053	0.00223012
1424617_PM_at	Ifi35	interferon-induced protein 35	0.3096	0.00226532
1436625_PM_at	Fcgr1	Fc receptor, IgG, high affinity I	0.30878	0.00233036
1446130_PM_at	Mir1931	microRNA 1931	0.308571	0.00234723
1436061_PM_at	NULL	NULL	0.308443	0.00235763
1431818_PM_at	1700012B15Rik	RIKEN cDNA 1700012B15 gene	0.308425	0.00235903
1460324_PM_at	Dnmt3a	DNA methyltransferase 3A	0.308407	0.00236056
1417695_PM_a_at	Soat1	sterol O-acyltransferase 1	0.308325	0.00236722
1435404_PM_at	Disp2	dispatched homolog 2 (Drosophila)	0.30832	0.00236758
1459437_PM_at	Stard9	START domain containing 9	0.308072	0.00238788
1455851_PM_at	Bmp5	bone morphogenetic protein 5	0.307747	0.00241474
1458364_PM_s_at	Tor1aip1	torsin A interacting protein 1	0.307726	0.00241647
1452474_PM_a_at	Art3	ADP-ribosyltransferase 3	0.307608	0.00242631
1444471_PM_at	Fam55b	family with sequence similarity 55, member B	0.307295	0.00245252
1435903_PM_at	Cd300a	CD300A antigen	0.307066	0.0024718
1434991_PM_at	Fbxw17	F-box and WD-40 domain protein 17	0.306813	0.00249332
1422748_PM_at	Zeb2	zinc finger E-box binding homeobox 2	0.3066	0.00251161
1446770_PM_at	Pik3cd	phosphatidylinositol 3-kinase catalytic delta polypeptide	0.306063	0.00255815
1459315_PM_at	NULL	NULL	0.305981	0.00256531
1435409_PM_at	Tmem26	transmembrane protein 26	0.305779	0.00258307
1440188_PM_at	NULL	NULL	0.30574	0.00258651
1424020_PM_at	Arl6ip6	ADP-ribosylation factor-like 6 interacting protein 6	0.305733	0.00258709
1440299_PM_at	E330016A19Rik	RIKEN cDNA E330016A19 gene	0.305652	0.00259428
1439276_PM_at	Adar	Adenosine deaminase, RNA-specific	0.304987	0.00265372
1459455_PM_at	NULL	NULL	0.304937	0.00265824
1428147_PM_at	Coro7	coronin 7	0.304852	0.00266597
1446774_PM_at	D530017H19Rik	RIKEN cDNA D530017H19 gene	0.30474	0.00267611
1442738_PM_at	Crebl2	cAMP responsive element binding protein-like 2	0.304473	0.00270052
1440409_PM_at	Gcnt3	glucosaminyl (N-acetyl) transferase 3, mucin type	0.304461	0.00270159
1425705_PM_a_at	Ero1lb	ERO1-like beta (S. cerevisiae)	0.304171	0.00272833
1422869_PM_at	Mertk	c-mer proto-oncogene tyrosine kinase	0.304156	0.00272974
1452117_PM_a_at	Fyb	FYN binding protein	0.303644	0.00277751
1449853_PM_at	Sfxn2	sideroflexin 2	0.303509	0.00279028
1448552_PM_s_at	Tmem206	transmembrane protein 206	0.303427	0.00279803
1432679_PM_at	Itgav	integrin alpha V	0.303106	0.00282856
1438027_PM_at	NULL	NULL	0.303024	0.00283642
1457239_PM_at	Syk	spleen tyrosine kinase	0.302853	0.00285292
1454897_PM_at	6330509M05Rik	RIKEN cDNA 6330509M05 gene	0.302852	0.002853
1417292_PM_at	Ifi47	interferon gamma inducible protein 47	0.30284	0.00285417
1426010_PM_a_at	Epb4.1l3	erythrocyte protein band 4.1-like 3	0.302699	0.0028678
1447156_PM_at	NULL	NULL	0.302594	0.00287793
1452590_PM_a_at	Gm10393 /// Gm9780 /// Plac9	predicted gene 10393 /// predicted gene 9780 /// placenta specific 9	0.302561	0.0028811
1452928_PM_at	Abi3	ABI gene family, member 3	0.302546	0.00288259
1416124_PM_at	Ccnd2	cyclin D2	0.302462	0.00289078
1436350_PM_at	Fam171b	family with sequence similarity 171, member B	0.30242	0.00289486
1443104_PM_at	NULL	NULL	0.302206	0.00291582
1457034_PM_at	D14Abb1e	DNA segment, Chr 14, Abbott 1 expressed	0.302131	0.00292329
1448021_PM_at	Fam46c	family with sequence similarity 46, member C	0.301834	0.00295262
1451335_PM_at	Plac8	placenta-specific 8	0.301734	0.00296259
1450234_PM_at	Ms4a6c	membrane-spanning 4-domains, subfamily A, member 6C	0.301572	0.00297878
1418282_PM_x_at	Serpina1b	serine (or cysteine) preptidase inhibitor, clade A, member 1B	0.301534	0.00298259
1457486_PM_at	NULL	NULL	0.301479	0.00298811
1450698_PM_at	Dusp2	dual specificity phosphatase 2	0.301339	0.00300224
1451060_PM_at	Gpr146	G protein-coupled receptor 146	0.301338	0.00300229
1420257_PM_at	1700073E17Rik	ribosomal protein L7 pseudogene	0.301335	0.00300266
1422648_PM_at	Slc7a2	solute carrier family 7 (cationic amino acid transporter, y+ system), member 2	0.301131	0.00302323
1455237_PM_at	Usp36	ubiquitin specific peptidase 36	0.301109	0.0030255
1456913_PM_at	NULL	NULL	0.300929	0.00304379
1457888_PM_at	NULL	NULL	0.30079	0.00305805
1452828_PM_at	Fbxo21	F-box protein 21	0.300591	0.00307858
1417517_PM_at	Plagl2	pleiomorphic adenoma gene-like 2	0.300559	0.00308182
1430367_PM_at	Stambpl1	STAM binding protein like 1	0.30042	0.00309627
1456157_PM_at	NULL	NULL	0.300357	0.0031028
1417691_PM_at	Bin3	bridging integrator 3	0.300352	0.00310332
1456420_PM_at	Arid4a	AT rich interactive domain 4A (RBP1-like)	0.300289	0.00310986
1421221_PM_at	Bco2	beta-carotene oxygenase 2	0.299756	0.00316577
1449124_PM_at	Rgl1	ral guanine nucleotide dissociation stimulator,-like 1	0.299745	0.00316697
1440310_PM_at	Runx1t1	Runt-related transcription factor 1; translocated to, 1 (cyclin D-related)	0.299714	0.00317029
1452015_PM_at	6330416G13Rik	RIKEN cDNA 6330416G13 gene	0.29969	0.00317282
1421008_PM_at	Rsad2	radical S-adenosyl methionine domain containing 2	0.299586	0.00318382
1424560_PM_at	Pstpip1	proline-serine-threonine phosphatase-interacting protein 1	0.299535	0.00318927
1423235_PM_at	Ap3b1	adaptor-related protein complex 3, beta 1 subunit	0.299413	0.00320224
1448775_PM_at	Gm16340 /// Ifi203 /// LOC100862472 /// LOC100862473	predicted gene 16340 /// interferon activated gene 203 /// interferon-activable protein 203-like /// uncharacterized LOC100862473	0.29928	0.00321648
1438478_PM_a_at	Ppp3ca	protein phosphatase 3, catalytic subunit, alpha isoform	0.299233	0.00322159
1425405_PM_a_at	Adar	adenosine deaminase, RNA-specific	0.299232	0.00322165
1451681_PM_at	BC089597	cDNA sequence BC089597	0.29908	0.00323802
1426278_PM_at	Ifi27l2a	interferon, alpha-inducible protein 27 like 2A	0.299	0.00324673
1441584_PM_at	NULL	NULL	0.298984	0.00324846
1444248_PM_at	Rcn2	reticulocalbin 2	0.29891	0.00325652
1440223_PM_at	Rbm6	RNA binding motif protein 6	0.298752	0.00327362
1434401_PM_at	Zcchc2	zinc finger, CCHC domain containing 2	0.29873	0.00327601
1435855_PM_x_at	Aldh18a1	aldehyde dehydrogenase 18 family, member A1	0.298679	0.00328163
1448079_PM_at	Rnf166	ring finger protein 166	0.298639	0.00328603
1424416_PM_at	Nkiras2	NFKB inhibitor interacting Ras-like protein 2	0.298316	0.0033215
1418126_PM_at	Ccl5	chemokine (C-C motif) ligand 5	0.298139	0.00334109
1449127_PM_at	Selplg	selectin, platelet (p-selectin) ligand	0.298034	0.00335282
1434015_PM_at	Slc2a6	solute carrier family 2 (facilitated glucose transporter), member 6	0.297952	0.00336193
1451107_PM_at	Tbc1d22a	TBC1 domain family, member 22a	0.29793	0.00336436
1460565_PM_at	Slc41a1	solute carrier family 41, member 1	0.297776	0.00338167
1452205_PM_x_at	LOC665506 /// Tcrb-J /// Trbv1	T-cell receptor beta-2 chain C region-like /// T cell receptor beta, joining region /// T cell receptor beta, variable 1	0.297652	0.00339557
1447096_PM_at	NULL	NULL	0.297469	0.00341626
1439012_PM_a_at	Dck	deoxycytidine kinase	0.297266	0.00343933
1427691_PM_a_at	Ifnar2	interferon (alpha and beta) receptor 2	0.297217	0.00344495
1422889_PM_at	Pcdh18	protocadherin 18	0.297101	0.00345823
1420093_PM_s_at	Hnrpdl	heterogeneous nuclear ribonucleoprotein D-like	0.297092	0.00345924
1426906_PM_at	Mndal	myeloid nuclear differentiation antigen like	0.296795	0.00349339
1459151_PM_x_at	Ifi35	interferon-induced protein 35	0.296784	0.00349463
1420272_PM_at	Samhd1	SAM domain and HD domain, 1	0.296771	0.00349618
1450403_PM_at	Stat2	signal transducer and activator of transcription 2	0.296309	0.00354995
1428286_PM_at	2900097C17Rik /// Gm19558	RIKEN cDNA 2900097C17 gene /// predicted gene, 19558	0.296233	0.00355892
1444858_PM_at	NULL	NULL	0.296205	0.00356221
1447458_PM_at	NULL	NULL	0.296083	0.00357657
1445861_PM_at	Usp25	Ubiquitin specific peptidase 25	0.295779	0.00361256
1451715_PM_at	Mafb	v-maf musculoaponeurotic fibrosarcoma oncogene family, protein B (avian)	0.295634	0.00362995
1457722_PM_at	Klrb1f	killer cell lectin-like receptor subfamily B member 1F	0.295611	0.00363264
1428733_PM_at	Gngt2	guanine nucleotide binding protein (G protein), gamma transducing activity polypeptide 2	0.295598	0.00363423
1440893_PM_at	Riok1	RIO kinase 1 (yeast)	0.2953	0.00367007
1422160_PM_at	H2-T24	histocompatibility 2, T region locus 24	0.295286	0.00367175
1425156_PM_at	Gbp7	guanylate binding protein 7	0.29521	0.00368092
1426614_PM_at	Zmynd8	zinc finger, MYND-type containing 8	0.295135	0.00369011
1452678_PM_a_at	Ccbl1	cysteine conjugate-beta lyase 1	0.295134	0.00369019
1446644_PM_at	NULL	NULL	0.294739	0.00373842
1441436_PM_at	Dusp12	dual specificity phosphatase 12	0.294633	0.00375146
1422903_PM_at	Ly86	lymphocyte antigen 86	0.294621	0.00375287
1452777_PM_a_at	Nub1	negative regulator of ubiquitin-like proteins 1	0.294426	0.00377701
1427987_PM_at	Safb2	scaffold attachment factor B2	0.29434	0.00378771
1426001_PM_at	Eomes	eomesodermin homolog (Xenopus laevis)	0.294246	0.00379938
1421962_PM_at	Dnajb5	DnaJ (Hsp40) homolog, subfamily B, member 5	0.293955	0.00383577
1419933_PM_at	Pdrg1	p53 and DNA damage regulated 1	0.293886	0.0038445
1452405_PM_x_at	Trav9d-3	T cell receptor alpha variable 9D-3	0.293796	0.00385577
1427582_PM_at	Fgf6	fibroblast growth factor 6	0.29373	0.00386419
1439283_PM_at	Osbpl9	oxysterol binding protein-like 9	0.293611	0.0038792
1456772_PM_at	Ncf1	neutrophil cytosolic factor 1	0.293569	0.00388452
1417306_PM_at	Tyk2	tyrosine kinase 2	0.293563	0.00388528
1455292_PM_x_at	Rsl1	regulator of sex limited protein 1	0.293395	0.00390679
1448239_PM_at	Hmox1	heme oxygenase (decycling) 1	0.293347	0.00391283
1418826_PM_at	Ms4a6b	membrane-spanning 4-domains, subfamily A, member 6B	0.293337	0.00391413
1439622_PM_at	Rassf4	Ras association (RalGDS/AF-6) domain family member 4	0.293336	0.00391432
1418277_PM_at	Rp9	retinitis pigmentosa 9 (human)	0.29315	0.00393821
1450611_PM_at	Orm3	orosomucoid 3	0.293018	0.00395524
1444532_PM_at	Ncstn	nicastrin	0.293012	0.00395599
1457981_PM_x_at	Gins1	GINS complex subunit 1 (Psf1 homolog)	0.29274	0.00399126
1448943_PM_at	Nrp1	neuropilin 1	0.29272	0.00399388
1436472_PM_at	Slfn9	schlafen 9	0.292427	0.00403215
1430151_PM_at	Nisch	nischarin	0.292337	0.00404398
1424838_PM_at	A330049M08Rik	RIKEN cDNA A330049M08 gene	0.292016	0.00408656
1421144_PM_at	Rpgrip1	retinitis pigmentosa GTPase regulator interacting protein 1	0.291514	0.0041537
1422024_PM_at	Fli1	Friend leukemia integration 1	0.291474	0.00415907
1437599_PM_at	NULL	NULL	0.290948	0.00423068
1438194_PM_at	Slc1a2	solute carrier family 1 (glial high affinity glutamate transporter), member 2	0.29076	0.0042566
1453069_PM_at	Pik3cb	phosphatidylinositol 3-kinase, catalytic, beta polypeptide	0.290673	0.00426862
1420330_PM_at	Clec4e	C-type lectin domain family 4, member e	0.290461	0.00429796
1419206_PM_at	Cd37	CD37 antigen	0.290362	0.00431178
1443161_PM_at	NULL	NULL	0.29004	0.00435694
1419176_PM_at	Vps37a	vacuolar protein sorting 37A (yeast)	0.290019	0.00435988
1415903_PM_at	Slc38a1	solute carrier family 38, member 1	0.289863	0.00438189
1416574_PM_at	Tox4	TOX high mobility group box family member 4	0.2897	0.00440503
1444395_PM_at	Dixdc1	DIX domain containing 1	0.289478	0.00443668
1443534_PM_at	NULL	NULL	0.289394	0.00444868
1459167_PM_at	NULL	NULL	0.289384	0.0044501
1455668_PM_at	Whsc1l1	Wolf-Hirschhorn syndrome candidate 1-like 1 (human)	0.289328	0.00445814
1417141_PM_at	Igtp	interferon gamma induced GTPase	0.289319	0.00445947
1451113_PM_a_at	Ik	IK cytokine	0.289297	0.00446272
1458859_PM_at	NULL	NULL	0.289276	0.00446565
1435015_PM_at	Zfp787	zinc finger protein 787	0.289217	0.00447413
1436805_PM_at	Ubash3b	ubiquitin associated and SH3 domain containing, B	0.288931	0.00451566
1451796_PM_s_at	Hdc	histidine decarboxylase	0.288676	0.00455274
1441281_PM_s_at	Ninj1	ninjurin 1	0.288614	0.00456188
1421443_PM_at	Gpr110	G protein-coupled receptor 110	0.288612	0.00456224
1433563_PM_s_at	Derl1	Der1-like domain family, member 1	0.288396	0.00459392
1418536_PM_at	H2-Q7 /// H2-Q8 /// H2-Q9 /// LOC68395	histocompatibility 2, Q region locus 7 /// histocompatibility 2, Q region locus 8 /// histocompatibility 2, Q region locus 9 /// histocompatibility 2, Q region locus 6-like	0.288326	0.00460433
1452160_PM_at	Tiparp	TCDD-inducible poly(ADP-ribose) polymerase	0.288259	0.00461415
1422808_PM_s_at	Dock2	dedicator of cyto-kinesis 2	0.288143	0.00463142
1423791_PM_at	Ik	IK cytokine	0.288115	0.00463563
1425524_PM_at	Rbm25	RNA binding motif protein 25	0.287941	0.00466152
1422135_PM_at	Zfp146	zinc finger protein 146	0.287939	0.00466192
1444346_PM_at	Sh3bp5	SH3-domain binding protein 5 (BTK-associated)	0.287786	0.00468484
1421519_PM_a_at	Zfp120	zinc finger protein 120	0.287745	0.00469099
1456993_PM_at	D2Ertd640e	DNA segment, Chr 2, ERATO Doi 640, expressed	0.287676	0.00470127
1444097_PM_at	Metrnl	meteorin, glial cell differentiation regulator-like	0.287663	0.00470334
1456933_PM_at	NULL	NULL	0.287488	0.00472981
1429797_PM_at	Atl3	atlastin GTPase 3	0.287463	0.00473358
1425079_PM_at	Tm6sf2	transmembrane 6 superfamily member 2	0.287427	0.00473894
1423251_PM_at	Luc7l2	LUC7-like 2 (S. cerevisiae)	0.287385	0.00474537
1445612_PM_at	NULL	NULL	0.287296	0.00475894
1417696_PM_at	Soat1	sterol O-acyltransferase 1	0.287156	0.00478033
1440851_PM_at	Erlec1	endoplasmic reticulum lectin 1	0.287021	0.00480094
1443484_PM_at	Rpap1	RNA polymerase II associated protein 1	0.287	0.00480412
1449317_PM_at	Cflar	CASP8 and FADD-like apoptosis regulator	0.286932	0.00481457
1431821_PM_a_at	Eps8l1	EPS8-like 1	0.286717	0.00484778
1418203_PM_at	Pmaip1	phorbol-12-myristate-13-acetate-induced protein 1	0.286539	0.00487546
1443513_PM_at	NULL	NULL	0.286505	0.00488068
1450717_PM_at	Ang	angiogenin, ribonuclease, RNase A family, 5	0.286397	0.00489761
1421234_PM_at	Hnf1a	HNF1 homeobox A	0.286278	0.00491617
1434380_PM_at	Gbp7	guanylate binding protein 7	0.286257	0.00491952
1416077_PM_at	Adm	adrenomedullin	0.286237	0.0049227
1424471_PM_at	Rapgef3	Rap guanine nucleotide exchange factor (GEF) 3	0.286163	0.00493433
1440196_PM_at	NULL	NULL	0.286159	0.00493497
1425609_PM_at	Ncf1	neutrophil cytosolic factor 1	0.286138	0.00493816
1422010_PM_at	Tlr7	toll-like receptor 7	0.286069	0.00494908
1426671_PM_a_at	Rbm39	RNA binding motif protein 39	0.285985	0.00496233
1418110_PM_a_at	Inpp5d	inositol polyphosphate-5-phosphatase D	0.285974	0.00496405
1434046_PM_at	AA467197	expressed sequence AA467197	0.285904	0.00497513
1445106_PM_at	Gm19816	predicted gene, 19816	0.285832	0.00498659
1428813_PM_a_at	Caly	calcyon neuron-specific vesicular protein	0.285721	0.0050042
1431909_PM_at	Zc3hav1	zinc finger CCCH type, antiviral 1	0.285702	0.00500723
1419712_PM_at	Il3ra	interleukin 3 receptor, alpha chain	0.285692	0.00500885
1447362_PM_at	Bub1b	budding uninhibited by benzimidazoles 1 homolog, beta (S. cerevisiae)	0.285618	0.00502071
1423681_PM_at	Ftsjd2 /// Rnf8	FtsJ methyltransferase domain containing 2 /// ring finger protein 8	0.285549	0.00503166
1435313_PM_at	Cd200r4	CD200 receptor 4	0.285534	0.00503411
1445897_PM_s_at	Ifi35	interferon-induced protein 35	0.285494	0.00504055
1440041_PM_at	NULL	NULL	0.285461	0.00504587
1416295_PM_a_at	Il2rg	interleukin 2 receptor, gamma chain	0.285391	0.00505703
1460134_PM_at	9330175E14Rik	RIKEN cDNA 9330175E14 gene	0.285306	0.00507078
1438323_PM_at	Lim2	lens intrinsic membrane protein 2	0.285185	0.00509029
1420697_PM_at	Slc15a3	solute carrier family 15, member 3	0.285142	0.00509719
1441331_PM_at	A230061C15Rik	RIKEN cDNA A230061C15 gene	0.284976	0.00512413
1452279_PM_at	Cfp	complement factor properdin	0.284972	0.00512481
1435458_PM_at	Pim1	proviral integration site 1	0.284969	0.00512537
1450495_PM_a_at	Klrk1	killer cell lectin-like receptor subfamily K, member 1	0.284929	0.00513185
1439652_PM_at	NULL	NULL	0.284883	0.0051393
1429959_PM_at	NULL	NULL	0.284859	0.00514326
1450170_PM_x_at	H2-D1	histocompatibility 2, D region locus 1	0.284829	0.00514813
1459974_PM_x_at	Tbc1d9b	TBC1 domain family, member 9B	0.284827	0.00514842
1425480_PM_at	Cnot6l	CCR4-NOT transcription complex, subunit 6-like	0.284713	0.00516707
1451857_PM_a_at	Notum	notum pectinacetylesterase homolog (Drosophila)	0.28454	0.0051956
1449925_PM_at	Cxcr3	chemokine (C-X-C motif) receptor 3	0.284479	0.00520556
1429345_PM_at	Tubgcp4	tubulin, gamma complex associated protein 4	0.284422	0.00521501
1456386_PM_at	NULL	NULL	0.284374	0.00522287
1455204_PM_at	Pitpnc1	phosphatidylinositol transfer protein, cytoplasmic 1	0.284317	0.00523235
1424999_PM_at	Znrd1as	ZNRD1 antisense RNA	0.283866	0.00530768
1434005_PM_at	Rbms1	RNA binding motif, single stranded interacting protein 1	0.283818	0.00531574
1436775_PM_a_at	Ankrd17	ankyrin repeat domain 17	0.283701	0.00533538
1440786_PM_x_at	Sfxn2	Sideroflexin 2	0.283531	0.00536409
1421854_PM_at	Fgl2	fibrinogen-like protein 2	0.283449	0.00537798
1455209_PM_at	Pck1	Phosphoenolpyruvate carboxykinase 1, cytosolic	0.283072	0.00544239
1436953_PM_at	Wipf1	WAS/WASL interacting protein family, member 1	0.283039	0.00544803
1449568_PM_at	Klb	klotho beta	0.282735	0.00550049
1444416_PM_at	Cenpa	Centromere protein A	0.282724	0.00550232
1430379_PM_at	NULL	NULL	0.282546	0.00553327
1458701_PM_at	Gpcpd1	glycerophosphocholine phosphodiesterase GDE1 homolog (S. cerevisiae)	0.282389	0.00556077
1449858_PM_at	Cd86	CD86 antigen	0.282363	0.00556521
1436906_PM_at	Rnf166	ring finger protein 166	0.282315	0.00557365
1438071_PM_at	Pms1	postmeiotic segregation increased 1 (S. cerevisiae)	0.28202	0.00562553
1427511_PM_at	NULL	NULL	0.281733	0.00567647
1458159_PM_at	NULL	NULL	0.281664	0.00568879
1454065_PM_at	4930562D21Rik	RIKEN cDNA 4930562D21 gene	0.281644	0.00569239
1425065_PM_at	Oas2	2'-5' oligoadenylate synthetase 2	0.281509	0.00571658
1434583_PM_at	Tmem26	transmembrane protein 26	0.28149	0.00571988
1453472_PM_a_at	Slamf7	SLAM family member 7	0.28131	0.00575234
1436382_PM_at	Zbtb12	zinc finger and BTB domain containing 12	0.280968	0.00581434
1430216_PM_at	Zfp292	zinc finger protein 292	0.280952	0.00581711
1450480_PM_a_at	Grk6	G protein-coupled receptor kinase 6	0.280928	0.00582162
1428139_PM_at	Tmem180	transmembrane protein 180	0.280892	0.00582817
1452481_PM_at	Plcb2	phospholipase C, beta 2	0.280674	0.00586799
1428392_PM_at	Rassf2	Ras association (RalGDS/AF-6) domain family member 2	0.280495	0.00590095
1451456_PM_at	6430706D22Rik /// A730008H23Rik /// Hjurp	RIKEN cDNA 6430706D22 gene /// RIKEN cDNA A730008H23 gene /// Holliday junction recognition protein	0.280334	0.00593073
1438348_PM_x_at	Ccbl1	cysteine conjugate-beta lyase 1	0.280298	0.0059373
1453311_PM_at	2310008B10Rik	RIKEN cDNA 2310008B10 gene	0.280281	0.0059405
1450783_PM_at	Ifit1	interferon-induced protein with tetratricopeptide repeats 1	0.280181	0.005959
1446861_PM_at	Gns	glucosamine (N-acetyl)-6-sulfatase	0.280154	0.00596412
1456938_PM_at	Smarcb1	SWI/SNF related, matrix associated, actin dependent regulator of chromatin, subfamily b, member 1	0.28011	0.00597222
1424684_PM_at	Rab5c	RAB5C, member RAS oncogene family	0.279929	0.00600618
1445222_PM_at	NULL	NULL	0.279883	0.00601466
1426926_PM_at	Plcg2	phospholipase C, gamma 2	0.279859	0.00601924
1416399_PM_a_at	Hmox2	heme oxygenase (decycling) 2	0.279257	0.00613317
1457199_PM_at	NULL	NULL	0.279162	0.00615136
1443904_PM_at	Fads6	fatty acid desaturase domain family, member 6	0.27913	0.00615736
1428368_PM_at	Arhgap21	Rho GTPase activating protein 21	0.279059	0.0061711
1433965_PM_at	Atp8a1	ATPase, aminophospholipid transporter (APLT), class I, type 8A, member 1	0.278973	0.00618748
1437917_PM_at	D530037H12Rik	RIKEN cDNA D530037H12 gene	0.278814	0.00621825
1456893_PM_at	NULL	NULL	0.27881	0.006219
1421921_PM_at	Serpina3m	serine (or cysteine) peptidase inhibitor, clade A, member 3M	0.278808	0.0062194
1443138_PM_at	NULL	NULL	0.278786	0.00622358
1454685_PM_at	Gpr146	G protein-coupled receptor 146	0.278775	0.0062257
1453485_PM_s_at	1110005A03Rik	RIKEN cDNA 1110005A03 gene	0.278658	0.00624844
1419248_PM_at	Rgs2	regulator of G-protein signaling 2	0.278316	0.00631499
1435582_PM_at	Wdfy4	WD repeat and FYVE domain containing 4	0.278269	0.00632429
1420794_PM_at	Art2b	ADP-ribosyltransferase 2b	0.278253	0.00632741
1458464_PM_at	Hecw2	HECT, C2 and WW domain containing E3 ubiquitin protein ligase 2	0.278242	0.00632959
1443444_PM_at	NULL	NULL	0.278133	0.00635097
1419464_PM_at	Wdr86	WD repeat domain 86	0.278109	0.00635564
1450027_PM_at	Sdc3	syndecan 3	0.27797	0.00638319
1460431_PM_at	Gcnt1	glucosaminyl (N-acetyl) transferase 1, core 2	0.277913	0.00639448
1435906_PM_x_at	Gbp2	guanylate binding protein 2	0.277766	0.00642358
1443609_PM_s_at	Syvn1	synovial apoptosis inhibitor 1, synoviolin	0.277571	0.00646243
1455739_PM_at	Gm4980	predicted gene 4980	0.277551	0.00646639
1428700_PM_at	P2ry13	purinergic receptor P2Y, G-protein coupled 13	0.277486	0.00647953
1427446_PM_s_at	Ttn	titin	0.277406	0.00649547
1418326_PM_at	Slc7a5	solute carrier family 7 (cationic amino acid transporter, y+ system), member 5	0.277223	0.00653237
1433811_PM_at	Mllt6	myeloid/lymphoid or mixed-lineage leukemia (trithorax homolog, Drosophila); translocated to, 6	0.277151	0.00654687
1416683_PM_at	Plxnb2	plexin B2	0.277112	0.0065547
1458617_PM_at	Zmynd8	zinc finger, MYND-type containing 8	0.276959	0.0065858
1437051_PM_at	Dffb	DNA fragmentation factor, beta subunit	0.276529	0.00667375
1455321_PM_at	Ddhd1	DDHD domain containing 1	0.276484	0.00668284
1439345_PM_at	Gpnmb	glycoprotein (transmembrane) nmb	0.27642	0.0066961
1443015_PM_at	Rhoh	Ras homolog gene family, member H	0.276381	0.00670426
1442418_PM_at	NULL	NULL	0.276363	0.00670796
1418097_PM_a_at	Crlf2	cytokine receptor-like factor 2	0.27633	0.00671472
1450696_PM_at	Psmb9	proteasome (prosome, macropain) subunit, beta type 9 (large multifunctional peptidase 2)	0.276141	0.00675382
1449455_PM_at	Hck	hemopoietic cell kinase	0.276086	0.0067653
1434067_PM_at	AI662270	expressed sequence AI662270	0.275785	0.00682828
1416889_PM_at	Tnni2	troponin I, skeletal, fast 2	0.275742	0.0068372
1418705_PM_at	Crx	cone-rod homeobox containing gene	0.275739	0.00683788
1431374_PM_at	6330407A03Rik	RIKEN cDNA 6330407A03 gene	0.275619	0.00686313
1421282_PM_at	Bmp5	bone morphogenetic protein 5	0.275522	0.00688357
1427201_PM_at	Mustn1	musculoskeletal, embryonic nuclear protein 1	0.275456	0.00689759
1430749_PM_at	2810040C05Rik	RIKEN cDNA 2810040C05 gene	0.275427	0.00690365
1434955_PM_at	2015-03-01	membrane-associated ring finger (C3HC4) 1	0.275427	0.00690369
1418125_PM_at	Ino80	INO80 homolog (S. cerevisiae)	0.27539	0.0069116
1454902_PM_at	Prkcz	protein kinase C, zeta	0.275336	0.00692305
1457198_PM_at	Nrp1	neuropilin 1	0.275325	0.00692542
1452809_PM_at	Izumo4	IZUMO family member 4	0.275205	0.00695079
1434171_PM_at	Zfp874a	zinc finger protein 874a	0.275161	0.00696038
1418240_PM_at	Gbp2	guanylate binding protein 2	0.275139	0.00696495
1434431_PM_x_at	Adora2b	adenosine A2b receptor	0.274786	0.00704067
1455335_PM_at	Xrcc2	X-ray repair complementing defective repair in Chinese hamster cells 2	0.274762	0.00704596
1437989_PM_at	Pde8b	phosphodiesterase 8B	0.274674	0.00706485
1418084_PM_at	Nrp1	neuropilin 1	0.274587	0.00708368
1429639_PM_at	Gpcpd1	glycerophosphocholine phosphodiesterase GDE1 homolog (S. cerevisiae)	0.274579	0.00708541
1416497_PM_at	Pdia4	protein disulfide isomerase associated 4	0.27448	0.00710692
1436282_PM_at	4732440D04Rik	RIKEN cDNA 4732440D04 gene	0.274454	0.00711267
1425331_PM_at	Zfp106	zinc finger protein 106	0.274137	0.00718179
1435704_PM_at	C920006O11Rik	RIKEN cDNA C920006O11 gene	0.274066	0.00719738
1454605_PM_a_at	Pi4k2a	phosphatidylinositol 4-kinase type 2 alpha	0.273982	0.00721592
1429141_PM_at	Neurl2	neuralized-like 2 (Drosophila)	0.273832	0.00724911
1442697_PM_at	NULL	NULL	0.273753	0.00726651
1436037_PM_at	Itga4	integrin alpha 4	0.273706	0.00727689
1439145_PM_at	Lck	lymphocyte protein tyrosine kinase	0.273695	0.00727939
1430045_PM_at	Tsnax	translin-associated factor X	0.273666	0.00728584
1431266_PM_at	Gpatch2 /// LOC100862400	G patch domain containing 2 /// uncharacterized LOC100862400	0.273497	0.00732347
1428961_PM_a_at	Clasrp	CLK4-associating serine/arginine rich protein	0.273423	0.00734002
1437221_PM_at	Rrm2b	ribonucleotide reductase M2 B (TP53 inducible)	0.273352	0.00735597
1420653_PM_at	Tgfb1	transforming growth factor, beta 1	0.273269	0.00737456
1422341_PM_s_at	Pla2g15	phospholipase A2, group XV	0.273221	0.00738531
1424089_PM_a_at	Tcf4	transcription factor 4	0.273156	0.00739989
1422896_PM_at	Vamp4	vesicle-associated membrane protein 4	0.273135	0.00740464
1455885_PM_at	Amz1	archaelysin family metallopeptidase 1	0.273134	0.00740502
1427007_PM_at	Sash3	SAM and SH3 domain containing 3	0.273003	0.00743441
1435260_PM_at	Akt3	thymoma viral proto-oncogene 3	0.272983	0.00743901
1423577_PM_at	Ankrd32	ankyrin repeat domain 32	0.272916	0.00745414
1428472_PM_at	Spsb1	splA/ryanodine receptor domain and SOCS box containing 1	0.272833	0.00747304
1418508_PM_a_at	Grb2	growth factor receptor bound protein 2	0.272828	0.00747407
1431500_PM_at	4933406J10Rik	RIKEN cDNA 4933406J10 gene	0.272803	0.00747988
1440443_PM_at	E030016H06Rik	RIKEN cDNA E030016H06 gene	0.272758	0.00749006
1422725_PM_at	Mak	male germ cell-associated kinase	0.272712	0.00750059
1449816_PM_at	Sult5a1	sulfotransferase family 5A, member 1	0.272599	0.00752638
1419811_PM_at	Adcy9	adenylate cyclase 9	0.272578	0.00753115
1449193_PM_at	Cd5l	CD5 antigen-like	0.272548	0.00753806
1443223_PM_at	NULL	NULL	0.272426	0.00756595
1441319_PM_at	Rbm5	RNA binding motif protein 5	0.272385	0.00757546
1445647_PM_at	AI447881	expressed sequence AI447881	0.272346	0.00758447
1437751_PM_at	Ppargc1a	peroxisome proliferative activated receptor, gamma, coactivator 1 alpha	0.27233	0.00758806
1440454_PM_at	Pion	pigeon homolog (Drosophila)	0.272229	0.00761142
1458297_PM_s_at	Marco	macrophage receptor with collagenous structure	0.272121	0.00763645
1444788_PM_x_at	NULL	NULL	0.272064	0.00764964
1418641_PM_at	Lcp2	lymphocyte cytosolic protein 2	0.271546	0.00777065
1421923_PM_at	Sh3bp5	SH3-domain binding protein 5 (BTK-associated)	0.27143	0.00779783
1428064_PM_at	Arap1	ArfGAP with RhoGAP domain, ankyrin repeat and PH domain 1	0.271296	0.00782946
1442815_PM_at	NULL	NULL	0.271283	0.00783265
1441352_PM_at	9430034N14Rik	RIKEN cDNA 9430034N14 gene	0.271085	0.00787969
1424857_PM_a_at	Trim34a	tripartite motif-containing 34A	0.271007	0.00789832
1429800_PM_at	9130221H12Rik /// Zfp526	RIKEN cDNA 9130221H12 gene /// zinc finger protein 526	0.270987	0.00790312
1453386_PM_at	Tusc1	tumor suppressor candidate 1	0.270838	0.00793868
1450424_PM_a_at	Il18bp	interleukin 18 binding protein	0.270828	0.00794107
1433034_PM_at	2310007H11Rik	RIKEN cDNA 2310007H11 gene	0.270582	0.00800022
1459332_PM_at	Itch	itchy, E3 ubiquitin protein ligase	0.270555	0.00800678
1426159_PM_x_at	Tcrb-J	T cell receptor beta, joining region	0.270533	0.00801215
1429179_PM_at	Colec11	collectin sub-family member 11	0.270488	0.00802306
1425188_PM_s_at	Sel1l	sel-1 suppressor of lin-12-like (C. elegans)	0.270419	0.00803964
1421800_PM_at	Phxr1	per-hexamer repeat gene 1	0.270232	0.00808518
1456424_PM_s_at	Pltp	phospholipid transfer protein	0.270187	0.00809604
1447231_PM_at	NULL	NULL	0.27015	0.00810514
1433293_PM_at	Sdha	succinate dehydrogenase complex, subunit A, flavoprotein (Fp)	0.270079	0.00812254
1417876_PM_at	Fcgr1	Fc receptor, IgG, high affinity I	0.270036	0.00813304
1422741_PM_a_at	Bbx	bobby sox homolog (Drosophila)	0.270024	0.00813579
1459297_PM_at	NULL	NULL	0.269974	0.00814819
1443630_PM_at	NULL	NULL	0.269918	0.00816195
1416022_PM_at	Fabp5	fatty acid binding protein 5, epidermal	0.269788	0.00819391
1448583_PM_at	AA960436	expressed sequence AA960436	0.269767	0.00819911
1426170_PM_a_at	Cd8b1	CD8 antigen, beta chain 1	0.269747	0.0082039
1454880_PM_s_at	Bmf	BCL2 modifying factor	0.269537	0.00825584
1425572_PM_a_at	Asap1	ArfGAP with SH3 domain, ankyrin repeat and PH domain1	0.269504	0.00826425
1438893_PM_at	5530601H04Rik	RIKEN cDNA 5530601H04 gene	0.269465	0.0082739
1451384_PM_at	Jmjd5	jumonji domain containing 5	0.269314	0.0083113
1436542_PM_at	NULL	NULL	0.269279	0.00832005
1446543_PM_at	Gcn1l1 /// LOC100861947	GCN1 general control of amino-acid synthesis 1-like 1 (yeast) /// translational activator GCN1-like	0.269279	0.0083201
1431364_PM_a_at	2810047C21Rik1 /// Gm3912	RIKEN cDNA 2810047C21 gene 1 /// predicted gene 3912	0.269256	0.00832593
1453276_PM_at	Kif13b	kinesin family member 13B	0.269206	0.00833829
1444790_PM_at	Hsbp1l1	heat shock factor binding protein 1-like 1	0.269206	0.0083383
1446627_PM_at	NULL	NULL	0.269074	0.00837161
1424016_PM_at	Aagab	alpha- and gamma-adaptin binding protein	0.268728	0.00845892
1439475_PM_at	Zfp429	zinc finger protein 429	0.268657	0.00847685
1447839_PM_x_at	Adm	adrenomedullin	0.268623	0.00848547
1439020_PM_at	AW146020	expressed sequence AW146020	0.26858	0.0084963
1436604_PM_at	Ttll3	tubulin tyrosine ligase-like family, member 3	0.268529	0.00850937
1446939_PM_at	Trim12a	tripartite motif-containing 12A	0.268505	0.00851543
1435560_PM_at	Itgal	integrin alpha L	0.268353	0.00855433
1427289_PM_at	Ddhd1	DDHD domain containing 1	0.268198	0.00859402
1423768_PM_at	Unc93b1	unc-93 homolog B1 (C. elegans)	0.268158	0.00860444
1435600_PM_s_at	BC020535	cDNA sequence BC020535	0.268017	0.00864068
1448587_PM_at	Tbc1d10a	TBC1 domain family, member 10a	0.268007	0.00864318
1434573_PM_at	Traf3ip3	TRAF3 interacting protein 3	0.267585	0.00875296
1455219_PM_at	Slx1b	SLX1 structure-specific endonuclease subunit homolog B (S. cerevisiae)	0.267477	0.00878112
1427650_PM_a_at	Runx1	runt related transcription factor 1	0.267427	0.0087941
1439261_PM_x_at	Mitd1	MIT, microtubule interacting and transport, domain containing 1	0.267311	0.00882462
1434483_PM_at	Gm19496 /// Usp12	predicted gene, 19496 /// ubiquitin specific peptidase 12	0.26731	0.00882508
1427892_PM_at	Myo1g	myosin IG	0.267257	0.00883903
1421417_PM_s_at	Elac1	elaC homolog 1 (E. coli)	0.26717	0.00886191
1420636_PM_a_at	Dusp12	dual specificity phosphatase 12	0.267132	0.00887182
1455030_PM_at	Ptprj	protein tyrosine phosphatase, receptor type, J	0.266889	0.00893641
1441558_PM_at	D230044B12Rik	RIKEN cDNA D230044B12 gene	0.266831	0.00895174
1428847_PM_a_at	Macf1	microtubule-actin crosslinking factor 1	0.266814	0.0089563
1446732_PM_at	NULL	NULL	0.266802	0.00895946
1416943_PM_at	LOC100503235 /// Ube2e1	ubiquitin-conjugating enzyme E2 E1-like /// ubiquitin-conjugating enzyme E2E 1, UBC4/5 homolog (yeast)	0.266691	0.00898902
1445659_PM_at	NULL	NULL	0.266656	0.0089986
1452832_PM_s_at	Cds2	CDP-diacylglycerol synthase (phosphatidate cytidylyltransferase) 2	0.266594	0.00901512
1452097_PM_a_at	Dusp7	dual specificity phosphatase 7	0.266539	0.0090299
1433068_PM_at	6330582A15Rik	RIKEN cDNA 6330582A15 gene	0.266536	0.00903071
1434537_PM_at	Slco3a1	solute carrier organic anion transporter family, member 3a1	0.266513	0.00903675
1434815_PM_a_at	Mapkapk3	mitogen-activated protein kinase-activated protein kinase 3	0.266511	0.0090374
1419083_PM_at	Tnfsf11	tumor necrosis factor (ligand) superfamily, member 11	0.266505	0.00903889
1418990_PM_at	Ms4a4d	membrane-spanning 4-domains, subfamily A, member 4D	0.266427	0.00905985
1448632_PM_at	Psmb10	proteasome (prosome, macropain) subunit, beta type 10	0.26641	0.00906464
1426619_PM_at	Aim2	absent in melanoma 2	0.266385	0.00907117
1442246_PM_at	Gm9054	predicted gene 9054	0.266298	0.00909464
1458235_PM_at	NULL	NULL	0.266267	0.0091032
1444092_PM_at	LOC100862620 /// Zfp939	zinc finger protein 420-like /// zinc finger protein 939	0.266245	0.009109
1441797_PM_at	NULL	NULL	0.266231	0.00911273
1420597_PM_a_at	Cabp2	calcium binding protein 2	0.266196	0.00912234
1438225_PM_x_at	Tram1	translocating chain-associating membrane protein 1	0.266145	0.00913618
1438588_PM_at	Plagl1	Pleiomorphic adenoma gene-like 1	0.266104	0.00914724
1428242_PM_at	Hmha1	histocompatibility (minor) HA-1	0.265848	0.00921699
1430878_PM_at	2210406H18Rik	RIKEN cDNA 2210406H18 gene	0.265815	0.00922601
1446671_PM_at	NULL	NULL	0.265598	0.00928553
1418090_PM_at	Plvap	plasmalemma vesicle associated protein	0.265571	0.00929302
1445079_PM_at	NULL	NULL	0.265509	0.00931006
1428340_PM_s_at	Atp13a2	ATPase type 13A2	0.265183	0.00940039
1457842_PM_at	NULL	NULL	0.265113	0.00941969
1433488_PM_x_at	Gns	glucosamine (N-acetyl)-6-sulfatase	0.265057	0.00943528
1445267_PM_at	NULL	NULL	0.265017	0.00944652
1419561_PM_at	Ccl3	chemokine (C-C motif) ligand 3	0.264985	0.00945559
1419062_PM_at	Epb4.1l3	erythrocyte protein band 4.1-like 3	0.264976	0.00945799
1436308_PM_at	Zfp292	zinc finger protein 292	0.264955	0.00946401
1444179_PM_at	Trim30b	tripartite motif-containing 30B	0.264387	0.00962394
1433465_PM_a_at	AI467606	expressed sequence AI467606	0.264384	0.00962473
1434125_PM_at	Utp15	UTP15, U3 small nucleolar ribonucleoprotein, homolog (yeast)	0.264359	0.00963181
1423555_PM_a_at	Ifi44	interferon-induced protein 44	0.264304	0.00964762
1417697_PM_at	Soat1	sterol O-acyltransferase 1	0.264302	0.00964807
1426316_PM_at	6330416G13Rik	RIKEN cDNA 6330416G13 gene	0.264183	0.00968196
1441268_PM_at	NULL	NULL	0.264164	0.00968742
1446505_PM_at	Cd84	CD84 antigen	0.26412	0.00970015
1448926_PM_at	Hoxa5	homeobox A5	0.264054	0.00971903
1456780_PM_at	NULL	NULL	0.263987	0.00973822
1457759_PM_at	A630081D01Rik	RIKEN cDNA A630081D01 gene	0.263956	0.0097471
1416080_PM_at	Adam15	a disintegrin and metallopeptidase domain 15 (metargidin)	0.263928	0.00975517
1434268_PM_at	Adar	adenosine deaminase, RNA-specific	0.263902	0.00976248
1449143_PM_at	Rtp4	receptor transporter protein 4	0.263845	0.00977879
1444185_PM_at	NULL	NULL	0.263818	0.00978668
1433688_PM_x_at	Rpl14	ribosomal protein L14	0.263675	0.00982793
1434441_PM_at	1110018J18Rik	RIKEN cDNA 1110018J18 gene	0.263544	0.00986599
1439583_PM_x_at	Rltpr	RGD motif, leucine rich repeats, tropomodulin domain and proline-rich containing	0.263539	0.00986729
1424629_PM_at	Brca1	breast cancer 1	0.26334	0.00992521
1454374_PM_at	Cd302	CD302 antigen	0.262999	0.010025
1423501_PM_at	Max	Max protein	0.262782	0.0100892
1419667_PM_at	Sgcb	sarcoglycan, beta (dystrophin-associated glycoprotein)	0.262681	0.0101189
1443698_PM_at	Xaf1	XIAP associated factor 1	0.262678	0.01012
1445591_PM_at	NULL	NULL	0.262566	0.0101531
1443690_PM_at	NULL	NULL	0.262532	0.0101633
1448604_PM_at	Uck2	uridine-cytidine kinase 2	0.262421	0.0101963
1456916_PM_at	Nsd1	Nuclear receptor-binding SET-domain protein 1	0.262419	0.0101971
1416776_PM_at	Crym	crystallin, mu	0.262374	0.0102104
1443233_PM_at	NULL	NULL	0.262261	0.0102444
1420068_PM_at	NULL	NULL	0.262073	0.0103007
1455053_PM_a_at	Dcun1d1	DCN1, defective in cullin neddylation 1, domain containing 1 (S. cerevisiae)	0.262035	0.0103123
1416289_PM_at	Plod1	procollagen-lysine, 2-oxoglutarate 5-dioxygenase 1	0.261941	0.0103406
1460361_PM_at	5033414D02Rik	RIKEN cDNA 5033414D02 gene	0.261929	0.0103443
1460352_PM_s_at	Pik3r4	phosphatidylinositol 3 kinase, regulatory subunit, polypeptide 4, p150	0.26191	0.0103499
1428081_PM_at	Klhl21	kelch-like 21 (Drosophila)	0.261844	0.0103701
1456437_PM_x_at	C1ra /// C1rb	complement component 1, r subcomponent A /// complement component 1, r subcomponent B	0.261833	0.0103732
1424381_PM_at	Sugp1	SURP and G patch domain containing 1	0.261817	0.0103783
1436494_PM_x_at	Trmt1	TRM1 tRNA methyltransferase 1 homolog (S. cerevisiae)	0.261808	0.0103809
1442130_PM_at	Hsh2d	Hematopoietic SH2 domain containing	0.261691	0.0104165
1439121_PM_at	H2-T10 /// H2-T22 /// H2-T9	histocompatibility 2, T region locus 10 /// histocompatibility 2, T region locus 22 /// histocompatibility 2, T region locus 9	0.261609	0.0104416
1427306_PM_at	Ryr1	ryanodine receptor 1, skeletal muscle	0.261548	0.0104599
1418600_PM_at	Klf1	Kruppel-like factor 1 (erythroid)	0.26154	0.0104624
1416707_PM_a_at	Pmf1	polyamine-modulated factor 1	0.261513	0.0104707
1425470_PM_at	NULL	NULL	0.26147	0.0104838
1435795_PM_at	Tmppe	transmembrane protein with metallophosphoesterase domain	0.261396	0.0105066
1418776_PM_at	Gbp8	guanylate-binding protein 8	0.261298	0.0105365
1460488_PM_at	Zbtb4	zinc finger and BTB domain containing 4	0.261205	0.0105653
1429822_PM_at	4633401B06Rik	RIKEN cDNA 4633401B06 gene	0.261151	0.0105819
1450718_PM_at	Sh2b2	SH2B adaptor protein 2	0.261133	0.0105875
1445481_PM_at	AI317158	expressed sequence AI317158	0.261079	0.0106042
1443604_PM_at	NULL	NULL	0.261076	0.0106051
1438865_PM_at	H13	histocompatibility 13	0.261063	0.010609
1437052_PM_s_at	Slc2a3	solute carrier family 2 (facilitated glucose transporter), member 3	0.261046	0.0106142
1436312_PM_at	Ikzf1	IKAROS family zinc finger 1	0.260945	0.0106456
1430534_PM_at	Rnase6	ribonuclease, RNase A family, 6	0.260907	0.0106574
1422166_PM_at	Clec2i	C-type lectin domain family 2, member i	0.260858	0.0106727
1450456_PM_at	Il21r	interleukin 21 receptor	0.260856	0.0106733
1423999_PM_at	Abl1	c-abl oncogene 1, non-receptor tyrosine kinase	0.260754	0.0107048
1434261_PM_at	Sipa1l2	signal-induced proliferation-associated 1 like 2	0.260716	0.0107168
1417211_PM_a_at	1110032A03Rik	RIKEN cDNA 1110032A03 gene	0.260511	0.0107809
1438817_PM_at	Dna2	DNA replication helicase 2 homolog (yeast)	0.260463	0.0107959
1421855_PM_at	Fgl2	fibrinogen-like protein 2	0.260396	0.010817
1439966_PM_x_at	Sfxn2	sideroflexin 2	0.260249	0.0108633
1423570_PM_at	Abcg1	ATP-binding cassette, sub-family G (WHITE), member 1	0.260213	0.0108746
1416281_PM_at	Wdr45l	Wdr45 like	0.260162	0.0108908
1445452_PM_at	Traf1	TNF receptor-associated factor 1	0.259999	0.0109424
1416682_PM_at	Ube3a	ubiquitin protein ligase E3A	0.259979	0.010949
1428784_PM_at	Gmip	Gem-interacting protein	0.259901	0.0109737
1426084_PM_a_at	Tor1aip1	torsin A interacting protein 1	0.259669	0.0110478
1421066_PM_at	Jak2	Janus kinase 2	0.259664	0.0110492
1445016_PM_at	NULL	NULL	0.259428	0.0111253
1423668_PM_at	Zdhhc14	zinc finger, DHHC domain containing 14	0.259312	0.0111626
1457327_PM_at	Shprh	SNF2 histone linker PHD RING helicase	0.259249	0.0111829
1422932_PM_a_at	Vav1	vav 1 oncogene	0.259226	0.0111905
1437063_PM_at	Fem1a	feminization 1 homolog a (C. elegans)	0.259221	0.0111922
1419250_PM_a_at	Cdk14	cyclin-dependent kinase 14	0.259162	0.0112111
1425890_PM_at	Ly6i	lymphocyte antigen 6 complex, locus I	0.259126	0.0112229
1438052_PM_at	A130071D04Rik	RIKEN cDNA A130071D04 gene	0.25902	0.0112573
1439178_PM_at	Adrbk2	adrenergic receptor kinase, beta 2	0.258931	0.0112864
1434684_PM_at	Rin3	Ras and Rab interactor 3	0.258925	0.0112882
1436074_PM_at	Nfkbid	nuclear factor of kappa light polypeptide gene enhancer in B cells inhibitor, delta	0.258865	0.0113078
1443742_PM_x_at	NULL	NULL	0.25886	0.0113096
1451914_PM_a_at	Add2	adducin 2 (beta)	0.258834	0.0113179
1431705_PM_a_at	Mcoln2	mucolipin 2	0.258733	0.0113511
1428466_PM_at	Chd3	chromodomain helicase DNA binding protein 3	0.258666	0.0113731
1423191_PM_at	Fnbp4	formin binding protein 4	0.258561	0.0114077
1419803_PM_s_at	Ccdc12	coiled-coil domain containing 12	0.258507	0.0114254
1436767_PM_at	Luc7l2	LUC7-like 2 (S. cerevisiae)	0.258463	0.0114401
1428156_PM_at	Gng2	guanine nucleotide binding protein (G protein), gamma 2	0.258405	0.0114591
1417619_PM_at	Gadd45gip1	growth arrest and DNA-damage-inducible, gamma interacting protein 1	0.258344	0.0114794
1436522_PM_at	Map3k3	mitogen-activated protein kinase kinase kinase 3	0.258337	0.0114816
1430373_PM_at	5430427O19Rik	RIKEN cDNA 5430427O19 gene	0.258254	0.0115092
1444218_PM_at	D19Ertd737e	DNA segment, Chr 19, ERATO Doi 737, expressed	0.258167	0.011538
1447176_PM_at	NULL	NULL	0.258135	0.0115488
1444372_PM_at	NULL	NULL	0.258051	0.0115766
1439536_PM_at	Mettl16	methyltransferase like 16	0.258007	0.0115913
1422622_PM_at	Nos3	nitric oxide synthase 3, endothelial cell	0.25789	0.0116304
1442824_PM_at	8030497I03Rik	RIKEN cDNA 8030497I03 gene	0.257854	0.0116425
1423244_PM_at	Cyp2c68	cytochrome P450, family 2, subfamily c, polypeptide 68	0.257829	0.011651
1428151_PM_x_at	Ccbl1	cysteine conjugate-beta lyase 1	0.257784	0.011666
1431688_PM_at	LOC73899	uncharacterized LOC73899	0.257643	0.0117135
1450484_PM_a_at	Cmpk2	cytidine monophosphate (UMP-CMP) kinase 2, mitochondrial	0.257618	0.0117219
1429618_PM_at	Cyld	cylindromatosis (turban tumor syndrome)	0.257579	0.0117352
1446814_PM_at	NULL	NULL	0.257419	0.0117895
1422716_PM_a_at	Acp1 /// LOC631286	acid phosphatase 1, soluble /// low molecular weight phosphotyrosine protein phosphatase-like	0.2574	0.0117959
1442033_PM_at	C1qtnf9	C1q and tumor necrosis factor related protein 9	0.257324	0.0118214
1436355_PM_at	Fads6	fatty acid desaturase domain family, member 6	0.257264	0.011842
1425685_PM_at	Akr1b10	Aldo-keto reductase family 1, member B10 (aldose reductase)	0.257208	0.0118611
1460188_PM_at	Ptpn6	protein tyrosine phosphatase, non-receptor type 6	0.257183	0.0118695
1434856_PM_at	Ankrd44	ankyrin repeat domain 44	0.257161	0.011877
1444349_PM_at	NULL	NULL	0.257099	0.0118982
1433914_PM_at	Lipo1	lipase, member O1	0.257046	0.0119165
1417597_PM_at	Cd28	CD28 antigen	0.257041	0.0119182
1460096_PM_at	NULL	NULL	0.257013	0.0119278
1453242_PM_x_at	2810047C21Rik1	RIKEN cDNA 2810047C21 gene 1	0.256922	0.0119589
1448354_PM_at	G6pdx	glucose-6-phosphate dehydrogenase X-linked	0.256827	0.0119914
1442188_PM_at	NULL	NULL	0.256763	0.0120136
1444987_PM_at	Ctsb	cathepsin B	0.256723	0.0120272
1450753_PM_at	Nkg7	natural killer cell group 7 sequence	0.256708	0.0120325
1439271_PM_x_at	Ik	IK cytokine	0.256626	0.0120607
1416296_PM_at	Il2rg	interleukin 2 receptor, gamma chain	0.25658	0.0120768
1416254_PM_a_at	Vps16	vacuolar protein sorting 16 (yeast)	0.25651	0.0121009
1423986_PM_a_at	Shisa5	shisa homolog 5 (Xenopus laevis)	0.256486	0.0121094
1442183_PM_at	Gm13238	carnitine deficiency-associated gene expressed in ventricle 3 pseudogene	0.256442	0.0121246
1455978_PM_a_at	Matn2	matrilin 2	0.256424	0.0121307
1418153_PM_at	Lama1	laminin, alpha 1	0.256355	0.0121547
1442431_PM_at	NULL	NULL	0.256344	0.0121588
1443641_PM_at	Fermt3	fermitin family homolog 3 (Drosophila)	0.256336	0.0121615
1431191_PM_a_at	Syt1	synaptotagmin I	0.256275	0.0121827
1458955_PM_at	Eef1g	eukaryotic translation elongation factor 1 gamma	0.256124	0.0122353
1437317_PM_at	Uba7	ubiquitin-like modifier activating enzyme 7	0.256097	0.0122449
1422875_PM_at	Cd84	CD84 antigen	0.256061	0.0122574
1435823_PM_x_at	Egfl7	EGF-like domain 7	0.256017	0.0122732
1441600_PM_at	C920021A13	uncharacterized protein C920021A13	0.255933	0.0123027
1419537_PM_at	Tfec	transcription factor EC	0.255751	0.0123666
1450302_PM_at	4930470P17Rik	RIKEN cDNA 4930470P17 gene	0.255617	0.0124141
1450069_PM_a_at	Celf2	CUGBP, Elav-like family member 2	0.255585	0.0124254
1451518_PM_at	Zfp709	zinc finger protein 709	0.255547	0.012439
1448436_PM_a_at	Irf1	interferon regulatory factor 1	0.255397	0.0124923
1428920_PM_at	Hmg20a	high mobility group 20A	0.255367	0.0125032
1459464_PM_at	NULL	NULL	0.255137	0.0125853
1424609_PM_a_at	Gm4354	predicted gene 4354	0.255094	0.0126007
1453750_PM_x_at	Pitpnc1	phosphatidylinositol transfer protein, cytoplasmic 1	0.255068	0.0126101
1422962_PM_a_at	Psmb8	proteasome (prosome, macropain) subunit, beta type 8 (large multifunctional peptidase 7)	0.254928	0.0126606
1457970_PM_at	Actr1a	ARP1 actin-related protein 1 homolog A, centractin alpha (yeast)	0.254416	0.0128464
1419412_PM_at	Xcl1	chemokine (C motif) ligand 1	0.254344	0.0128726
1449662_PM_at	Reep1	Receptor accessory protein 1	0.254335	0.0128761
1459615_PM_at	B130052P14Rik	RIKEN cDNA B130052P14 gene	0.254334	0.0128764
1434399_PM_at	Galnt6	UDP-N-acetyl-alpha-D-galactosamine:polypeptide N-acetylgalactosaminyltransferase 6	0.254309	0.0128855
1433546_PM_at	Gns	glucosamine (N-acetyl)-6-sulfatase	0.254292	0.012892
1424996_PM_at	Cflar	CASP8 and FADD-like apoptosis regulator	0.254271	0.0128994
1460224_PM_at	Snx2	sorting nexin 2	0.254243	0.0129099
1443801_PM_at	NULL	NULL	0.254134	0.0129497
1419932_PM_s_at	NULL	NULL	0.254094	0.0129647
1429993_PM_s_at	Gm10471 /// Gm5862 /// Gm7347 /// Speer4b	predicted gene 10471 /// predicted gene 5862 /// predicted gene 7347 /// spermatogenesis associated glutamate (E)-rich protein 4b	0.254053	0.0129795
1437848_PM_x_at	Adpgk	ADP-dependent glucokinase	0.254	0.0129993
1439983_PM_a_at	Accn3	amiloride-sensitive cation channel 3	0.253941	0.0130209
1419428_PM_a_at	Gaa	glucosidase, alpha, acid	0.253733	0.0130982
1419810_PM_x_at	Arhgap9	Rho GTPase activating protein 9	0.253715	0.0131048
1428680_PM_at	Cds1	CDP-diacylglycerol synthase 1	0.253641	0.0131324
1451286_PM_s_at	Fus	fusion, derived from t(12;16) malignant liposarcoma (human)	0.253392	0.0132252
1452464_PM_a_at	Metap1d	methionyl aminopeptidase type 1D (mitochondrial)	0.253344	0.0132433
1429222_PM_at	Pus3	pseudouridine synthase 3	0.25315	0.0133164
1437085_PM_at	D630039A03Rik	RIKEN cDNA D630039A03 gene	0.253118	0.0133282
1444962_PM_at	Gm7609	predicted pseudogene 7609	0.253094	0.0133373
1452734_PM_at	Rnaset2a /// Rnaset2b	ribonuclease T2A /// ribonuclease T2B	0.253057	0.0133515
1436558_PM_at	Taf1d	TATA box binding protein (Tbp)-associated factor, RNA polymerase I, D	0.252794	0.0134512
1428148_PM_s_at	Coro7	coronin 7	0.252724	0.0134776
1423448_PM_at	Rab11b	RAB11B, member RAS oncogene family	0.252716	0.0134807
1418262_PM_at	Syk	spleen tyrosine kinase	0.252576	0.0135344
1445687_PM_at	Gm885	predicted gene 885	0.252531	0.0135515
1435207_PM_at	Dixdc1	DIX domain containing 1	0.252501	0.013563
1429524_PM_at	Myo1f	myosin IF	0.252422	0.0135933
1449039_PM_a_at	Hnrpdl	heterogeneous nuclear ribonucleoprotein D-like	0.252325	0.0136305
1459852_PM_x_at	Trib2	tribbles homolog 2 (Drosophila)	0.252042	0.0137397
1422041_PM_at	Pilrb1	paired immunoglobin-like type 2 receptor beta 1	0.252004	0.0137544
1454689_PM_at	Srrm1	serine/arginine repetitive matrix 1	0.251997	0.0137572
1417519_PM_at	Plagl2	pleiomorphic adenoma gene-like 2	0.251871	0.0138062
1444647_PM_at	Plaa	phospholipase A2, activating protein	0.251612	0.0139073
1442786_PM_s_at	Rufy3	RUN and FYVE domain containing 3	0.251552	0.0139305
1444063_PM_at	5430435G22Rik	RIKEN cDNA 5430435G22 gene	0.251518	0.0139441
1418844_PM_at	Alg9	asparagine-linked glycosylation 9 (alpha 1,2 mannosyltransferase)	0.251518	0.0139441
1424987_PM_at	5430435G22Rik	RIKEN cDNA 5430435G22 gene	0.251323	0.0140208
1429716_PM_at	Zcchc4	zinc finger, CCHC domain containing 4	0.251287	0.0140348
1449913_PM_at	Zfp2	zinc finger protein 2	0.251215	0.0140633
1431810_PM_a_at	Tmco4	transmembrane and coiled-coil domains 4	0.251181	0.0140769
1418552_PM_at	Opn1sw	opsin 1 (cone pigments), short-wave-sensitive (color blindness, tritan)	0.251122	0.0140999
1430264_PM_at	2610030P05Rik	RIKEN cDNA 2610030P05 gene	0.250973	0.0141593
1438758_PM_at	Adi1	acireductone dioxygenase 1	0.250952	0.0141677
1455795_PM_at	Dse	dermatan sulfate epimerase	0.250945	0.0141703
1437953_PM_at	Gpcpd1	glycerophosphocholine phosphodiesterase GDE1 homolog (S. cerevisiae)	0.250944	0.0141708
1447932_PM_at	Zfp830	zinc finger protein 830	0.250848	0.0142089
1433963_PM_a_at	Fermt3	fermitin family homolog 3 (Drosophila)	0.250613	0.0143029
1449246_PM_at	Rundc3a	RUN domain containing 3A	0.250589	0.0143124
1419631_PM_at	Was	Wiskott-Aldrich syndrome homolog (human)	0.250585	0.0143143
1439975_PM_at	Tmem150c	transmembrane protein 150C	0.250561	0.014324
1422847_PM_a_at	Prkcd	protein kinase C, delta	0.250516	0.0143419
1442222_PM_at	Ifnar1	interferon (alpha and beta) receptor 1	0.250503	0.0143473
1420808_PM_at	Ncoa4	nuclear receptor coactivator 4	0.250424	0.0143788
1427014_PM_at	Dennd4b	DENN/MADD domain containing 4B	0.250394	0.0143912
1424607_PM_a_at	Gm4354	predicted gene 4354	0.250281	0.0144368
1439290_PM_at	Fxr1	fragile X mental retardation gene 1, autosomal homolog	0.250233	0.0144563
1418652_PM_at	Cxcl9	chemokine (C-X-C motif) ligand 9	0.250223	0.01446
1417793_PM_at	Irgm2	immunity-related GTPase family M member 2	0.250221	0.0144609
1430253_PM_at	2900006B11Rik	RIKEN cDNA 2900006B11 gene	0.250157	0.0144871
1451788_PM_at	F11	coagulation factor XI	0.25008	0.0145181
1456067_PM_at	Gli3	GLI-Kruppel family member GLI3	0.249938	0.0145758
1433013_PM_at	4930485G23Rik	RIKEN cDNA 4930485G23 gene	0.249829	0.0146205
1437372_PM_at	Cpsf6	cleavage and polyadenylation specific factor 6	0.249758	0.0146495
1426080_PM_a_at	Kcnq2	potassium voltage-gated channel, subfamily Q, member 2	0.24975	0.0146527
1415811_PM_at	Uhrf1	ubiquitin-like, containing PHD and RING finger domains, 1	0.249733	0.0146597
1440352_PM_at	1700028E10Rik	RIKEN cDNA 1700028E10 gene	0.249654	0.014692
1424475_PM_at	Camkk2	calcium/calmodulin-dependent protein kinase kinase 2, beta	0.249607	0.0147113
1417620_PM_at	Rac2	RAS-related C3 botulinum substrate 2	0.249552	0.0147342
1447428_PM_at	NULL	NULL	0.249527	0.0147443
1442553_PM_at	Mapre2	microtubule-associated protein, RP/EB family, member 2	0.249218	0.0148719
1437913_PM_at	Bcl2a1a /// Bcl2a1b /// Bcl2a1d	B cell leukemia/lymphoma 2 related protein A1a /// B cell leukemia/lymphoma 2 related protein A1b /// B cell leukemia/lymphoma 2 related protein A1d	0.249172	0.0148911
1458563_PM_at	Zfp668	zinc finger protein 668	0.248937	0.0149891
1427168_PM_a_at	Col14a1	collagen, type XIV, alpha 1	0.248915	0.014998
1434139_PM_at	Parp11	poly (ADP-ribose) polymerase family, member 11	0.248868	0.0150178
1443312_PM_at	NULL	NULL	0.248864	0.0150197
1433964_PM_s_at	Fermt3	fermitin family homolog 3 (Drosophila)	0.248848	0.0150263
1435428_PM_at	Fam193a	family with sequence similarity 193, member A	0.248838	0.0150306
1441824_PM_at	Mboat1	membrane bound O-acyltransferase domain containing 1	0.248819	0.0150383
1419728_PM_at	Cxcl5	chemokine (C-X-C motif) ligand 5	0.248722	0.015079
1418191_PM_at	Usp18	ubiquitin specific peptidase 18	0.248623	0.0151208
1430148_PM_at	Rab19	RAB19, member RAS oncogene family	0.248545	0.0151536
1453603_PM_at	2700022O18Rik	RIKEN cDNA 2700022O18 gene	0.248483	0.0151798
1459923_PM_at	Bex6	brain expressed gene 6	0.24846	0.0151896
1440553_PM_at	Mecr	mitochondrial trans-2-enoyl-CoA reductase	0.248369	0.0152281
1458345_PM_s_at	Colec11	collectin sub-family member 11	0.248161	0.0153163
1457588_PM_at	Vcp	valosin containing protein	0.248141	0.0153248

## Sheet: liver_negative_correlations
S6 Table	Top 1000 genes negatively correlating with atherosclerosis in female liver
probesetID	gene_symbol	gene_title	bicor	pvalue
1428906_PM_at	Gtf2h5	general transcription factor IIH, polypeptide 5	-0.515856	8.79222e-08
1457088_PM_at	Pldn	pallidin	-0.507034	1.57714e-07
1454971_PM_x_at	Tsc22d1	TSC22 domain family, member 1	-0.472814	1.31033e-06
1455236_PM_x_at	Serf2	small EDRK-rich factor 2	-0.465513	1.9998e-06
1417474_PM_at	Ift46	intraflagellar transport 46	-0.453913	3.8383e-06
1451058_PM_at	Mcts2	malignant T cell amplified sequence 2	-0.453389	3.95065e-06
1425742_PM_a_at	Tsc22d1	TSC22 domain family, member 1	-0.445224	6.15944e-06
1424713_PM_at	Calml4	calmodulin-like 4	-0.439853	8.19791e-06
1418487_PM_at	Ripk4	receptor-interacting serine-threonine kinase 4	-0.437071	9.48879e-06
1452260_PM_at	Cidec	cell death-inducing DFFA-like effector c	-0.427789	1.53137e-05
1460195_PM_at	Mrps11	mitochondrial ribosomal protein S11	-0.425067	1.75746e-05
1418506_PM_a_at	Prdx2	peroxiredoxin 2	-0.423607	1.89128e-05
1429116_PM_at	Slc17a5	solute carrier family 17 (anion/sugar transporter), member 5	-0.422828	1.96645e-05
1416148_PM_at	Laptm4b	lysosomal-associated protein transmembrane 4B	-0.421701	2.08036e-05
1424454_PM_at	Tmem87a	transmembrane protein 87A	-0.421537	2.09736e-05
1421430_PM_at	Rad51l1	RAD51-like 1 (S. cerevisiae)	-0.421472	2.10422e-05
1440944_PM_at	Anks1b	ankyrin repeat and sterile alpha motif domain containing 1B	-0.417619	2.54634e-05
1433899_PM_x_at	Tsc22d1	TSC22 domain family, member 1	-0.415557	2.81738e-05
1451555_PM_at	Nln	neurolysin (metallopeptidase M3 family)	-0.413232	3.15504e-05
1418545_PM_at	Wasf1	WAS protein family, member 1	-0.412513	3.26693e-05
1424351_PM_at	Wfdc2	WAP four-disulfide core domain 2	-0.411728	3.39331e-05
1433786_PM_x_at	Serf2	small EDRK-rich factor 2	-0.411457	3.438e-05
1436556_PM_at	Tmem139	transmembrane protein 139	-0.410522	3.59639e-05
1437683_PM_x_at	Serf2	small EDRK-rich factor 2	-0.410332	3.62951e-05
1417113_PM_at	Gmcl1	germ cell-less homolog 1 (Drosophila)	-0.41024	3.64561e-05
1433702_PM_at	Ermp1	endoplasmic reticulum metallopeptidase 1	-0.407821	4.0933e-05
1447883_PM_x_at	Map1lc3a	microtubule-associated protein 1 light chain 3 alpha	-0.407476	4.161e-05
1440370_PM_at	Abca13	ATP-binding cassette, sub-family A (ABC1), member 13	-0.406733	4.3108e-05
1448707_PM_at	Taf13	TAF13 RNA polymerase II, TATA box binding protein (TBP)-associated factor	-0.40627	4.40674e-05
1424626_PM_at	2010003K11Rik	RIKEN cDNA 2010003K11 gene	-0.405887	4.48743e-05
1424779_PM_at	Reep3	receptor accessory protein 3	-0.404406	4.81309e-05
1438365_PM_x_at	Laptm4b	lysosomal-associated protein transmembrane 4B	-0.403704	4.97496e-05
1428913_PM_at	Dnlz	DNL-type zinc finger	-0.402762	5.20003e-05
1422169_PM_a_at	Bdnf	brain derived neurotrophic factor	-0.399649	6.0139e-05
1451488_PM_at	Fitm1	fat storage-inducing transmembrane protein 1	-0.396421	6.98189e-05
1451351_PM_at	Ttc13	tetratricopeptide repeat domain 13	-0.395199	7.38476e-05
1452919_PM_a_at	Pgp	phosphoglycolate phosphatase	-0.394144	7.74958e-05
1448318_PM_at	Plin2	perilipin 2	-0.393742	7.89307e-05
1429627_PM_at	Ppil3	peptidylprolyl isomerase (cyclophilin)-like 3	-0.392023	8.5348e-05
1434474_PM_at	Abca5	ATP-binding cassette, sub-family A (ABC1), member 5	-0.391504	8.73788e-05
1450352_PM_at	Mtnr1a	melatonin receptor 1A	-0.391185	8.86526e-05
1417273_PM_at	Pdk4	pyruvate dehydrogenase kinase, isoenzyme 4	-0.390363	9.20031e-05
1416526_PM_a_at	Park7	Parkinson disease (autosomal recessive, early onset) 7	-0.389066	9.75375e-05
1451290_PM_at	Map1lc3a	microtubule-associated protein 1 light chain 3 alpha	-0.388881	9.83502e-05
1434879_PM_at	Cdc34	cell division cycle 34	-0.388678	9.92516e-05
1434923_PM_at	Cox19	COX19 cytochrome c oxidase assembly homolog (S. cerevisiae)	-0.388219	0.000101311
1428559_PM_at	Kdsr	3-ketodihydrosphingosine reductase	-0.387992	0.000102347
1449348_PM_at	Mpp6	membrane protein, palmitoylated 6 (MAGUK p55 subfamily member 6)	-0.387591	0.000104202
1435494_PM_s_at	Dsp	desmoplakin	-0.38682	0.000107853
1437904_PM_at	Rbm45	RNA binding motif protein 45	-0.385336	0.000115214
1439478_PM_at	Acot2	acyl-CoA thioesterase 2	-0.384823	0.000117866
1450910_PM_at	Cap2	CAP, adenylate cyclase-associated protein, 2 (yeast)	-0.384017	0.000122144
1451385_PM_at	Fam162a	family with sequence similarity 162, member A	-0.382817	0.000128785
1419435_PM_at	Aox1	aldehyde oxidase 1	-0.381234	0.000138057
1424441_PM_at	Slc27a4	solute carrier family 27 (fatty acid transporter), member 4	-0.379432	0.000149369
1437709_PM_x_at	Ttc13	tetratricopeptide repeat domain 13	-0.377775	0.000160513
1458171_PM_at	Slco2b1	solute carrier organic anion transporter family, member 2b1	-0.376868	0.000166937
1451490_PM_at	Lyplal1	lysophospholipase-like 1	-0.373962	0.000189154
1456193_PM_x_at	Gpx4	glutathione peroxidase 4	-0.373846	0.000190099
1417720_PM_at	Polr2j	polymerase (RNA) II (DNA directed) polypeptide J	-0.373823	0.000190281
1424671_PM_at	Plekhf1	pleckstrin homology domain containing, family F (with FYVE domain) member 1	-0.372081	0.00020496
1438359_PM_at	2010003K15Rik	RIKEN cDNA 2010003K15 gene	-0.371558	0.000209565
1452490_PM_a_at	Ap2a2	adaptor protein complex AP-2, alpha 2 subunit	-0.371215	0.000212642
1435463_PM_s_at	Myo1d	myosin ID	-0.371067	0.000213979
1435460_PM_at	Prkg2	protein kinase, cGMP-dependent, type II	-0.370329	0.000220766
1437590_PM_at	Pyroxd2	pyridine nucleotide-disulphide oxidoreductase domain 2	-0.369261	0.000230953
1428198_PM_at	Adal	adenosine deaminase-like	-0.368348	0.000240004
1455028_PM_at	Mapt	microtubule-associated protein tau	-0.367599	0.000247664
1416856_PM_at	3230401D17Rik	RIKEN cDNA 3230401D17 gene	-0.36613	0.000263362
1416104_PM_at	Mpdu1	mannose-P-dolichol utilization defect 1	-0.364944	0.000276693
1423779_PM_at	Chchd6	coiled-coil-helix-coiled-coil-helix domain containing 6	-0.362852	0.000301734
1435031_PM_at	Tmem120a	transmembrane protein 120A	-0.362706	0.000303564
1451415_PM_at	1810011O10Rik	RIKEN cDNA 1810011O10 gene	-0.361997	0.000312558
1435979_PM_a_at	Myo15b	myosin XVB	-0.361487	0.000319181
1435376_PM_at	Ddhd2	DDHD domain containing 2	-0.361382	0.00032056
1459289_PM_at	NULL	NULL	-0.361281	0.0003219
1421151_PM_a_at	Epha2	Eph receptor A2	-0.360741	0.000329113
1416468_PM_at	Aldh1a1	aldehyde dehydrogenase family 1, subfamily A1	-0.359889	0.000340797
1435738_PM_x_at	Serf2	small EDRK-rich factor 2	-0.359835	0.000341548
1419504_PM_at	Mogat1	monoacylglycerol O-acyltransferase 1	-0.35969	0.000343577
1429183_PM_at	Pkp2	plakophilin 2	-0.359265	0.000349594
1447961_PM_s_at	Mrpl38	mitochondrial ribosomal protein L38	-0.359067	0.00035243
1454758_PM_a_at	Tsc22d1	TSC22 domain family, member 1	-0.358858	0.000355438
1453592_PM_at	Lrrc39	leucine rich repeat containing 39	-0.357952	0.000368782
1451695_PM_a_at	Gpx4	glutathione peroxidase 4	-0.357908	0.000369442
1429709_PM_at	Pmpcb	peptidase (mitochondrial processing) beta	-0.357871	0.000369994
1420225_PM_at	NULL	NULL	-0.357359	0.000377765
1430135_PM_at	Dnase2a	deoxyribonuclease II alpha	-0.357284	0.000378927
1429000_PM_at	Phf3	PHD finger protein 3	-0.356273	0.000394747
1449121_PM_at	Srsf10	serine/arginine-rich splicing factor 10	-0.355724	0.000403585
1417201_PM_at	Nt5c2	5'-nucleotidase, cytosolic II	-0.355379	0.000409236
1460645_PM_at	Chordc1	cysteine and histidine-rich domain (CHORD)-containing, zinc-binding protein 1	-0.35536	0.000409554
1428527_PM_at	Snx7	sorting nexin 7	-0.354956	0.000416279
1427203_PM_at	Myo15b	myosin XVB	-0.354774	0.000419324
1422416_PM_s_at	Vpreb1 /// Vpreb2	pre-B lymphocyte gene 1 /// pre-B lymphocyte gene 2	-0.35438	0.000426022
1435231_PM_at	Coq4	coenzyme Q4 homolog (yeast)	-0.354303	0.000427332
1435009_PM_at	Slc9a6	solute carrier family 9 (sodium/hydrogen exchanger), member 6	-0.353926	0.000433854
1419650_PM_at	Zfr	zinc finger RNA binding protein	-0.352603	0.000457434
1460308_PM_a_at	Ict1	immature colon carcinoma transcript 1	-0.352334	0.000462363
1428218_PM_a_at	1600012H06Rik	RIKEN cDNA 1600012H06 gene	-0.352302	0.000462966
1424888_PM_at	2015-03-02	membrane-associated ring finger (C3HC4) 2	-0.351949	0.000469524
1419520_PM_at	Nat8	N-acetyltransferase 8 (GCN5-related, putative)	-0.351368	0.000480511
1456394_PM_at	Rint1	RAD50 interactor 1	-0.350899	0.000489534
1417149_PM_at	P4ha2	procollagen-proline, 2-oxoglutarate 4-dioxygenase (proline 4-hydroxylase), alpha II polypeptide	-0.350661	0.000494187
1422452_PM_at	Bag3	BCL2-associated athanogene 3	-0.349462	0.000518206
1419365_PM_at	Pex11a	peroxisomal biogenesis factor 11 alpha	-0.349271	0.000522139
1433768_PM_at	Palld	palladin, cytoskeletal associated protein	-0.3492	0.000523607
1444085_PM_at	Pdss2	prenyl (solanesyl) diphosphate synthase, subunit 2	-0.348691	0.000534226
1434138_PM_at	Prune	prune homolog (Drosophila)	-0.347877	0.000551621
1450111_PM_a_at	Nudt8	nudix (nucleoside diphosphate linked moiety X)-type motif 8	-0.347827	0.000552704
1425286_PM_at	Crygn	crystallin, gamma N	-0.347562	0.000558478
1434662_PM_at	Atg4a	autophagy related 4A, cysteine peptidase	-0.347069	0.000569392
1418461_PM_at	Sh3d19	SH3 domain protein D19	-0.346871	0.000573828
1424718_PM_at	Mapt	microtubule-associated protein tau	-0.346144	0.00059037
1419471_PM_a_at	Nudc	nuclear distribution gene C homolog (Aspergillus)	-0.346066	0.000592173
1425837_PM_a_at	Ccrn4l	CCR4 carbon catabolite repression 4-like (S. cerevisiae)	-0.345821	0.000597867
1431747_PM_at	Zw10	ZW10 homolog (Drosophila), centromere/kinetochore protein	-0.345813	0.000598059
1418051_PM_at	Ephb6	Eph receptor B6	-0.345019	0.000616872
1428067_PM_at	Rasl12	RAS-like, family 12	-0.344652	0.000625729
1449821_PM_a_at	Memo1	mediator of cell motility 1	-0.34441	0.000631651
1442842_PM_at	Hspbap1	Hspb associated protein 1	-0.344347	0.000633196
1442048_PM_at	Rnf11	ring finger protein 11	-0.342989	0.000667426
1449799_PM_s_at	Pkp2	plakophilin 2	-0.342842	0.000671227
1449929_PM_at	Dynlt3	dynein light chain Tctex-type 3	-0.342686	0.000675289
1433666_PM_s_at	Vps41	vacuolar protein sorting 41 (yeast)	-0.342661	0.000675959
1451848_PM_a_at	Cryz	crystallin, zeta	-0.341628	0.000703422
1437058_PM_at	Megf6	multiple EGF-like-domains 6	-0.341567	0.000705074
1424548_PM_at	Zgpat	zinc finger, CCCH-type with G patch domain	-0.34055	0.000733187
1417164_PM_at	Dusp10	dual specificity phosphatase 10	-0.340274	0.000740994
1457490_PM_at	NULL	NULL	-0.339975	0.000749505
1452886_PM_at	NULL	NULL	-0.338695	0.000787076
1427033_PM_at	Dnmbp	dynamin binding protein	-0.338466	0.000793998
1454879_PM_s_at	1700052N19Rik	RIKEN cDNA 1700052N19 gene	-0.338389	0.000796323
1435595_PM_at	1810011O10Rik	RIKEN cDNA 1810011O10 gene	-0.337321	0.00082932
1435035_PM_at	Rg9mtd2	RNA (guanine-9-) methyltransferase domain containing 2	-0.337234	0.000832057
1449357_PM_at	2310030G06Rik	RIKEN cDNA 2310030G06 gene	-0.336312	0.000861657
1422906_PM_at	Abcg2	ATP-binding cassette, sub-family G (WHITE), member 2	-0.335377	0.000892633
1421943_PM_at	Tgfa	transforming growth factor alpha	-0.33526	0.000896583
1417035_PM_at	Sac3d1	SAC3 domain containing 1	-0.335122	0.000901261
1436413_PM_at	Frk	fyn-related kinase	-0.335066	0.000903147
1416395_PM_at	Guk1	guanylate kinase 1	-0.33417	0.000934131
1429505_PM_at	Nbeal1	neurobeachin like 1	-0.333986	0.000940576
1416971_PM_at	Cox7a2	cytochrome c oxidase, subunit VIIa 2	-0.333751	0.000948922
1427923_PM_at	Zmpste24	zinc metallopeptidase, STE24 homolog (S. cerevisiae)	-0.333738	0.000949385
1420444_PM_at	Slc22a3	solute carrier family 22 (organic cation transporter), member 3	-0.333422	0.000960701
1443991_PM_at	Dock1	dedicator of cytokinesis 1	-0.333302	0.000965008
1454025_PM_at	Ddo	D-aspartate oxidase	-0.333261	0.000966508
1418384_PM_at	Apool	apolipoprotein O-like	-0.332627	0.000989725
1418069_PM_at	Apoc2	apolipoprotein C-II	-0.332547	0.000992656
1421425_PM_a_at	Rcan2	regulator of calcineurin 2	-0.332474	0.000995381
1424357_PM_at	Tmem45b	transmembrane protein 45b	-0.3307	0.00106337
1428795_PM_at	1110021L09Rik	RIKEN cDNA 1110021L09 gene	-0.330172	0.0010844
1456981_PM_at	Tmc7	transmembrane channel-like gene family 7	-0.330118	0.00108658
1419057_PM_at	Slc5a1	solute carrier family 5 (sodium/glucose cotransporter), member 1	-0.33007	0.00108849
1419741_PM_at	Supt16h	suppressor of Ty 16 homolog (S. cerevisiae)	-0.329242	0.00112237
1418627_PM_at	Gclm	glutamate-cysteine ligase, modifier subunit	-0.329116	0.00112759
1426569_PM_a_at	Frk	fyn-related kinase	-0.328482	0.00115427
1446368_PM_at	9130221J18Rik	RIKEN cDNA 9130221J18 gene	-0.328318	0.00116128
1424951_PM_at	Baiap2l1	BAI1-associated protein 2-like 1	-0.32823	0.00116504
1440916_PM_at	2510049J12Rik	RIKEN cDNA 2510049J12 gene	-0.327736	0.00118641
1456132_PM_x_at	Tsc22d1	TSC22 domain family, member 1	-0.327221	0.0012091
1445164_PM_at	NULL	NULL	-0.327089	0.00121494
1451824_PM_at	Btn1a1	butyrophilin, subfamily 1, member A1	-0.326824	0.00122683
1427401_PM_at	Chrna5	cholinergic receptor, nicotinic, alpha polypeptide 5	-0.326484	0.0012422
1416460_PM_at	Miox	myo-inositol oxygenase	-0.326403	0.00124587
1422249_PM_s_at	Zfa /// Zfx	zinc finger protein, autosomal /// zinc finger protein X-linked	-0.326215	0.0012545
1456090_PM_at	Pdhx	pyruvate dehydrogenase complex, component X	-0.325923	0.00126794
1446172_PM_at	NULL	NULL	-0.325561	0.00128481
1448694_PM_at	Jun	Jun oncogene	-0.325478	0.00128873
1448685_PM_at	2900010M23Rik	RIKEN cDNA 2900010M23 gene	-0.325381	0.00129329
1429139_PM_at	Otud7b	OTU domain containing 7B	-0.325069	0.0013081
1437872_PM_at	Napepld	N-acyl phosphatidylethanolamine phospholipase D	-0.324739	0.00132387
1436647_PM_at	Cdan1 /// Ttbk2	congenital dyserythropoietic anemia, type I (human) /// tau tubulin kinase 2	-0.324666	0.00132742
1422998_PM_a_at	Glrx2	glutaredoxin 2 (thioltransferase)	-0.322602	0.00143055
1428953_PM_at	Otud7b	OTU domain containing 7B	-0.322081	0.00145774
1445841_PM_at	Lrrc39	leucine rich repeat containing 39	-0.322004	0.00146181
1436657_PM_at	Gm11744	predicted gene 11744	-0.321631	0.00148158
1423129_PM_at	Shoc2	soc-2 (suppressor of clear) homolog (C. elegans)	-0.321419	0.0014929
1438094_PM_x_at	Ola1	Obg-like ATPase 1	-0.320671	0.00153359
1450884_PM_at	Cd36	CD36 antigen	-0.320365	0.00155055
1422407_PM_s_at	Hras1	Harvey rat sarcoma virus oncogene 1	-0.319906	0.00157624
1439143_PM_at	A930018M24Rik	RIKEN cDNA A930018M24 gene	-0.319731	0.00158616
1431429_PM_a_at	Arl4a	ADP-ribosylation factor-like 4A	-0.319449	0.00160224
1420426_PM_at	Myo7b	myosin VIIB	-0.319106	0.00162197
1421651_PM_at	Ankrd22	ankyrin repeat domain 22	-0.318842	0.00163734
1455871_PM_s_at	LOC100047518 /// Rpl13 /// Tax1bp3	tax1-binding protein 3-like /// ribosomal protein L13 /// Tax1 (human T cell leukemia virus type I) binding protein 3	-0.318828	0.00163818
1451783_PM_a_at	Kifap3	kinesin-associated protein 3	-0.318668	0.00164755
1419024_PM_at	LOC100044742 /// Ptp4a1	protein tyrosine phosphatase type IVA 1-like /// protein tyrosine phosphatase 4a1	-0.318329	0.00166759
1447061_PM_at	Hif3a	hypoxia inducible factor 3, alpha subunit	-0.318192	0.00167575
1449442_PM_at	Pex11a	peroxisomal biogenesis factor 11 alpha	-0.318061	0.00168355
1460599_PM_at	Ermp1	endoplasmic reticulum metallopeptidase 1	-0.31778	0.0017005
1418714_PM_at	Dusp8	dual specificity phosphatase 8	-0.317739	0.00170296
1424085_PM_at	Ndufa4	NADH dehydrogenase (ubiquinone) 1 alpha subcomplex, 4	-0.31729	0.00173036
1450503_PM_at	Kcnj2	potassium inwardly-rectifying channel, subfamily J, member 2	-0.317149	0.00173903
1428998_PM_at	Phf3	PHD finger protein 3	-0.317098	0.00174215
1455211_PM_a_at	Timm13	translocase of inner mitochondrial membrane 13 homolog (yeast)	-0.316905	0.0017541
1417952_PM_at	Cyp2j6	cytochrome P450, family 2, subfamily j, polypeptide 6	-0.315603	0.00183678
1438724_PM_at	Osbpl3	oxysterol binding protein-like 3	-0.315319	0.00185527
1435547_PM_at	Mkl2	MKL/myocardin-like 2	-0.315297	0.00185669
1451343_PM_at	Vps36	vacuolar protein sorting 36 (yeast)	-0.315047	0.00187312
1425287_PM_at	Zfp189	zinc finger protein 189	-0.315032	0.00187413
1449430_PM_a_at	Treh	trehalase (brush-border membrane glycoprotein)	-0.314775	0.00189117
1438631_PM_x_at	Ttc13	tetratricopeptide repeat domain 13	-0.314605	0.0019025
1460688_PM_s_at	Unc119b	unc-119 homolog B (C. elegans)	-0.314517	0.00190843
1421362_PM_a_at	Frk	fyn-related kinase	-0.314185	0.00193079
1451675_PM_a_at	Alas2	aminolevulinic acid synthase 2, erythroid	-0.313783	0.00195822
1434337_PM_at	Cmtm4	CKLF-like MARVEL transmembrane domain containing 4	-0.313465	0.00198021
1457716_PM_at	Otud7b	OTU domain containing 7B	-0.313373	0.00198661
1423222_PM_at	Cap2	CAP, adenylate cyclase-associated protein, 2 (yeast)	-0.313363	0.00198727
1425020_PM_at	Ubxn2a	UBX domain protein 2A	-0.313076	0.00200733
1460715_PM_x_at	Tfcp2l1	transcription factor CP2-like 1	-0.313066	0.00200802
1448517_PM_at	Timm22	translocase of inner mitochondrial membrane 22 homolog (yeast)	-0.312711	0.00203312
1417622_PM_at	Slc12a2	solute carrier family 12, member 2	-0.312236	0.00206716
1446170_PM_at	Abcc12	ATP-binding cassette, sub-family C (CFTR/MRP), member 12	-0.312121	0.00207543
1418067_PM_at	Cfl2	cofilin 2, muscle	-0.311516	0.00211963
1452646_PM_at	Trp53inp2	transformation related protein 53 inducible nuclear protein 2	-0.310864	0.00216827
1423451_PM_at	Pgrmc1	progesterone receptor membrane component 1	-0.310406	0.00220301
1427943_PM_at	Acyp2	acylphosphatase 2, muscle type	-0.310021	0.00223258
1415881_PM_at	Ghitm	growth hormone inducible transmembrane protein	-0.309528	0.002271
1457385_PM_at	NULL	NULL	-0.309239	0.00229372
1450332_PM_s_at	Fmo5	flavin containing monooxygenase 5	-0.309122	0.00230305
1428640_PM_at	Hsf2bp	heat shock transcription factor 2 binding protein	-0.309025	0.00231075
1460406_PM_at	Pls1	plastin 1 (I-isoform)	-0.308973	0.00231492
1420286_PM_at	NULL	NULL	-0.308938	0.00231771
1455200_PM_at	Pak6	p21 protein (Cdc42/Rac)-activated kinase 6	-0.308917	0.0023194
1422168_PM_a_at	Bdnf	brain derived neurotrophic factor	-0.308805	0.00232836
1451052_PM_at	Cog8 /// Pdf	component of oligomeric golgi complex 8 /// peptide deformylase (mitochondrial)	-0.308483	0.00235432
1417959_PM_at	Pdlim7	PDZ and LIM domain 7	-0.308427	0.00235889
1427153_PM_at	Bckdhb	branched chain ketoacid dehydrogenase E1, beta polypeptide	-0.308093	0.00238621
1427715_PM_a_at	Nt5c1b	5'-nucleotidase, cytosolic IB	-0.308059	0.00238893
1433936_PM_at	Sdhaf1	succinate dehydrogenase complex assembly factor 1	-0.3077	0.0024186
1448873_PM_at	Ocln	occludin	-0.307529	0.00243283
1460260_PM_s_at	Kpna1	karyopherin (importin) alpha 1	-0.307385	0.00244489
1427347_PM_s_at	Tubb2a	tubulin, beta 2A class IIA	-0.307089	0.00246986
1453300_PM_at	Slc35d2	solute carrier family 35, member D2	-0.307043	0.00247374
1451207_PM_at	Micu1	mitochondrial calcium uptake 1	-0.306779	0.00249625
1434934_PM_at	Atpaf1	ATP synthase mitochondrial F1 complex assembly factor 1	-0.306698	0.0025032
1424811_PM_at	Cml5	camello-like 5	-0.306628	0.00250918
1441957_PM_x_at	2410076I21Rik	RIKEN cDNA 2410076I21 gene	-0.306617	0.00251011
1424440_PM_at	Mrps6	mitochondrial ribosomal protein S6	-0.306064	0.00255803
1460179_PM_at	Dnaja1	DnaJ (Hsp40) homolog, subfamily A, member 1	-0.30605	0.00255927
1446361_PM_at	NULL	NULL	-0.30602	0.00256186
1418371_PM_at	Dynll2	dynein light chain LC8-type 2	-0.305778	0.00258317
1449308_PM_at	C6	complement component 6	-0.305547	0.00260358
1443849_PM_x_at	Urod	uroporphyrinogen decarboxylase	-0.305508	0.00260705
1424869_PM_at	Dhrs7b	dehydrogenase/reductase (SDR family) member 7B	-0.30532	0.00262384
1421165_PM_at	Mycbp	c-myc binding protein	-0.305107	0.00264293
1424133_PM_at	Tmem98	transmembrane protein 98	-0.304836	0.00266738
1428540_PM_at	Fam115a	family with sequence similarity 115, member A	-0.304709	0.00267897
1435386_PM_at	Vwf	Von Willebrand factor homolog	-0.304535	0.00269486
1418464_PM_at	Matn4	matrilin 4	-0.304286	0.00271769
1434568_PM_at	Gtf3c6	General transcription factor IIIC, polypeptide 6, alpha	-0.304068	0.00273789
1418989_PM_at	Ctse	cathepsin E	-0.303835	0.00275963
1452972_PM_at	Ttc32	tetratricopeptide repeat domain 32	-0.303623	0.0027795
1416368_PM_at	Gsta4	glutathione S-transferase, alpha 4	-0.303411	0.00279957
1417382_PM_at	Entpd5	ectonucleoside triphosphate diphosphohydrolase 5	-0.302835	0.00285462
1447341_PM_at	NULL	NULL	-0.302827	0.00285539
1452215_PM_at	9130401M01Rik	RIKEN cDNA 9130401M01 gene	-0.302718	0.00286595
1446594_PM_at	Gm4371	eukaryotic translation initiation factor 3, subunit I pseudogene	-0.302518	0.00288531
1452066_PM_a_at	Ndfip2	Nedd4 family interacting protein 2	-0.302465	0.00289052
1439050_PM_at	Gclm	glutamate-cysteine ligase, modifier subunit	-0.301748	0.00296123
1426434_PM_at	Tmem43	transmembrane protein 43	-0.30116	0.00302028
1433660_PM_at	Tubgcp4	tubulin, gamma complex associated protein 4	-0.300941	0.00304266
1435598_PM_at	BB319198	expressed sequence BB319198	-0.300874	0.00304949
1415932_PM_x_at	Atp9a	ATPase, class II, type 9A	-0.300719	0.00306532
1448722_PM_s_at	Ppcs	phosphopantothenoylcysteine synthetase	-0.300713	0.00306592
1438678_PM_at	1500011K16Rik	RIKEN cDNA 1500011K16 gene	-0.300443	0.00309386
1450275_PM_x_at	Ube2f	ubiquitin-conjugating enzyme E2F (putative)	-0.300416	0.00309666
1415699_PM_a_at	Gps1	G protein pathway suppressor 1	-0.300207	0.00311839
1460467_PM_at	Iqcg	IQ motif containing G	-0.300147	0.00312467
1455686_PM_at	Lcorl	ligand dependent nuclear receptor corepressor-like	-0.299814	0.00315963
1418601_PM_at	Aldh1a7	aldehyde dehydrogenase family 1, subfamily A7	-0.299664	0.00317553
1420968_PM_at	Nacc1	nucleus accumbens associated 1, BEN and BTB (POZ) domain containing	-0.299658	0.00317616
1426683_PM_at	Cnot6	CCR4-NOT transcription complex, subunit 6	-0.29953	0.0031898
1429068_PM_at	A430035B10Rik	RIKEN cDNA A430035B10 gene	-0.29947	0.00319617
1417177_PM_at	Galk1	galactokinase 1	-0.299322	0.00321203
1447807_PM_s_at	Plekhh1	pleckstrin homology domain containing, family H (with MyTH4 domain) member 1	-0.299287	0.00321573
1456684_PM_at	Tmem74	transmembrane protein 74	-0.299222	0.00322271
1460454_PM_at	Glod5	glyoxalase domain containing 5	-0.299198	0.00322537
1460607_PM_at	Igsf11	immunoglobulin superfamily, member 11	-0.299159	0.0032296
1431128_PM_at	Tmem170	transmembrane protein 170	-0.299005	0.00324621
1453408_PM_s_at	4930519G04Rik	RIKEN cDNA 4930519G04 gene	-0.298997	0.00324708
1417565_PM_at	Abhd5	abhydrolase domain containing 5	-0.29886	0.00326192
1429278_PM_at	Nubpl	nucleotide binding protein-like	-0.298802	0.00326818
1420696_PM_at	Sema3c	sema domain, immunoglobulin domain (Ig), short basic domain, secreted, (semaphorin) 3C	-0.298685	0.00328102
1451387_PM_s_at	Cuta	cutA divalent cation tolerance homolog (E. coli)	-0.29853	0.00329798
1448677_PM_at	Cox4nb	COX4 neighbor	-0.298314	0.00332176
1416628_PM_at	Tmem223	transmembrane protein 223	-0.298167	0.00333805
1428788_PM_at	Pgp	phosphoglycolate phosphatase	-0.297923	0.00336522
1451621_PM_at	Pppde1	PPPDE peptidase domain containing 1	-0.297906	0.00336704
1423219_PM_a_at	Mrpl49	mitochondrial ribosomal protein L49	-0.297572	0.00340458
1460733_PM_at	Unc119b	unc-119 homolog B (C. elegans)	-0.297545	0.00340767
1446869_PM_at	Gm19784	predicted gene, 19784	-0.297338	0.00343112
1452823_PM_at	Gstk1	glutathione S-transferase kappa 1	-0.297141	0.00345366
1435148_PM_at	Atp1b2	ATPase, Na+/K+ transporting, beta 2 polypeptide	-0.297047	0.00346441
1459593_PM_x_at	Ppp1r13l	protein phosphatase 1, regulatory (inhibitor) subunit 13 like	-0.296975	0.00347261
1446140_PM_at	NULL	NULL	-0.296927	0.00347816
1448959_PM_at	Ndufs4	NADH dehydrogenase (ubiquinone) Fe-S protein 4	-0.296779	0.00349527
1433868_PM_at	Btbd3	BTB (POZ) domain containing 3	-0.296567	0.00351986
1451305_PM_at	Cby1	chibby homolog 1 (Drosophila)	-0.296532	0.0035239
1417611_PM_at	Tmem37	transmembrane protein 37	-0.296218	0.00356062
1448725_PM_at	Parg	poly (ADP-ribose) glycohydrolase	-0.295445	0.00365254
1427798_PM_x_at	NULL	NULL	-0.294825	0.00372786
1427878_PM_at	0610010O12Rik	RIKEN cDNA 0610010O12 gene	-0.294685	0.00374506
1431427_PM_at	5430427M07Rik	RIKEN cDNA 5430427M07 gene	-0.294552	0.00376145
1433544_PM_at	Stradb	STE20-related kinase adaptor beta	-0.294543	0.00376259
1418130_PM_at	Dhcr24	24-dehydrocholesterol reductase	-0.294486	0.00376961
1419070_PM_at	Cys1	cystin 1	-0.294216	0.00380311
1422431_PM_at	Magee1	melanoma antigen, family E, 1	-0.294057	0.00382302
1430207_PM_at	4933437N03Rik	RIKEN cDNA 4933437N03 gene	-0.293919	0.00384033
1432431_PM_s_at	Macrod2	MACRO domain containing 2	-0.293803	0.00385493
1427181_PM_at	D18Ertd653e	DNA segment, Chr 18, ERATO Doi 653, expressed	-0.293759	0.00386047
1457434_PM_s_at	Ptpla	protein tyrosine phosphatase-like (proline instead of catalytic arginine), member a	-0.293558	0.00388593
1434689_PM_at	Zfp637	zinc finger protein 637	-0.293343	0.00391344
1417896_PM_at	Tjp3	tight junction protein 3	-0.293251	0.00392516
1440331_PM_at	Kdsr	3-ketodihydrosphingosine reductase	-0.292937	0.00396563
1420849_PM_at	Crnkl1	Crn, crooked neck-like 1 (Drosophila)	-0.292909	0.00396931
1431604_PM_a_at	Ccdc97	coiled-coil domain containing 97	-0.292832	0.00397926
1418328_PM_at	BC090627 /// Chkb /// Cpt1b	cDNA sequence BC090627 /// choline kinase beta /// carnitine palmitoyltransferase 1b, muscle	-0.29272	0.00399387
1430912_PM_a_at	Tectb	tectorin beta	-0.292269	0.00405294
1437253_PM_at	Fam116a	family with sequence similarity 116, member A	-0.292096	0.00407587
1421363_PM_at	Cyp2c39	cytochrome P450, family 2, subfamily c, polypeptide 39	-0.291603	0.00414178
1428542_PM_at	Eif1ad	eukaryotic translation initiation factor 1A domain containing	-0.291239	0.00419105
1416930_PM_at	Ly6d	lymphocyte antigen 6 complex, locus D	-0.291178	0.00419928
1418843_PM_at	Slc30a4	solute carrier family 30 (zinc transporter), member 4	-0.29115	0.00420314
1442888_PM_at	NULL	NULL	-0.290907	0.00423631
1438958_PM_x_at	Fkbp1a	FK506 binding protein 1a	-0.290769	0.00425531
1432939_PM_at	NULL	NULL	-0.290523	0.00428939
1449862_PM_a_at	Pi4k2b	phosphatidylinositol 4-kinase type 2 beta	-0.290371	0.00431056
1439148_PM_a_at	Pfkl	phosphofructokinase, liver, B-type	-0.290121	0.00434557
1431893_PM_a_at	Pdss1	prenyl (solanesyl) diphosphate synthase, subunit 1	-0.290078	0.00435152
1448017_PM_at	Ubap2l	ubiquitin associated protein 2-like	-0.289773	0.00439472
1460550_PM_at	Mtmr11	myotubularin related protein 11	-0.289516	0.00443121
1419421_PM_at	Ank1	ankyrin 1, erythroid	-0.289294	0.00446308
1418956_PM_at	Tssk6	testis-specific serine kinase 6	-0.289071	0.00449524
1419115_PM_at	Alg14	asparagine-linked glycosylation 14	-0.288911	0.00451854
1433571_PM_at	Serinc5	serine incorporator 5	-0.288801	0.00453448
1451272_PM_a_at	Ube2f	ubiquitin-conjugating enzyme E2F (putative)	-0.28869	0.00455075
1427838_PM_at	Tubb2a	tubulin, beta 2A class IIA	-0.288537	0.00457324
1445191_PM_at	Exd1	exonuclease 3'-5' domain containing 1	-0.288454	0.00458545
1447027_PM_s_at	Lias	lipoic acid synthetase	-0.28828	0.00461103
1427010_PM_s_at	Lama5	laminin, alpha 5	-0.288062	0.00464346
1437906_PM_x_at	Txnl1	thioredoxin-like 1	-0.288059	0.00464392
1458842_PM_at	Odz1	odd Oz/ten-m homolog 1 (Drosophila)	-0.288008	0.00465156
1423947_PM_at	1110008P14Rik	RIKEN cDNA 1110008P14 gene	-0.287834	0.00467751
1441313_PM_x_at	Lhx9	LIM homeobox protein 9	-0.287673	0.00470171
1423206_PM_s_at	2310003F16Rik /// Serf2	RIKEN cDNA 2310003F16 gene /// small EDRK-rich factor 2	-0.287672	0.0047019
1438795_PM_x_at	Fkbp1a	FK506 binding protein 1a	-0.287664	0.00470318
1437747_PM_at	Ube4a	ubiquitination factor E4A, UFD2 homolog (S. cerevisiae)	-0.287564	0.00471816
1416842_PM_at	Gstm5	glutathione S-transferase, mu 5	-0.287285	0.00476052
1420386_PM_at	Seh1l	SEH1-like (S. cerevisiae	-0.287192	0.00477471
1428618_PM_at	Hcfc2	host cell factor C2	-0.287097	0.00478926
1450245_PM_at	Slc10a2	solute carrier family 10, member 2	-0.286969	0.00480888
1449724_PM_s_at	D8Ertd738e	DNA segment, Chr 8, ERATO Doi 738, expressed	-0.286867	0.00482468
1454618_PM_at	C86187	expressed sequence C86187	-0.286834	0.00482977
1439553_PM_s_at	Gm10349 /// Gm9386 /// Nutf2 /// Nutf2-ps1	predicted gene 10349 /// predicted pseudogene 9386 /// nuclear transport factor 2 /// nuclear transport factor 2, pseudogene 1	-0.286797	0.00483543
1450112_PM_a_at	Gas2	growth arrest specific 2	-0.286735	0.0048451
1431354_PM_a_at	Fars2	phenylalanine-tRNA synthetase 2 (mitochondrial)	-0.28663	0.00486127
1431802_PM_a_at	Ept1	ethanolaminephosphotransferase 1 (CDP-ethanolamine-specific)	-0.286627	0.00486182
1437060_PM_at	Olfm4	olfactomedin 4	-0.286615	0.0048636
1423715_PM_a_at	Nedd8	neural precursor cell expressed, developmentally down-regulated gene 8	-0.286537	0.00487576
1415984_PM_at	Acadm	acyl-Coenzyme A dehydrogenase, medium chain	-0.286461	0.00488759
1419466_PM_at	Nkd2	naked cuticle 2 homolog (Drosophila)	-0.286356	0.00490395
1416762_PM_at	S100a10	S100 calcium binding protein A10 (calpactin)	-0.286167	0.00493372
1457878_PM_at	C430042M11Rik	RIKEN cDNA C430042M11 gene	-0.286007	0.00495895
1440835_PM_at	Zfp27	zinc finger protein 27	-0.285938	0.00496986
1418814_PM_s_at	Ndufa12	NADH dehydrogenase (ubiquinone) 1 alpha subcomplex, 12	-0.285595	0.00502428
1436541_PM_at	2310008H09Rik	RIKEN cDNA 2310008H09 gene	-0.285564	0.00502926
1415895_PM_at	Snrpn /// Snurf	small nuclear ribonucleoprotein N /// SNRPN upstream reading frame	-0.28552	0.00503639
1458320_PM_at	Fam194a	family with sequence similarity 194, member A	-0.285408	0.00505426
1427604_PM_a_at	Atp9a	ATPase, class II, type 9A	-0.285332	0.00506658
1445036_PM_at	D11Ertd518e	DNA segment, Chr 11, ERATO Doi 518, expressed	-0.285316	0.00506913
1435429_PM_x_at	Rps27l	ribosomal protein S27-like	-0.285285	0.0050742
1447671_PM_x_at	Fbxo6	F-box protein 6	-0.285263	0.00507762
1435552_PM_at	Otud7b	OTU domain containing 7B	-0.285247	0.00508029
1450638_PM_at	Gm3837 /// Pdcd5	predicted gene 3837 /// programmed cell death 5	-0.285175	0.00509191
1417591_PM_at	Ptges2	prostaglandin E synthase 2	-0.284691	0.00517066
1456315_PM_a_at	Ptpla	protein tyrosine phosphatase-like (proline instead of catalytic arginine), member a	-0.284589	0.00518746
1417233_PM_at	Chchd4	coiled-coil-helix-coiled-coil-helix domain containing 4	-0.284313	0.00523311
1442201_PM_at	NULL	NULL	-0.284239	0.00524531
1449680_PM_at	C80678	expressed sequence C80678	-0.284219	0.00524869
1426219_PM_at	Scp2	sterol carrier protein 2, liver	-0.284202	0.0052514
1433230_PM_at	5730415C11Rik	RIKEN cDNA 5730415C11 gene	-0.284034	0.00527955
1450324_PM_a_at	Tctn3	tectonic family member 3	-0.283942	0.00529481
1424169_PM_at	LOC100047518 /// Tax1bp3	tax1-binding protein 3-like /// Tax1 (human T cell leukemia virus type I) binding protein 3	-0.283885	0.0053045
1424719_PM_a_at	Mapt	microtubule-associated protein tau	-0.283825	0.00531453
1431754_PM_at	4930578N16Rik	RIKEN cDNA 4930578N16 gene	-0.283658	0.00534257
1455174_PM_at	Rps19bp1	ribosomal protein S19 binding protein 1	-0.283615	0.00534991
1420113_PM_s_at	2410022L05Rik	RIKEN cDNA 2410022L05 gene	-0.283504	0.00536868
1418693_PM_at	Hnrnpc	heterogeneous nuclear ribonucleoprotein C	-0.283391	0.0053879
1423309_PM_at	Tgoln1 /// Tgoln2	trans-golgi network protein /// trans-golgi network protein 2	-0.283321	0.00539971
1428484_PM_at	Osbpl3	oxysterol binding protein-like 3	-0.283304	0.00540263
1449855_PM_s_at	Uchl3 /// Uchl4	ubiquitin carboxyl-terminal esterase L3 (ubiquitin thiolesterase) /// ubiquitin carboxyl-terminal esterase L4	-0.283264	0.00540949
1417885_PM_at	Mapt	microtubule-associated protein tau	-0.28308	0.00544094
1458055_PM_at	NULL	NULL	-0.282866	0.0054778
1424538_PM_at	Ubl4	ubiquitin-like 4	-0.28282	0.00548573
1437292_PM_at	Clvs2	clavesin 2	-0.282463	0.00554773
1424097_PM_at	Elovl7	ELOVL family member 7, elongation of long chain fatty acids (yeast)	-0.282399	0.00555897
1424981_PM_at	Nln	neurolysin (metallopeptidase M3 family)	-0.28224	0.00558677
1435617_PM_at	1700106N22Rik	RIKEN cDNA 1700106N22 gene	-0.282219	0.00559047
1459474_PM_at	D1Ertd86e	DNA segment, Chr 1, ERATO Doi 86, expressed	-0.282134	0.00560556
1431780_PM_at	Cdhr4	cadherin-related family member 4	-0.282014	0.00562666
1420411_PM_a_at	Pi4k2b	phosphatidylinositol 4-kinase type 2 beta	-0.281877	0.00565091
1418745_PM_at	Omd	osteomodulin	-0.281876	0.00565115
1427889_PM_at	Spna2	spectrin alpha 2	-0.281865	0.00565313
1426554_PM_a_at	Pgam1	phosphoglycerate mutase 1	-0.281016	0.00580554
1419065_PM_at	Nepn	nephrocan	-0.280874	0.00583139
1422147_PM_a_at	Pla2g6	phospholipase A2, group VI	-0.280328	0.00593175
1445634_PM_at	NULL	NULL	-0.280141	0.00596656
1449084_PM_s_at	Sh3d19	SH3 domain protein D19	-0.280107	0.00597281
1430772_PM_at	NULL	NULL	-0.279704	0.00604848
1440478_PM_at	Nus1	nuclear undecaprenyl pyrophosphate synthase 1 homolog (S. cerevisiae)	-0.279658	0.00605708
1452245_PM_at	Nova1	neuro-oncological ventral antigen 1	-0.279653	0.00605798
1431167_PM_at	Dgkg	diacylglycerol kinase, gamma	-0.27945	0.0060964
1456169_PM_at	Tstd1	thiosulfate sulfurtransferase (rhodanese)-like domain containing 1	-0.279433	0.00609967
1424064_PM_at	Rab1b	RAB1B, member RAS oncogene family	-0.279373	0.00611106
1419041_PM_at	Itfg1	integrin alpha FG-GAP repeat containing 1	-0.279325	0.00612018
1457769_PM_at	H60a	histocompatibility 60a	-0.27901	0.00618038
1416712_PM_at	Pepd	peptidase D	-0.27899	0.00618433
1459092_PM_at	Slco6c1	Solute carrier organic anion transporter family, member 6c1	-0.278982	0.00618577
1436314_PM_at	Scyl2	SCY1-like 2 (S. cerevisiae)	-0.278649	0.00625018
1435525_PM_at	Kctd17	potassium channel tetramerisation domain containing 17	-0.27839	0.00630054
1435734_PM_x_at	Dus1l	dihydrouridine synthase 1-like (S. cerevisiae)	-0.278225	0.00633295
1439109_PM_at	Ccdc68	coiled-coil domain containing 68	-0.278162	0.00634528
1459391_PM_at	Abca5	ATP-binding cassette, sub-family A (ABC1), member 5	-0.278058	0.00636577
1445151_PM_at	LOC100862509	uncharacterized LOC100862509	-0.278006	0.00637597
1423958_PM_a_at	Ttc33	tetratricopeptide repeat domain 33	-0.277905	0.00639604
1448290_PM_at	Reg3b	regenerating islet-derived 3 beta	-0.277859	0.00640504
1423970_PM_at	Thoc3	THO complex 3	-0.277847	0.00640755
1423863_PM_at	Abcf2	ATP-binding cassette, sub-family F (GCN20), member 2	-0.27761	0.00645475
1423097_PM_s_at	Capn7	calpain 7	-0.277366	0.00650351
1445653_PM_at	BC031361	cDNA sequence BC031361	-0.277242	0.00652857
1453441_PM_at	4921522P10Rik	RIKEN cDNA 4921522P10 gene	-0.277222	0.00653248
1448519_PM_at	Tead2	TEA domain family member 2	-0.277203	0.00653638
1427905_PM_at	1810063B07Rik	RIKEN cDNA 1810063B07 gene	-0.277063	0.00656467
1420875_PM_at	Gm4887 /// Twf1	predicted gene 4887 /// twinfilin, actin-binding protein, homolog 1 (Drosophila)	-0.277062	0.00656493
1435258_PM_at	Tmem141	transmembrane protein 141	-0.276839	0.00661016
1420580_PM_at	4930429B21Rik	RIKEN cDNA 4930429B21 gene	-0.27682	0.00661399
1440661_PM_at	A430010J10Rik	RIKEN cDNA A430010J10 gene	-0.276736	0.00663132
1452449_PM_at	Hmbox1	homeobox containing 1	-0.276726	0.00663319
1428066_PM_at	Ccdc120	coiled-coil domain containing 120	-0.276542	0.00667103
1422146_PM_at	Sema5b	sema domain, seven thrombospondin repeats (type 1 and type 1-like), transmembrane domain (TM) and short cytoplasmic domain, (semaphorin) 5B	-0.276479	0.00668399
1455432_PM_at	Taok1	TAO kinase 1	-0.276397	0.00670078
1459507_PM_at	NULL	NULL	-0.276069	0.00676883
1435012_PM_x_at	Cela3b /// Gm13011	chymotrypsin-like elastase family, member 3B /// predicted gene 13011	-0.27605	0.00677291
1453331_PM_at	1700013H16Rik	RIKEN cDNA 1700013H16 gene	-0.276029	0.00677711
1446892_PM_at	NULL	NULL	-0.276016	0.00677986
1419773_PM_at	Aplf	aprataxin and PNKP like factor	-0.275994	0.00678458
1434277_PM_a_at	Ypel2	yippee-like 2 (Drosophila)	-0.275972	0.00678904
1427042_PM_at	Mal2	mal, T cell differentiation protein 2	-0.275838	0.00681721
1454722_PM_at	Pten	phosphatase and tensin homolog	-0.275486	0.00689114
1441451_PM_at	Brwd3	bromodomain and WD repeat domain containing 3	-0.275438	0.00690144
1435021_PM_at	Gabrb3	gamma-aminobutyric acid (GABA) A receptor, subunit beta 3	-0.275384	0.00691285
1432512_PM_at	Agbl4	ATP/GTP binding protein-like 4	-0.275257	0.00693985
1421551_PM_s_at	Ifi202b	interferon activated gene 202B	-0.275096	0.00697417
1443869_PM_at	Pde12	phosphodiesterase 12	-0.274928	0.00701005
1453644_PM_at	Obp1a	odorant binding protein Ia	-0.274788	0.00704037
1427173_PM_a_at	Mrps33	mitochondrial ribosomal protein S33	-0.274705	0.00705815
1434928_PM_at	Gas2l1	growth arrest-specific 2 like 1	-0.274663	0.0070673
1456759_PM_at	NULL	NULL	-0.274644	0.0070713
1426406_PM_at	Setd8	SET domain containing (lysine methyltransferase) 8	-0.274643	0.00707165
1451244_PM_a_at	Zfp422	zinc finger protein 422	-0.274626	0.00707528
1441290_PM_at	NULL	NULL	-0.274612	0.00707841
1452211_PM_at	Psme4	proteasome (prosome, macropain) activator subunit 4	-0.274583	0.00708467
1417206_PM_at	Urod	uroporphyrinogen decarboxylase	-0.274478	0.00710732
1456196_PM_x_at	Fkbp1a	FK506 binding protein 1a	-0.274477	0.00710762
1418836_PM_at	Qprt	quinolinate phosphoribosyltransferase	-0.274358	0.00713352
1439253_PM_x_at	LOC100046650 /// Prelid1	PRELI domain-containing protein 1, mitochondrial-like /// PRELI domain containing 1	-0.274337	0.00713802
1428864_PM_at	Dusp8	dual specificity phosphatase 8	-0.274318	0.00714214
1422593_PM_at	Ap3s1	adaptor-related protein complex 3, sigma 1 subunit	-0.274214	0.00716497
1418488_PM_s_at	Ripk4	receptor-interacting serine-threonine kinase 4	-0.274155	0.00717802
1425388_PM_a_at	Tpk1	thiamine pyrophosphokinase	-0.27413	0.0071835
1427967_PM_at	Srgap2	SLIT-ROBO Rho GTPase activating protein 2	-0.273951	0.0072228
1421573_PM_at	4930533N22Rik	RIKEN cDNA 4930533N22 gene	-0.273905	0.00723283
1424760_PM_a_at	Smyd2	SET and MYND domain containing 2	-0.273777	0.00726129
1424456_PM_at	Pvrl2	poliovirus receptor-related 2	-0.273747	0.00726784
1429261_PM_at	Tmem238	transmembrane protein 238	-0.273594	0.00730187
1435838_PM_at	Agxt2	alanine-glyoxylate aminotransferase 2	-0.273434	0.00733755
1456051_PM_at	Drd1a	dopamine receptor D1A	-0.273417	0.00734126
1416566_PM_at	Strap	serine/threonine kinase receptor associated protein	-0.27337	0.00735184
1437893_PM_at	Plb1	phospholipase B1	-0.273305	0.00736639
1454358_PM_at	2900060N12Rik	RIKEN cDNA 2900060N12 gene	-0.273143	0.00740289
1427981_PM_a_at	Csad	cysteine sulfinic acid decarboxylase	-0.272994	0.00743643
1416745_PM_x_at	Uap1	UDP-N-acetylglucosamine pyrophosphorylase 1	-0.272959	0.00744449
1450189_PM_at	Xk	Kell blood group precursor (McLeod phenotype) homolog	-0.272812	0.00747784
1442774_PM_x_at	NULL	NULL	-0.272729	0.00749679
1432665_PM_at	2210416J07Rik	RIKEN cDNA 2210416J07 gene	-0.272688	0.00750609
1425253_PM_a_at	Madcam1	mucosal vascular addressin cell adhesion molecule 1	-0.272681	0.00750771
1456115_PM_at	Phf3	PHD finger protein 3	-0.272486	0.00755226
1423884_PM_at	Cirh1a	cirrhosis, autosomal recessive 1A (human)	-0.272445	0.0075616
1437290_PM_at	Impad1	inositol monophosphatase domain containing 1	-0.27239	0.00757429
1442549_PM_at	Mbnl3	muscleblind-like 3 (Drosophila)	-0.272233	0.00761045
1428649_PM_at	Cand1	cullin associated and neddylation disassociated 1	-0.272081	0.00764563
1454264_PM_at	2310046K23Rik	RIKEN cDNA 2310046K23 gene	-0.271957	0.0076744
1450680_PM_at	Rag1	recombination activating gene 1	-0.271892	0.00768949
1432315_PM_at	4930483C13Rik	RIKEN cDNA 4930483C13 gene	-0.271524	0.00777586
1433205_PM_at	Ndfip2	Nedd4 family interacting protein 2	-0.271473	0.0077878
1456508_PM_at	Skint10	selection and upkeep of intraepithelial T cells 10	-0.271449	0.00779339
1425027_PM_s_at	Sft2d2	SFT2 domain containing 2	-0.271418	0.00780063
1422495_PM_a_at	Hmgn1 /// LOC100044391	high mobility group nucleosomal binding domain 1 /// non-histone chromosomal protein HMG-14-like	-0.271384	0.00780878
1423207_PM_at	Tmem167	transmembrane protein 167	-0.271382	0.00780933
1435028_PM_at	Wdr7	WD repeat domain 7	-0.271358	0.00781497
1424639_PM_a_at	Hmgcl	3-hydroxy-3-methylglutaryl-Coenzyme A lyase	-0.271346	0.00781775
1433441_PM_at	Fbxl5	F-box and leucine-rich repeat protein 5	-0.27132	0.00782395
1454916_PM_s_at	Arfip1	ADP-ribosylation factor interacting protein 1	-0.271285	0.00783218
1419573_PM_a_at	Lgals1	lectin, galactose binding, soluble 1	-0.27126	0.00783806
1453240_PM_a_at	Gcap14	granule cell antiserum positive 14	-0.271229	0.00784548
1435092_PM_at	Arl4a	ADP-ribosylation factor-like 4A	-0.271192	0.00785435
1431692_PM_a_at	Cblc	Casitas B-lineage lymphoma c	-0.271063	0.00788497
1423073_PM_at	Cmpk1	cytidine monophosphate (UMP-CMP) kinase 1	-0.270895	0.00792508
1449258_PM_at	D11Wsu99e	DNA segment, Chr 11, Wayne State University 99, expressed	-0.270881	0.00792847
1434657_PM_at	Gls	glutaminase	-0.270834	0.00793961
1424098_PM_at	Elovl7	ELOVL family member 7, elongation of long chain fatty acids (yeast)	-0.270496	0.008021
1422532_PM_at	Xpc	xeroderma pigmentosum, complementation group C	-0.269995	0.00814302
1455679_PM_at	Obfc2a	oligonucleotide/oligosaccharide-binding fold containing 2A	-0.269974	0.00814821
1457929_PM_at	Mdm2	transformed mouse 3T3 cell double minute 2	-0.269939	0.00815665
1454752_PM_at	Rbm24	RNA binding motif protein 24	-0.269909	0.00816414
1425185_PM_at	Pppde1	PPPDE peptidase domain containing 1	-0.269861	0.00817599
1427679_PM_at	Lats1	large tumor suppressor	-0.269665	0.00822432
1450592_PM_at	Olfr68 /// Olfr69	olfactory receptor 68 /// olfactory receptor 69	-0.269624	0.00823443
1447934_PM_at	9630033F20Rik	RIKEN cDNA 9630033F20 gene	-0.269617	0.00823619
1435321_PM_at	Limch1	LIM and calponin homology domains 1	-0.269021	0.00838487
1430973_PM_at	Zfp558	zinc finger protein 558	-0.268937	0.00840599
1448184_PM_at	Fkbp1a	FK506 binding protein 1a	-0.268814	0.00843702
1448610_PM_a_at	Sod2	superoxide dismutase 2, mitochondrial	-0.26876	0.0084507
1422704_PM_at	Gyk	glycerol kinase	-0.268747	0.00845399
1435565_PM_at	Vps29	vacuolar protein sorting 29 (S. pombe)	-0.26864	0.00848124
1418802_PM_at	R74862	expressed sequence R74862	-0.268603	0.00849058
1427490_PM_at	Abcb7	ATP-binding cassette, sub-family B (MDR/TAP), member 7	-0.268403	0.00854151
1428247_PM_at	Vps26b	vacuolar protein sorting 26 homolog B (yeast)	-0.26833	0.00856014
1439506_PM_at	Gm98	predicted gene 98	-0.2681	0.00861923
1428421_PM_a_at	Glod4	glyoxalase domain containing 4	-0.268037	0.00863556
1436489_PM_x_at	Gtdc2	glycosyltransferase-like domain containing 2	-0.267924	0.0086647
1435336_PM_at	Celsr2	cadherin, EGF LAG seven-pass G-type receptor 2 (flamingo homolog, Drosophila)	-0.267839	0.00868672
1434511_PM_at	Phkb	phosphorylase kinase beta	-0.267589	0.00875187
1437089_PM_at	Pyroxd2	pyridine nucleotide-disulphide oxidoreductase domain 2	-0.267454	0.00878709
1441487_PM_at	Trim2	tripartite motif-containing 2	-0.267271	0.00883526
1423814_PM_at	Ddx41	DEAD (Asp-Glu-Ala-Asp) box polypeptide 41	-0.267213	0.00885038
1460387_PM_a_at	Siae	sialic acid acetylesterase	-0.267172	0.00886135
1443197_PM_at	Wnt9b	wingless-type MMTV integration site 9B	-0.267139	0.00886995
1424276_PM_at	Snx16	sorting nexin 16	-0.267123	0.00887435
1428538_PM_s_at	Rarres2	retinoic acid receptor responder (tazarotene induced) 2	-0.26707	0.00888817
1416822_PM_at	Dgcr14	DiGeorge syndrome critical region gene 14	-0.267031	0.00889858
1422614_PM_s_at	Bloc1s1 /// Rdh5	biogenesis of lysosome-related organelles complex-1, subunit 1 /// retinol dehydrogenase 5	-0.267012	0.00890358
1449727_PM_x_at	NULL	NULL	-0.26693	0.00892554
1427284_PM_a_at	Ttpa	tocopherol (alpha) transfer protein	-0.266897	0.00893431
1416970_PM_a_at	Cox7a2	cytochrome c oxidase, subunit VIIa 2	-0.266884	0.00893762
1431869_PM_at	5730419F03Rik	RIKEN cDNA 5730419F03 gene	-0.266862	0.00894344
1457200_PM_at	Serpinb9d	serine (or cysteine) peptidase inhibitor, clade B, member 9d	-0.266796	0.00896109
1446253_PM_at	NULL	NULL	-0.266783	0.00896447
1451895_PM_a_at	Dhcr24	24-dehydrocholesterol reductase	-0.266771	0.00896774
1454637_PM_at	Klhl8	kelch-like 8 (Drosophila)	-0.266539	0.00902993
1424638_PM_at	Cdkn1a	cyclin-dependent kinase inhibitor 1A (P21)	-0.266535	0.00903096
1416859_PM_at	Fkbp3	FK506 binding protein 3	-0.266479	0.00904587
1415689_PM_s_at	Zkscan3	zinc finger with KRAB and SCAN domains 3	-0.266425	0.00906061
1432504_PM_at	1700106N22Rik	RIKEN cDNA 1700106N22 gene	-0.266404	0.00906618
1419614_PM_at	Pla2g12b	phospholipase A2, group XIIB	-0.266375	0.009074
1419450_PM_at	Gm12538 /// Ormdl3	predicted gene 12538 /// ORM1-like 3 (S. cerevisiae)	-0.266305	0.0090929
1418553_PM_at	Arhgef18	rho/rac guanine nucleotide exchange factor (GEF) 18	-0.266295	0.00909543
1424937_PM_at	Plin5	perilipin 5	-0.2662	0.00912124
1415865_PM_s_at	Bpgm	2,3-bisphosphoglycerate mutase	-0.266161	0.00913175
1439791_PM_at	Gm527	predicted gene 527	-0.266051	0.00916172
1433187_PM_at	B230112I24Rik	RIKEN cDNA B230112I24 gene	-0.265946	0.00919032
1430519_PM_a_at	Cnot7	CCR4-NOT transcription complex, subunit 7	-0.265932	0.00919416
1441891_PM_x_at	Elovl7	ELOVL family member 7, elongation of long chain fatty acids (yeast)	-0.265898	0.00920343
1421947_PM_at	Gng12	guanine nucleotide binding protein (G protein), gamma 12	-0.265818	0.00922526
1444694_PM_at	Gm15234	predicted gene 15234	-0.265812	0.00922684
1434710_PM_at	Dhx29	DEAH (Asp-Glu-Ala-His) box polypeptide 29	-0.265765	0.0092398
1447185_PM_at	NULL	NULL	-0.265538	0.00930199
1437329_PM_at	Ptplb	protein tyrosine phosphatase-like (proline instead of catalytic arginine), member b	-0.265367	0.00934935
1439709_PM_at	NULL	NULL	-0.26527	0.0093761
1428406_PM_s_at	Hcfc1r1	host cell factor C1 regulator 1 (XPO1-dependent)	-0.265257	0.00937989
1424993_PM_at	8430410K20Rik	RIKEN cDNA 8430410K20 gene	-0.265238	0.00938492
1427610_PM_at	Dsp	desmoplakin	-0.265132	0.00941453
1428619_PM_at	Fam36a	family with sequence similarity 36, member A	-0.26513	0.0094152
1425303_PM_at	Gck	glucokinase	-0.265092	0.00942574
1418164_PM_at	Stx2	syntaxin 2	-0.264984	0.0094558
1420965_PM_a_at	Enc1	ectodermal-neural cortex 1	-0.264806	0.00950576
1427921_PM_s_at	2310061C15Rik	RIKEN cDNA 2310061C15 gene	-0.264713	0.00953173
1420735_PM_at	Gabrr2	gamma-aminobutyric acid (GABA) C receptor, subunit rho 2	-0.264441	0.00960876
1434804_PM_at	Exoc6b	exocyst complex component 6B	-0.264404	0.00961921
1416600_PM_a_at	Rcan1	regulator of calcineurin 1	-0.264153	0.00969058
1423672_PM_at	Ttc30b	tetratricopeptide repeat domain 30B	-0.263952	0.00974819
1447448_PM_s_at	Klf6	Kruppel-like factor 6	-0.263907	0.00976111
1453043_PM_at	0610012H03Rik	RIKEN cDNA 0610012H03 gene	-0.263871	0.00977139
1438635_PM_x_at	B930041F14Rik	RIKEN cDNA B930041F14 gene	-0.263772	0.0098
1458907_PM_at	NULL	NULL	-0.263656	0.00983351
1428428_PM_at	Abhd11	abhydrolase domain containing 11	-0.263629	0.00984136
1416565_PM_at	Cox6b1	cytochrome c oxidase, subunit VIb polypeptide 1	-0.26357	0.00985847
1427903_PM_at	Phpt1	phosphohistidine phosphatase 1	-0.263567	0.00985908
1416892_PM_s_at	Fam107b	family with sequence similarity 107, member B	-0.263527	0.00987091
1436091_PM_at	Spats2l	spermatogenesis associated, serine-rich 2-like	-0.263502	0.009878
1418079_PM_at	Psme3	proteaseome (prosome, macropain) 28 subunit, 3	-0.263493	0.00988074
1426570_PM_a_at	Frk	fyn-related kinase	-0.263484	0.00988325
1447585_PM_s_at	Mrps6	mitochondrial ribosomal protein S6	-0.263235	0.00995588
1434436_PM_at	Morc4	microrchidia 4	-0.263219	0.00996057
1424515_PM_at	B230354K17Rik	RIKEN cDNA B230354K17 gene	-0.263185	0.00997047
1420427_PM_a_at	Dhx32	DEAH (Asp-Glu-Ala-His) box polypeptide 32	-0.263141	0.00998329
1424580_PM_at	Slc35a3	solute carrier family 35 (UDP-N-acetylglucosamine (UDP-GlcNAc) transporter), member 3	-0.26305	0.01001
1416262_PM_at	Tmem19	transmembrane protein 19	-0.263045	0.0100115
1428756_PM_at	Aasdhppt	aminoadipate-semialdehyde dehydrogenase-phosphopantetheinyl transferase	-0.262964	0.0100353
1451979_PM_at	Kras	v-Ki-ras2 Kirsten rat sarcoma viral oncogene homolog	-0.262914	0.01005
1453181_PM_x_at	Plscr1	phospholipid scramblase 1	-0.262796	0.0100849
1415802_PM_at	Slc16a1	solute carrier family 16 (monocarboxylic acid transporters), member 1	-0.262756	0.0100968
1449133_PM_at	Sprr1a	small proline-rich protein 1A	-0.262704	0.0101121
1440890_PM_a_at	Zfp809	zinc finger protein 809	-0.26258	0.0101492
1442037_PM_at	NULL	NULL	-0.262451	0.0101876
1429527_PM_a_at	Plscr1	phospholipid scramblase 1	-0.262421	0.0101966
1450061_PM_at	Enc1	ectodermal-neural cortex 1	-0.262189	0.0102658
1438803_PM_s_at	Snx16	sorting nexin 16	-0.262129	0.0102838
1416955_PM_at	Slc25a10	solute carrier family 25 (mitochondrial carrier, dicarboxylate transporter), member 10	-0.262113	0.0102886
1438659_PM_x_at	Chchd6	coiled-coil-helix-coiled-coil-helix domain containing 6	-0.26211	0.0102897
1429363_PM_at	Vps37a	vacuolar protein sorting 37A (yeast)	-0.262103	0.0102916
1416824_PM_at	B230118H07Rik	RIKEN cDNA B230118H07 gene	-0.262035	0.0103123
1417683_PM_at	Diablo	diablo homolog (Drosophila)	-0.261961	0.0103345
1454000_PM_s_at	4930578N16Rik	RIKEN cDNA 4930578N16 gene	-0.261961	0.0103346
1419399_PM_at	Mttp	microsomal triglyceride transfer protein	-0.26184	0.0103712
1457005_PM_at	Mtfmt	mitochondrial methionyl-tRNA formyltransferase	-0.26178	0.0103894
1420647_PM_a_at	Krt8	keratin 8	-0.26174	0.0104017
1443411_PM_at	NULL	NULL	-0.261613	0.0104403
1433634_PM_at	Irf2bp2	interferon regulatory factor 2 binding protein 2	-0.261556	0.0104577
1451280_PM_at	Arpp21	cyclic AMP-regulated phosphoprotein, 21	-0.261542	0.0104618
1429839_PM_a_at	Yaf2	YY1 associated factor 2	-0.261506	0.0104727
1452391_PM_at	Cxadr	coxsackie virus and adenovirus receptor	-0.261476	0.0104819
1447815_PM_x_at	6430527G18Rik	RIKEN cDNA 6430527G18 gene	-0.261347	0.0105217
1438147_PM_at	Srcrb4d	scavenger receptor cysteine rich domain containing, group B (4 domains)	-0.261329	0.010527
1455006_PM_at	2310016M24Rik	RIKEN cDNA 2310016M24 gene	-0.261123	0.0105905
1458045_PM_at	NULL	NULL	-0.260934	0.0106489
1438026_PM_at	Zfp560	zinc finger protein 560	-0.260698	0.0107225
1422438_PM_at	Ephx1	epoxide hydrolase 1, microsomal	-0.260677	0.0107289
1426522_PM_at	Hadhb	hydroxyacyl-Coenzyme A dehydrogenase/3-ketoacyl-Coenzyme A thiolase/enoyl-Coenzyme A hydratase (trifunctional protein), beta subunit	-0.260632	0.010743
1455273_PM_at	Zbtb6	zinc finger and BTB domain containing 6	-0.260549	0.0107689
1416665_PM_at	Coq7	demethyl-Q 7	-0.260533	0.0107739
1455002_PM_at	LOC100044742 /// Ptp4a1	protein tyrosine phosphatase type IVA 1-like /// protein tyrosine phosphatase 4a1	-0.260476	0.0107919
1422154_PM_at	Gpr27	G protein-coupled receptor 27	-0.260429	0.0108067
1418595_PM_at	Plin4	perilipin 4	-0.259951	0.0109577
1424905_PM_a_at	Slc39a11	solute carrier family 39 (metal ion transporter), member 11	-0.259853	0.0109891
1448053_PM_at	NULL	NULL	-0.25983	0.0109962
1417860_PM_a_at	Spon2	spondin 2, extracellular matrix protein	-0.25983	0.0109963
1448483_PM_a_at	Ndufb2	NADH dehydrogenase (ubiquinone) 1 beta subcomplex, 2	-0.259813	0.0110017
1441883_PM_at	0610010O12Rik	RIKEN cDNA 0610010O12 gene	-0.259697	0.0110387
1460090_PM_at	NULL	NULL	-0.259577	0.0110773
1454709_PM_at	Tmem64	transmembrane protein 64	-0.259564	0.0110815
1442145_PM_at	Atp13a3	ATPase type 13A3	-0.259468	0.0111124
1429831_PM_at	Pik3ap1	phosphoinositide-3-kinase adaptor protein 1	-0.259422	0.0111272
1416346_PM_at	Timm8a1	translocase of inner mitochondrial membrane 8 homolog a1 (yeast)	-0.259408	0.0111317
1418449_PM_at	Lad1	ladinin	-0.259288	0.0111704
1455438_PM_at	Pxmp4	peroxisomal membrane protein 4	-0.259101	0.0112311
1450879_PM_at	Atp9b	ATPase, class II, type 9B	-0.259035	0.0112523
1450388_PM_s_at	Twsg1	twisted gastrulation homolog 1 (Drosophila)	-0.258998	0.0112644
1442175_PM_at	Srgap1	SLIT-ROBO Rho GTPase activating protein 1	-0.258945	0.0112819
1419155_PM_a_at	Sox4	SRY-box containing gene 4	-0.258805	0.0113275
1455311_PM_at	Dgcr8	DiGeorge syndrome critical region gene 8	-0.258577	0.0114023
1446020_PM_at	NULL	NULL	-0.258519	0.0114215
1419637_PM_s_at	4833420G17Rik	RIKEN cDNA 4833420G17 gene	-0.258429	0.0114511
1421440_PM_at	Wnt8b	wingless related MMTV integration site 8b	-0.258428	0.0114517
1457444_PM_at	NULL	NULL	-0.258367	0.0114716
1434678_PM_at	Mbnl3	muscleblind-like 3 (Drosophila)	-0.258303	0.0114928
1452810_PM_at	Ints10	integrator complex subunit 10	-0.258117	0.0115547
1416640_PM_at	Kcne1l	potassium voltage-gated channel, Isk-related family, member 1-like, pseudogene	-0.258107	0.0115582
1456580_PM_s_at	Atp5d	ATP synthase, H+ transporting, mitochondrial F1 complex, delta subunit	-0.258055	0.0115755
1416472_PM_at	Syap1	synapse associated protein 1	-0.257987	0.011598
1417636_PM_at	Slc6a9	solute carrier family 6 (neurotransmitter transporter, glycine), member 9	-0.257975	0.011602
1437337_PM_x_at	Fuk	fucokinase	-0.257944	0.0116126
1451442_PM_at	Ccdc104	coiled-coil domain containing 104	-0.257928	0.011618
1436544_PM_at	Atp10d	ATPase, class V, type 10D	-0.257801	0.0116604
1457666_PM_s_at	Ifi202b /// LOC100044068	interferon activated gene 202B /// interferon-activable protein 202-like	-0.257716	0.011689
1456180_PM_at	Rbm24	RNA binding motif protein 24	-0.25771	0.0116911
1430482_PM_at	Adora3	adenosine A3 receptor	-0.257596	0.0117293
1444409_PM_at	Rph3al	rabphilin 3A-like (without C2 domains)	-0.257572	0.0117376
1445242_PM_at	Gyk	glycerol kinase	-0.257564	0.0117401
1437371_PM_at	Fam160a1	family with sequence similarity 160, member A1	-0.257483	0.0117678
1431310_PM_s_at	Ttll10	tubulin tyrosine ligase-like family, member 10	-0.257357	0.0118104
1434291_PM_a_at	Serf1	small EDRK-rich factor 1	-0.257074	0.0119067
1440436_PM_at	Gm5083	predicted gene 5083	-0.257007	0.0119295
1420033_PM_s_at	Ppp2r2d	protein phosphatase 2, regulatory subunit B, delta isoform	-0.25696	0.0119459
1420693_PM_at	Myom1	myomesin 1	-0.256903	0.0119653
1460377_PM_a_at	Tmem8	transmembrane protein 8 (five membrane-spanning domains)	-0.256734	0.0120237
1421796_PM_a_at	Efna5	ephrin A5	-0.256691	0.0120385
1454117_PM_at	5330439B14Rik	RIKEN cDNA 5330439B14 gene	-0.256646	0.0120541
1456531_PM_x_at	Prpf19	PRP19/PSO4 pre-mRNA processing factor 19 homolog (S. cerevisiae)	-0.256568	0.0120808
1449085_PM_at	Phf10	PHD finger protein 10	-0.25655	0.0120871
1457190_PM_at	NULL	NULL	-0.256469	0.0121153
1449663_PM_at	NULL	NULL	-0.25646	0.0121184
1442440_PM_at	NULL	NULL	-0.256301	0.0121738
1451398_PM_at	Cbr4	carbonyl reductase 4	-0.256214	0.0122039
1434348_PM_at	Fez2	fasciculation and elongation protein zeta 2 (zygin II)	-0.255935	0.012302
1440064_PM_at	Etl4	enhancer trap locus 4	-0.255798	0.01235
1416478_PM_a_at	Mdh2	malate dehydrogenase 2, NAD (mitochondrial)	-0.255796	0.0123507
1440207_PM_at	Lpcat4	lysophosphatidylcholine acyltransferase 4	-0.255795	0.0123511
1424519_PM_at	Mtg1	mitochondrial GTPase 1 homolog (S. cerevisiae)	-0.255422	0.0124836
1440564_PM_at	Prokr2	prokineticin receptor 2	-0.255418	0.0124849
1460360_PM_at	Asrgl1	asparaginase like 1	-0.255393	0.0124937
1448643_PM_at	Ssna1	Sjogren's syndrome nuclear autoantigen 1	-0.25539	0.0124948
1415681_PM_at	Mrpl43	mitochondrial ribosomal protein L43	-0.255384	0.0124971
1423716_PM_s_at	Atp5d	ATP synthase, H+ transporting, mitochondrial F1 complex, delta subunit	-0.255096	0.0126002
1453577_PM_at	Ube2cbp	ubiquitin-conjugating enzyme E2C binding protein	-0.255067	0.0126107
1455439_PM_a_at	Lgals1	lectin, galactose binding, soluble 1	-0.255053	0.0126157
1454561_PM_at	9430087B13Rik	RIKEN cDNA 9430087B13 gene	-0.255032	0.0126233
1435902_PM_at	Nudt18	nudix (nucleoside diphosphate linked moiety X)-type motif 18	-0.255009	0.0126313
1448230_PM_at	Usp10	ubiquitin specific peptidase 10	-0.254963	0.0126481
1427476_PM_a_at	Trim32	tripartite motif-containing 32	-0.254933	0.0126589
1429897_PM_a_at	D16Ertd472e	DNA segment, Chr 16, ERATO Doi 472, expressed	-0.254919	0.0126639
1442199_PM_at	Btnl2 /// LOC100862597	butyrophilin-like 2 /// butyrophilin-like protein 2-like	-0.254852	0.0126879
1440855_PM_at	Atxn3	ataxin 3	-0.254812	0.0127027
1452265_PM_at	Clasp1	CLIP associating protein 1	-0.254774	0.0127161
1425414_PM_at	Ppp1r16b	protein phosphatase 1, regulatory (inhibitor) subunit 16B	-0.254763	0.0127204
1430117_PM_a_at	LOC100502777 /// Zfp64	zinc finger protein 64-like /// zinc finger protein 64	-0.254522	0.0128076
1447089_PM_at	Arl1	ADP-ribosylation factor-like 1	-0.254505	0.0128139
1431616_PM_at	Catsperg2	cation channel, sperm-associated, gamma 2	-0.254452	0.0128331
1421709_PM_a_at	Fmo5	flavin containing monooxygenase 5	-0.254419	0.0128455
1419287_PM_at	Tmem208	transmembrane protein 208	-0.25422	0.0129184
1420005_PM_s_at	Bmp15	bone morphogenetic protein 15	-0.254115	0.0129567
1423512_PM_at	AW209491	expressed sequence AW209491	-0.254072	0.0129728
1441288_PM_at	2010320O07Rik	RIKEN cDNA 2010320O07 gene	-0.253991	0.0130025
1428185_PM_at	Kctd18	potassium channel tetramerisation domain containing 18	-0.253922	0.013028
1428677_PM_at	Wdr73	WD repeat domain 73	-0.253911	0.013032
1430939_PM_at	4930528D03Rik	RIKEN cDNA 4930528D03 gene	-0.253906	0.013034
1452058_PM_a_at	Rnf11	ring finger protein 11	-0.253817	0.0130668
1432686_PM_at	4833406M21Rik	RIKEN cDNA 4833406M21 gene	-0.25377	0.0130843
1444059_PM_at	6330415G19Rik	RIKEN cDNA 6330415G19 gene	-0.253756	0.0130895
1421195_PM_at	Cckar	cholecystokinin A receptor	-0.253724	0.0131016
1449492_PM_a_at	Lect2	leukocyte cell-derived chemotaxin 2	-0.253717	0.013104
1458948_PM_at	D630013N20Rik /// Phyhipl	RIKEN cDNA D630013N20 gene /// phytanoyl-CoA hydroxylase interacting protein-like	-0.25369	0.0131141
1460687_PM_at	Setd8	SET domain containing (lysine methyltransferase) 8	-0.253603	0.0131466
1460712_PM_s_at	Ap1g1	adaptor protein complex AP-1, gamma 1 subunit	-0.253518	0.0131781
1424296_PM_at	Gclc	glutamate-cysteine ligase, catalytic subunit	-0.253501	0.0131845
1438701_PM_at	Bicd1	bicaudal D homolog 1 (Drosophila)	-0.253477	0.0131934
1415698_PM_at	Golm1	golgi membrane protein 1	-0.253444	0.0132058
1437945_PM_x_at	Nap1l1	nucleosome assembly protein 1-like 1	-0.253421	0.0132145
1446766_PM_at	AU022746	expressed sequence AU022746	-0.253312	0.0132553
1458874_PM_at	NULL	NULL	-0.25324	0.0132823
1417114_PM_at	Gmcl1	germ cell-less homolog 1 (Drosophila)	-0.2532	0.0132975
1426995_PM_a_at	Gfer	growth factor, erv1 (S. cerevisiae)-like (augmenter of liver regeneration)	-0.253159	0.013313
1445475_PM_at	Pak6	p21 protein (Cdc42/Rac)-activated kinase 6	-0.253098	0.0133358
1422504_PM_at	Glrb	glycine receptor, beta subunit	-0.252919	0.0134035
1445562_PM_at	NULL	NULL	-0.252783	0.0134553
1434628_PM_a_at	Rhpn2	rhophilin, Rho GTPase binding protein 2	-0.252759	0.0134645
1417508_PM_at	Rnf19a	ring finger protein 19A	-0.252729	0.0134757
1427244_PM_at	Ttc15	tetratricopeptide repeat domain 15	-0.252708	0.013484
1433729_PM_x_at	Pmpcb	peptidase (mitochondrial processing) beta	-0.252682	0.0134936
1457305_PM_at	Btrc	beta-transducin repeat containing protein	-0.252558	0.0135412
1433857_PM_at	Fat1	FAT tumor suppressor homolog 1 (Drosophila)	-0.252515	0.0135576
1433616_PM_a_at	Minos1	mitochondrial inner membrane organizing system 1	-0.252436	0.013588
1416539_PM_at	Siae	sialic acid acetylesterase	-0.252421	0.0135937
1438203_PM_at	Scarf2	Scavenger receptor class F, member 2	-0.252354	0.0136192
1451399_PM_at	Pnkd	paroxysmal nonkinesiogenic dyskinesia	-0.252288	0.0136446
1446138_PM_at	NULL	NULL	-0.252187	0.0136838
1426500_PM_at	Icmt	isoprenylcysteine carboxyl methyltransferase	-0.252173	0.0136889
1419843_PM_at	NULL	NULL	-0.252165	0.0136921
1451172_PM_at	Tprgl	transformation related protein 63 regulated like	-0.252125	0.0137074
1428526_PM_at	Lsmd1	LSM domain containing 1	-0.252095	0.0137191
1441326_PM_at	Cp	ceruloplasmin	-0.252079	0.0137255
1426910_PM_at	Pawr	PRKC, apoptosis, WT1, regulator	-0.252034	0.0137426
1420627_PM_a_at	Csn1s1	casein alpha s1	-0.251931	0.0137828
1429384_PM_at	Csnk1g3	casein kinase 1, gamma 3	-0.251582	0.0139187
1432678_PM_at	Itgav	integrin alpha V	-0.251582	0.0139188
1432777_PM_at	9430032J07Rik	RIKEN cDNA 9430032J07 gene	-0.251504	0.0139494
1432845_PM_at	NULL	NULL	-0.251478	0.0139598
1432617_PM_at	4933424C09Rik	RIKEN cDNA 4933424C09 gene	-0.251468	0.0139636
1434288_PM_at	Bivm	basic, immunoglobulin-like variable motif containing	-0.251463	0.0139654
1435446_PM_a_at	Chpt1	choline phosphotransferase 1	-0.251405	0.0139883
1424698_PM_s_at	Gca	grancalcin	-0.251369	0.0140023
1435435_PM_at	Cttnbp2	cortactin binding protein 2	-0.251173	0.01408
1439815_PM_at	Heatr5b /// LOC100862586	HEAT repeat containing 5B /// HEAT repeat-containing protein 5B-like	-0.250946	0.01417
1424527_PM_at	Ppp2r2d	protein phosphatase 2, regulatory subunit B, delta isoform	-0.250877	0.0141974
1433978_PM_at	4930430F08Rik	RIKEN cDNA 4930430F08 gene	-0.25081	0.0142242
1417421_PM_at	S100a1	S100 calcium binding protein A1	-0.250787	0.0142334
1429359_PM_s_at	Rbpms	RNA binding protein gene with multiple splicing	-0.25075	0.0142481
1435209_PM_at	BC057079	cDNA sequence BC057079	-0.250729	0.0142564
1446781_PM_at	D8Ertd54e	DNA segment, Chr 8, ERATO Doi 54, expressed	-0.250669	0.0142805
1433902_PM_at	Kbtbd8	kelch repeat and BTB (POZ) domain containing 8	-0.2506	0.0143084
1453174_PM_at	Nbeal1	neurobeachin like 1	-0.250581	0.0143158
1422666_PM_at	Cblc	Casitas B-lineage lymphoma c	-0.250422	0.0143797
1437175_PM_at	Pdik1l	PDLIM1 interacting kinase 1 like	-0.250336	0.0144145
1455175_PM_at	Phf13	PHD finger protein 13	-0.250309	0.0144252
1449099_PM_at	Lrba	LPS-responsive beige-like anchor	-0.250133	0.0144966
1456653_PM_a_at	Mthfd1l	methylenetetrahydrofolate dehydrogenase (NADP+ dependent) 1-like	-0.249932	0.0145782
1448938_PM_at	Rpa3	replication protein A3	-0.249929	0.0145796
1446623_PM_at	NULL	NULL	-0.249913	0.0145859
1437079_PM_at	Slc18a2	solute carrier family 18 (vesicular monoamine), member 2	-0.24989	0.0145956
1429723_PM_at	6330409N04Rik	RIKEN cDNA 6330409N04 gene	-0.249789	0.0146368
1425309_PM_at	Catsper2	cation channel, sperm associated 2	-0.249782	0.0146398
1440156_PM_s_at	Tox2	TOX high mobility group box family member 2	-0.249773	0.0146432
1457237_PM_at	Mbnl2	Muscleblind-like 2	-0.249763	0.0146476
1429133_PM_at	Nxnl2	nucleoredoxin-like 2	-0.249715	0.0146671
1426140_PM_x_at	Klra19	killer cell lectin-like receptor, subfamily A, member 19	-0.249702	0.0146726
1437715_PM_x_at	Apex1	apurinic/apyrimidinic endonuclease 1	-0.249666	0.0146872
1452435_PM_at	Dcaf5	DDB1 and CUL4 associated factor 5	-0.24955	0.0147347
1442712_PM_at	NULL	NULL	-0.249536	0.0147408
1434497_PM_at	4933431E20Rik	RIKEN cDNA 4933431E20 gene	-0.249519	0.0147477
1421896_PM_at	Elk1	ELK1, member of ETS oncogene family	-0.249498	0.0147563
1418596_PM_at	Fgfr4	fibroblast growth factor receptor 4	-0.249371	0.0148088
1428252_PM_at	Chmp2b	charged multivesicular body protein 2B	-0.24934	0.0148213
1424488_PM_a_at	Ppa2	pyrophosphatase (inorganic) 2	-0.24925	0.0148589
1456660_PM_a_at	0610010F05Rik	RIKEN cDNA 0610010F05 gene	-0.249195	0.0148815
1439732_PM_at	NULL	NULL	-0.24919	0.0148835
1434600_PM_at	Tjp2	tight junction protein 2	-0.249168	0.0148928
1454219_PM_at	Dnajc2	DnaJ (Hsp40) homolog, subfamily C, member 2	-0.249153	0.0148992
1422843_PM_at	Xrn2	5'-3' exoribonuclease 2	-0.249148	0.0149013
1417034_PM_at	Trappc6a	trafficking protein particle complex 6A	-0.248953	0.0149822
1416810_PM_at	Mea1	male enhanced antigen 1	-0.248813	0.0150407
1418448_PM_at	Rras	Harvey rat sarcoma oncogene, subgroup R	-0.248781	0.0150543
1441915_PM_s_at	Plin5	perilipin 5	-0.248779	0.015055
1439491_PM_at	Lrrc38	leucine rich repeat containing 38	-0.248711	0.0150837
1424451_PM_at	Acaa1b	acetyl-Coenzyme A acyltransferase 1B	-0.248705	0.0150863
1454895_PM_at	Cybasc3	cytochrome b, ascorbate dependent 3	-0.248691	0.0150921
1422729_PM_at	Pcdhb10	protocadherin beta 10	-0.248535	0.0151576
1426437_PM_s_at	Hdac3	histone deacetylase 3	-0.248476	0.0151827
1429568_PM_x_at	Ube2f	ubiquitin-conjugating enzyme E2F (putative)	-0.248422	0.0152053
1450685_PM_at	Arpp19	cAMP-regulated phosphoprotein 19	-0.248333	0.0152434
1423943_PM_at	Dus1l	dihydrouridine synthase 1-like (S. cerevisiae)	-0.24831	0.015253
1437376_PM_at	Adam32	a disintegrin and metallopeptidase domain 32	-0.248263	0.015273
1441057_PM_at	Myh10	Myosin, heavy polypeptide 10, non-muscle	-0.248259	0.0152746
1423785_PM_at	Egln1	EGL nine homolog 1 (C. elegans)	-0.248104	0.0153403
1421068_PM_at	Phf2	PHD finger protein 2	-0.248094	0.0153446
1436118_PM_at	Vangl2	vang-like 2 (van gogh, Drosophila)	-0.248088	0.0153472
1436156_PM_at	Ccar1	cell division cycle and apoptosis regulator 1	-0.248072	0.0153543
1417383_PM_at	Entpd5	ectonucleoside triphosphate diphosphohydrolase 5	-0.248016	0.015378
1440706_PM_at	Bmp8b	bone morphogenetic protein 8b	-0.247972	0.0153967
1450945_PM_at	Prkca	protein kinase C, alpha	-0.247935	0.0154127
1426922_PM_s_at	Agfg1	ArfGAP with FG repeats 1	-0.247915	0.015421
1419091_PM_a_at	Anxa2	annexin A2	-0.24783	0.0154578
1425933_PM_a_at	Nt5c2	5'-nucleotidase, cytosolic II	-0.247782	0.0154781
1434063_PM_at	Zfp664	zinc finger protein 664	-0.247703	0.0155121
1443701_PM_at	Fam171a2	family with sequence similarity 171, member A2	-0.247643	0.0155379
1416488_PM_at	Ccng2	cyclin G2	-0.247612	0.0155513
1442931_PM_at	NULL	NULL	-0.247608	0.0155533
1448971_PM_at	2410022L05Rik	RIKEN cDNA 2410022L05 gene	-0.247605	0.0155545
1418469_PM_at	Nrip1	nuclear receptor interacting protein 1	-0.247586	0.0155626
1436724_PM_a_at	Eif2d	eukaryotic translation initiation factor 2D	-0.247549	0.0155787
1436098_PM_at	Bche	butyrylcholinesterase	-0.247527	0.0155879
1427556_PM_at	Mylk2	myosin, light polypeptide kinase 2, skeletal muscle	-0.247521	0.0155908
1420626_PM_at	Gtf3c6	general transcription factor IIIC, polypeptide 6, alpha	-0.2475	0.0155996
1452577_PM_at	NULL	NULL	-0.247457	0.0156185
1433042_PM_at	NULL	NULL	-0.247444	0.015624
1455901_PM_at	Chpt1	choline phosphotransferase 1	-0.2472	0.0157302
1419476_PM_at	Adamdec1	ADAM-like, decysin 1	-0.247139	0.0157565
1459957_PM_at	NULL	NULL	-0.246989	0.015822
1417817_PM_a_at	Wwtr1	WW domain containing transcription regulator 1	-0.246816	0.0158979
1460346_PM_at	Arsa	arylsulfatase A	-0.246766	0.0159198
1441709_PM_at	Slc11a2	solute carrier family 11 (proton-coupled divalent metal ion transporters), member 2	-0.246766	0.0159202
1447797_PM_x_at	Pih1d1	PIH1 domain containing 1	-0.24674	0.0159313
1451047_PM_at	Itm2a	integral membrane protein 2A	-0.246724	0.0159384
1423951_PM_at	Tm2d3	TM2 domain containing 3	-0.246669	0.0159627
1432599_PM_at	2610301H18Rik	RIKEN cDNA 2610301H18 gene	-0.246543	0.0160186
1445134_PM_at	Mkl2	MKL/myocardin-like 2	-0.246416	0.0160746
1444807_PM_at	NULL	NULL	-0.246282	0.0161342
1423148_PM_at	Skp1a	S-phase kinase-associated protein 1A	-0.246175	0.0161822
1417809_PM_at	Slc22a18	solute carrier family 22 (organic cation transporter), member 18	-0.246099	0.0162161
1454509_PM_at	4930444E06Rik	RIKEN cDNA 4930444E06 gene	-0.246072	0.0162278
1427065_PM_at	4933439F18Rik	RIKEN cDNA 4933439F18 gene	-0.24607	0.0162288
1417623_PM_at	Slc12a2	solute carrier family 12, member 2	-0.246056	0.0162351
1437462_PM_x_at	Mmp15	matrix metallopeptidase 15	-0.24604	0.0162421
1448030_PM_at	1700023D09Rik	RIKEN cDNA 1700023D09 gene	-0.245959	0.0162787
1435420_PM_at	Slc4a5	solute carrier family 4, sodium bicarbonate cotransporter, member 5	-0.245928	0.0162925
1427918_PM_a_at	Rhoq	ras homolog gene family, member Q	-0.245847	0.0163287
1420641_PM_a_at	Sqrdl	sulfide quinone reductase-like (yeast)	-0.245782	0.0163583
1436021_PM_at	Mfsd4	major facilitator superfamily domain containing 4	-0.245591	0.0164445
1436518_PM_at	Usp46	ubiquitin specific peptidase 46	-0.245565	0.0164561
1448836_PM_s_at	Gpn2	GPN-loop GTPase 2	-0.245555	0.0164607
1432536_PM_at	Tepp	testis, prostate and placenta expressed	-0.245548	0.0164639
1422709_PM_a_at	Wdr46	WD repeat domain 46	-0.245501	0.016485
1460463_PM_at	H60c	histocompatibility 60c	-0.245227	0.0166097
1448547_PM_at	Rassf3	Ras association (RalGDS/AF-6) domain family member 3	-0.24517	0.0166357
1432716_PM_at	Lrrn1	leucine rich repeat protein 1, neuronal	-0.24504	0.0166953
1448528_PM_at	Pdcd10	programmed cell death 10	-0.24503	0.0167001
1434524_PM_at	Eif2b3	eukaryotic translation initiation factor 2B, subunit 3	-0.245029	0.0167003
1418702_PM_a_at	2810428I15Rik	RIKEN cDNA 2810428I15 gene	-0.245001	0.0167135
1423166_PM_at	Cd36	CD36 antigen	-0.244915	0.016753
1427781_PM_at	Usmg2	upregulated during skeletal muscle growth 2	-0.244886	0.0167662
1460710_PM_at	Adora2a	adenosine A2a receptor	-0.244695	0.0168543
1455456_PM_a_at	Timm50	translocase of inner mitochondrial membrane 50 homolog (yeast)	-0.244614	0.0168918
1436127_PM_at	Crhbp	corticotropin releasing hormone binding protein	-0.244549	0.016922
1438005_PM_at	Slc25a40	solute carrier family 25, member 40	-0.244543	0.0169246
1432782_PM_at	4933435C09Rik	RIKEN cDNA 4933435C09 gene	-0.244525	0.0169331
1422471_PM_at	Pex13	peroxisomal biogenesis factor 13	-0.244423	0.0169803
1442480_PM_at	NULL	NULL	-0.244375	0.0170029
1427888_PM_a_at	Spna2	spectrin alpha 2	-0.244253	0.0170596
1451431_PM_a_at	Dbndd2	dysbindin (dystrobrevin binding protein 1) domain containing 2	-0.244208	0.0170806
1453662_PM_at	B230205o20rik	uncharacterized LOC77413	-0.244086	0.0171379
1456642_PM_x_at	S100a10	S100 calcium binding protein A10 (calpactin)	-0.244057	0.0171513
1433723_PM_s_at	Serf2	small EDRK-rich factor 2	-0.244051	0.0171542
1445874_PM_at	NULL	NULL	-0.244044	0.0171577
1440230_PM_at	Tsku	tsukushi	-0.243975	0.0171902
1416288_PM_at	Dnaja1	DnaJ (Hsp40) homolog, subfamily A, member 1	-0.243901	0.017225
1416257_PM_at	Capn2	calpain 2	-0.243821	0.0172627
1458995_PM_at	Diexf	Digestive organ expansion factor homolog (zebrafish)	-0.243792	0.0172762
1457799_PM_at	Kcns3	potassium voltage-gated channel, delayed-rectifier, subfamily S, member 3	-0.243781	0.0172816
1454863_PM_at	Ankrd11	ankyrin repeat domain 11	-0.243674	0.0173322
1419759_PM_at	Abcb1a	ATP-binding cassette, sub-family B (MDR/TAP), member 1A	-0.24364	0.0173484
1424081_PM_at	Pcgf6	polycomb group ring finger 6	-0.243397	0.0174637
1450063_PM_at	Fmn2	formin 2	-0.243044	0.0176329
1427409_PM_at	2015-03-09	membrane-associated ring finger (C3HC4) 9	-0.242978	0.0176642
1418557_PM_s_at	Tssk3	testis-specific serine kinase 3	-0.242913	0.0176958
1430968_PM_at	4930517O19Rik	RIKEN cDNA 4930517O19 gene	-0.242878	0.0177126
1425442_PM_at	Oscar	osteoclast associated receptor	-0.242798	0.0177515
1457018_PM_at	Kcnma1	potassium large conductance calcium-activated channel, subfamily M, alpha member 1	-0.242792	0.0177541
1417573_PM_at	Mmadhc	methylmalonic aciduria (cobalamin deficiency) cblD type, with homocystinuria	-0.242791	0.0177548
1437902_PM_s_at	Rarres2	retinoic acid receptor responder (tazarotene induced) 2	-0.242789	0.0177555
1448273_PM_at	Gss	glutathione synthetase	-0.242783	0.0177587
1428023_PM_at	3110009E18Rik	RIKEN cDNA 3110009E18 gene	-0.24277	0.0177651
1429276_PM_at	Trank1	tetratricopeptide repeat and ankyrin repeat containing 1	-0.242754	0.0177727
1435076_PM_at	Fam57a	family with sequence similarity 57, member A	-0.242543	0.0178751
1435083_PM_at	Ctxn1	cortexin 1	-0.242496	0.0178976
1416522_PM_a_at	Grcc10	gene rich cluster, C10 gene	-0.242323	0.0179824
1452667_PM_at	Rab2b	RAB2B, member RAS oncogene family	-0.242224	0.0180305
1449229_PM_a_at	Cdkl2	cyclin-dependent kinase-like 2 (CDC2-related kinase)	-0.242193	0.0180457
1432479_PM_at	Spn-ps	sialophorin, pseudogene	-0.242124	0.0180798
1430169_PM_at	1700007K09Rik	RIKEN cDNA 1700007K09 gene	-0.241875	0.0182022
1425350_PM_a_at	Myef2	myelin basic protein expression factor 2, repressor	-0.241858	0.0182109
1441931_PM_x_at	Gss	glutathione synthetase	-0.241775	0.0182521
1423917_PM_a_at	Cttn	cortactin	-0.241769	0.0182549
1419880_PM_x_at	NULL	NULL	-0.241752	0.0182633
1422650_PM_a_at	Riok3	RIO kinase 3 (yeast)	-0.241698	0.0182899
1432731_PM_at	5830437K03Rik	RIKEN cDNA 5830437K03 gene	-0.241687	0.0182953
1435106_PM_at	Limch1	LIM and calponin homology domains 1	-0.241672	0.0183027
1455726_PM_at	LOC100048447 /// Mettl21d	methyltransferase-like protein 21D-like /// methyltransferase like 21D	-0.241515	0.0183812
1422703_PM_at	Gyk	glycerol kinase	-0.241462	0.0184072
1427025_PM_at	Mtmr7	myotubularin related protein 7	-0.241374	0.0184513
1434582_PM_at	Erc2	ELKS/RAB6-interacting/CAST family member 2	-0.241204	0.0185364
1431972_PM_a_at	Gcap14	granule cell antiserum positive 14	-0.241166	0.0185554
1427127_PM_x_at	Hspa1b	heat shock protein 1B	-0.241104	0.0185868
1437834_PM_s_at	Pacsin3	protein kinase C and casein kinase substrate in neurons 3	-0.241044	0.0186169
1429256_PM_at	Meg3	maternally expressed 3	-0.240984	0.018647
1457144_PM_at	Scn2b	sodium channel, voltage-gated, type II, beta	-0.240944	0.0186673
1416755_PM_at	Dnajb1	DnaJ (Hsp40) homolog, subfamily B, member 1	-0.240921	0.0186789
1447253_PM_x_at	Nup54	nucleoporin 54	-0.240918	0.0186806
1427797_PM_s_at	NULL	NULL	-0.240761	0.0187602
1418572_PM_x_at	Tnfrsf12a	tumor necrosis factor receptor superfamily, member 12a	-0.240752	0.0187645
1426146_PM_a_at	Chpt1	choline phosphotransferase 1	-0.240748	0.0187667
1452649_PM_at	Rtn4	reticulon 4	-0.240737	0.0187723
1441097_PM_at	NULL	NULL	-0.240676	0.0188033
1431337_PM_a_at	Fam45a	family with sequence similarity 45, member A	-0.240575	0.0188544
1444457_PM_at	NULL	NULL	-0.24051	0.0188878
1429546_PM_at	4930423K06Rik	RIKEN cDNA 4930423K06 gene	-0.240488	0.0188988
1419167_PM_at	Prap1	proline-rich acidic protein 1	-0.240408	0.0189397
1441960_PM_x_at	5730494M16Rik	RIKEN cDNA 5730494M16 gene	-0.240374	0.0189572
1435780_PM_at	Psd	pleckstrin and Sec7 domain containing	-0.240282	0.0190043
1416338_PM_at	Sh3gl1	SH3-domain GRB2-like 1	-0.240261	0.0190149
1422004_PM_at	D730048I06Rik	RIKEN cDNA D730048I06 gene	-0.24016	0.0190668
1460102_PM_at	Clasp1	CLIP associating protein 1	-0.240133	0.0190809
1432279_PM_at	4930452L02Rik	RIKEN cDNA 4930452L02 gene	-0.240045	0.0191261
1449682_PM_s_at	Tubb2a-ps2 /// Tubb2b	tubulin, beta 2a, pseudogene 2 /// tubulin, beta 2B class IIB	-0.240035	0.0191311
1433970_PM_at	Bola3	bolA-like 3 (E. coli)	-0.239996	0.0191514
1434307_PM_at	Tmem64	transmembrane protein 64	-0.23997	0.0191645
1428411_PM_at	1700020I14Rik	RIKEN cDNA 1700020I14 gene	-0.239936	0.0191823
1452421_PM_at	Hoxa3	homeobox A3	-0.239919	0.0191912
1425552_PM_at	Hip1r	huntingtin interacting protein 1 related	-0.239856	0.0192238
1417645_PM_at	Sspn	sarcospan	-0.239775	0.0192656
1419314_PM_at	Tinag	tubulointerstitial nephritis antigen	-0.239766	0.0192705
1450067_PM_a_at	Mdp1	magnesium-dependent phosphatase 1	-0.239686	0.0193119
1425150_PM_at	Acnat2	acyl-coenzyme A amino acid N-acyltransferase 2	-0.239655	0.0193283
1424269_PM_a_at	Gm5526 /// Gm8894 /// Myl6	myosin, light polypeptide 6, alkali, smooth muscle and non-muscle pseudogene /// predicted gene 8894 /// myosin, light polypeptide 6, alkali, smooth muscle and non-muscle	-0.239636	0.0193379
1417336_PM_a_at	Sytl4	synaptotagmin-like 4	-0.239625	0.0193438
1438369_PM_x_at	Tmem85	transmembrane protein 85	-0.239571	0.0193719
1441263_PM_a_at	A930005H10Rik	RIKEN cDNA A930005H10 gene	-0.239481	0.0194187
1417812_PM_a_at	Lamb3	laminin, beta 3	-0.239367	0.0194785
1443902_PM_at	6430573F11Rik	RIKEN cDNA 6430573F11 gene	-0.239308	0.0195091
1436915_PM_x_at	Laptm4b	lysosomal-associated protein transmembrane 4B	-0.239295	0.0195159
1455162_PM_at	Ttc39a	tetratricopeptide repeat domain 39A	-0.239293	0.0195173
1453499_PM_at	Ddo	D-aspartate oxidase	-0.239279	0.0195246
1448884_PM_at	Gtf2e2	general transcription factor II E, polypeptide 2 (beta subunit)	-0.239264	0.0195323
1451559_PM_a_at	Dhrs4	dehydrogenase/reductase (SDR family) member 4	-0.239209	0.0195613
1428667_PM_at	Maoa	monoamine oxidase A	-0.239161	0.0195864
1454451_PM_at	5330430B06Rik	RIKEN cDNA 5330430B06 gene	-0.239107	0.0196149
1450386_PM_at	Kpna3	karyopherin (importin) alpha 3	-0.23906	0.0196399
1419941_PM_at	C030018P15Rik	RIKEN cDNA C030018P15 gene	-0.239028	0.0196564
1444595_PM_at	Zxda	zinc finger, X-linked, duplicated A	-0.238995	0.019674
1459890_PM_s_at	1110008P14Rik	RIKEN cDNA 1110008P14 gene	-0.238866	0.0197421
1422223_PM_at	Grin2b	glutamate receptor, ionotropic, NMDA2B (epsilon 2)	-0.238859	0.0197457
1418571_PM_at	Tnfrsf12a	tumor necrosis factor receptor superfamily, member 12a	-0.238857	0.0197471
1417038_PM_at	2015-09-09	septin 9	-0.238793	0.0197808
1418137_PM_at	Mrp63	mitochondrial ribosomal protein 63	-0.238654	0.0198549
1447899_PM_x_at	Epcam	epithelial cell adhesion molecule	-0.238635	0.0198649
1418849_PM_x_at	Aqp7	aquaporin 7	-0.238624	0.0198707
1427842_PM_at	Krtap6-3	keratin associated protein 6-3	-0.238525	0.0199237
1455056_PM_at	Lmo7	LIM domain only 7	-0.238512	0.0199308
1433858_PM_at	Lrrc28	leucine rich repeat containing 28	-0.23843	0.0199745
1422035_PM_at	Serpinb9c	serine (or cysteine) peptidase inhibitor, clade B, member 9c	-0.238412	0.0199841
1441106_PM_at	Zfand5	zinc finger, AN1-type domain 5	-0.238231	0.020081
1422389_PM_at	Tas2r105	taste receptor, type 2, member 105	-0.238174	0.0201119
1427848_PM_at	NULL	NULL	-0.238073	0.0201662
1460223_PM_a_at	Epb4.9	erythrocyte protein band 4.9	-0.23806	0.0201735
1437268_PM_at	Lancl3	LanC lantibiotic synthetase component C-like 3 (bacterial)	-0.238046	0.0201808
1423783_PM_at	Tor2a	torsin family 2, member A	-0.238004	0.0202033
1426627_PM_at	Map3k7	mitogen-activated protein kinase kinase kinase 7	-0.237934	0.0202415
1428029_PM_a_at	H2afv	H2A histone family, member V	-0.237829	0.0202985
1419766_PM_at	Sik1	salt inducible kinase 1	-0.237764	0.0203334
1427063_PM_at	5330417C22Rik	RIKEN cDNA 5330417C22 gene	-0.237759	0.0203361
1449460_PM_at	Asb13	ankyrin repeat and SOCS box-containing 13	-0.237739	0.020347
1423818_PM_a_at	Arl6ip1	ADP-ribosylation factor-like 6 interacting protein 1	-0.237739	0.0203472
1419474_PM_a_at	Ehf	ets homologous factor	-0.237622	0.020411
1436504_PM_x_at	Apoa4	apolipoprotein A-IV	-0.237575	0.0204365
1443394_PM_at	NULL	NULL	-0.237414	0.0205248
1427137_PM_at	Ces2e	carboxylesterase 2E	-0.237367	0.0205504
1432345_PM_at	1700048F04Rik	RIKEN cDNA 1700048F04 gene	-0.237367	0.0205505
1449971_PM_a_at	Cd209f	CD209f antigen	-0.237261	0.0206082
1426961_PM_at	Phf20	PHD finger protein 20	-0.237157	0.0206654
1418458_PM_at	Anapc7	anaphase promoting complex subunit 7	-0.237109	0.0206924
