# Supplementary material for: Genetic Architecture of Atherosclerosis in Mice: A Systems Genetics Analysis of Common Inbred Strains
Source: PLoS Genet. 2015 Dec 22;11(12):e1005711. doi: 10.1371/journal.pgen.1005711 (PMC4687930; doi:10.1371/journal.pgen.1005711)
Supplement: S8 Table — (XLSX) [file pgen.1005711.s020.xlsx]

## Sheet: S8 Table
S8 Table: Correlation of the expression of human GWAS gene homologs with atherosclerotic lesion size in aorta and liver
Tissue	probesetID	Gene Symbol	Gene Title	Gene Chr	bicor	P-Value
Aorta	1417703_PM_at	Pvrl2	poliovirus receptor-related 2	7	0.554368	2.9832e-07
Aorta	1450395_PM_at	Slc22a5	solute carrier family 22 (organic cation transporter), member 5	11	0.410955	0.000275768
Aorta	1459764_PM_x_at	Snx10	Sorting nexin 10	16	0.402133	0.000382935
Aorta	1449152_PM_at	Cdkn2b	cyclin-dependent kinase inhibitor 2B (p15, inhibits CDK4)	4	-0.399052	0.00042856
Aorta	1415904_PM_at	Lpl	lipoprotein lipase	8	0.384068	0.000729661
Aorta	1451691_PM_at	Ednra	endothelin receptor type A	8	-0.376323	0.000951428
Aorta	1423141_PM_at	Lipa	lysosomal acid lipase A	19	0.369374	0.0012006
Aorta	1416738_PM_at	Brap	BRCA1 associated protein	5	0.365769	0.00135191
Aorta	1432230_PM_at	Hip1	huntingtin interacting protein 1	5	-0.35269	0.00205623
Aorta	1416883_PM_at	Clptm1	cleft lip and palate associated transmembrane protein 1	7	0.346201	0.00251558
Aorta	1438144_PM_x_at	Atxn2	ataxin 2	5	0.344179	0.00267641
Aorta	1450785_PM_at	Trip4	thyroid hormone receptor interactor 4	9	-0.342568	0.00281112
Aorta	1450872_PM_s_at	Lipa	lysosomal acid lipase A	19	0.338271	0.00320037
Aorta	1433911_PM_at	Smg6	Smg-6 homolog, nonsense mediated mRNA decay factor (C. elegans)	11	0.331088	0.00395943
Aorta	1421848_PM_at	Slc22a5	solute carrier family 22 (organic cation transporter), member 5	11	0.329523	0.00414462
Aorta	1424466_PM_at	Ipo9	importin 9	1	0.326932	0.00446818
Aorta	1443516_PM_at	Atxn2	Ataxin 2	5	0.325815	0.00461436
Aorta	1431055_PM_a_at	Snx10	sorting nexin 10	6	0.315095	0.00624887
Aorta	1424456_PM_at	Pvrl2	poliovirus receptor-related 2	7	0.313208	0.00658406
Aorta	1431056_PM_a_at	Lpl	lipoprotein lipase	8	0.310965	0.00700329
Aorta	1450669_PM_at	Map3k11	mitogen-activated protein kinase kinase kinase 11	19	0.307843	0.00762563
Aorta	1439027_PM_at	Naa25	N(alpha)-acetyltransferase 25, NatB auxiliary subunit	5	0.303402	0.00859443
Aorta	1433525_PM_at	Ednra	endothelin receptor type A	8	-0.301871	0.00895247
Aorta	1456571_PM_at	Dcps	decapping enzyme, scavenger	9	0.294888	0.010756
Aorta	1450011_PM_at	Hsd17b12	hydroxysteroid (17-beta) dehydrogenase 12	2	0.290639	0.0120018
Aorta	1426774_PM_at	Parp12	poly (ADP-ribose) polymerase family, member 12	6	0.290074	0.0121766
Aorta	1439481_PM_at	Ipo9	importin 9	1	0.287148	0.0131173
Aorta	1439084_PM_at	Cxcl12	chemokine (C-X-C motif) ligand 12	6	0.277008	0.0168803
Aorta	1425933_PM_a_at	Nt5c2	5'-nucleotidase, cytosolic II	19	-0.270671	0.0196752
Aorta	1422903_PM_at	Ly86	lymphocyte antigen 86	13	0.266444	0.0217524
Aorta	1433766_PM_at	Naa25	N(alpha)-acetyltransferase 25, NatB auxiliary subunit	5	0.265774	0.0220981
Aorta	1434720_PM_at	Zfp652	zinc finger protein 652	11	-0.262817	0.0236804
Aorta	1445544_PM_x_at	Obfc1	oligonucleotide/oligosaccharide-binding fold containing 1	19	-0.262057	0.0241023
Aorta	1433894_PM_at	Jazf1	JAZF zinc finger 1	6	-0.261965	0.024154
Aorta	1416880_PM_at	Mcl1	myeloid cell leukemia sequence 1	3	-0.258603	0.0261012
Aorta	1418685_PM_at	Tirap	toll-interleukin 1 receptor (TIR) domain-containing adaptor protein	9	0.258186	0.0263514
Aorta	1429044_PM_at	Camsap2	calmodulin regulated spectrin-associated protein family, member 2	1	-0.257507	0.026764
Aorta	1427368_PM_x_at	Fes	feline sarcoma oncogene	7	0.256399	0.0274485
Aorta	1418069_PM_at	Apoc2	apolipoprotein C-II	7	0.256373	0.0274645
Aorta	1416701_PM_at	Rnd3	Rho family GTPase 3	2	-0.252372	0.0300619
Aorta	1456381_PM_x_at	Mcl1	myeloid cell leukemia sequence 1	3	-0.252201	0.0301772
Aorta	1445413_PM_at	Bmpr1a	Bone morphogenetic protein receptor, type 1A	14	0.251018	0.0309865
Aorta	1416700_PM_at	Rnd3	Rho family GTPase 3	2	-0.249423	0.0321064
Aorta	1425564_PM_at	Rest	RE1-silencing transcription factor	5	-0.2475	0.0335008
Aorta	1430269_PM_at	Mybphl	myosin binding protein H-like	3	-0.247394	0.0335793
Aorta	1420004_PM_s_at	Pom121	nuclear pore membrane protein 121	5	0.245237	0.0352075
Aorta	1431087_PM_at	Spc24	SPC24, NDC80 kinetochore complex component, homolog (S. cerevisiae)	9	0.244684	0.0356347
Aorta	1435616_PM_at	Cyp20a1	cytochrome P450, family 20, subfamily a, polypeptide 1	1	-0.244479	0.0357947
Aorta	1453174_PM_at	Nbeal1	neurobeachin like 1	1	-0.243986	0.0361807
Aorta	1427570_PM_at	Srpr	signal recognition particle receptor ('docking protein')	9	0.239464	0.0398905
Aorta	1453419_PM_at	Mras	muscle and microspikes RAS	9	-0.238533	0.0406925
Aorta	1425772_PM_at	Col4a4	collagen, type IV, alpha 4	1	0.237093	0.0419586
Aorta	1432183_PM_at	Tmem116	transmembrane protein 116	5	0.23488	0.0439686
Aorta	1436635_PM_at	Ube2z	ubiquitin-conjugating enzyme E2Z (putative)	11	-0.234275	0.0445319
Aorta	1453097_PM_a_at	Ubtf	upstream binding transcription factor, RNA polymerase I	11	0.234242	0.0445627
Aorta	1440019_PM_at	Cog5	Component of oligomeric golgi complex 5	12	-0.233546	0.0452179
Aorta	1434141_PM_at	Gucy1a3	guanylate cyclase 1, soluble, alpha 3	3	-0.232991	0.0457466
Aorta	1450856_PM_at	Arvcf	armadillo repeat gene deleted in velo-cardio-facial syndrome	16	-0.231613	0.0470803
Aorta	1418639_PM_at	Sftpc	surfactant associated protein C	14	0.230994	0.0476893
Aorta	1449908_PM_at	Gip	gastric inhibitory polypeptide	11	0.230764	0.0479173
Aorta	1456460_PM_at	BC068281	cDNA sequence BC068281	12	0.23014	0.0485409
Liver	1450254_PM_at	Tert	telomerase reverse transcriptase	13	0.372235	0.000203623
Liver	1417201_PM_at	Nt5c2	5'-nucleotidase, cytosolic II	19	-0.355379	0.000409236
Liver	1429505_PM_at	Nbeal1	neurobeachin like 1	1	-0.333986	0.000940576
Liver	1426774_PM_at	Parp12	poly (ADP-ribose) polymerase family, member 12	6	0.333813	0.000946717
Liver	1420444_PM_at	Slc22a3	solute carrier family 22 (organic cation transporter), member 3	17	-0.333422	0.000960701
Liver	1418069_PM_at	Apoc2	apolipoprotein C-II	7	-0.332547	0.000992656
Liver	1417639_PM_at	Slc22a4	solute carrier family 22 (organic cation transporter), member 4	11	0.323623	0.00137869
Liver	1422903_PM_at	Ly86	lymphocyte antigen 86	13	0.294621	0.00375287
Liver	1421234_PM_at	Hnf1a	HNF1 homeobox A	5	0.286278	0.00491617
Liver	1424456_PM_at	Pvrl2	poliovirus receptor-related 2	7	-0.273747	0.00726784
Liver	1435336_PM_at	Celsr2	cadherin, EGF LAG seven-pass G-type receptor 2 (flamingo homolog, Drosophila)	3	-0.267839	0.00868672
Liver	1424638_PM_at	Cdkn1a	cyclin-dependent kinase inhibitor 1A (P21)	17	-0.266535	0.00903096
Liver	1453174_PM_at	Nbeal1	neurobeachin like 1	1	-0.250581	0.0143158
Liver	1425933_PM_a_at	Nt5c2	5'-nucleotidase, cytosolic II	19	-0.247782	0.0154781
Liver	1448273_PM_at	Gss	glutathione synthetase	2	-0.242783	0.0177587
Liver	1424755_PM_at	Hip1	huntingtin interacting protein 1	5	0.242115	0.0180844
Liver	1441931_PM_x_at	Gss	glutathione synthetase	2	-0.241775	0.0182521
Liver	1456941_PM_at	Tert	telomerase reverse transcriptase	13	0.240864	0.0187077
Liver	1427485_PM_at	Lmod1	leiomodin 1 (smooth muscle)	1	0.240517	0.0188842
Liver	1432435_PM_s_at	Fam118b	family with sequence similarity 118, member B	9	-0.236023	0.0212984
Liver	1425491_PM_at	Bmpr1a	bone morphogenetic protein receptor, type 1A	14	-0.228764	0.0257572
Liver	1416700_PM_at	Rnd3	Rho family GTPase 3	2	-0.226473	0.0273193
Liver	1453000_PM_at	Camsap2	calmodulin regulated spectrin-associated protein family, member 2	1	-0.22564	0.027907
Liver	1451354_PM_at	Foxred1	FAD-dependent oxidoreductase domain containing 1	9	0.221938	0.0306503
Liver	1454236_PM_a_at	Fam118b	family with sequence similarity 118, member B	9	-0.221616	0.0308996
Liver	1416701_PM_at	Rnd3	Rho family GTPase 3	2	-0.221294	0.0311498
Liver	1435363_PM_at	Plekhg1	pleckstrin homology domain containing, family G (with RhoGef domain) member 1	10	0.216712	0.0349084
Liver	1447500_PM_at	Cux2	cut-like homeobox 2	5	0.216132	0.0354103
Liver	1421679_PM_a_at	Cdkn1a	cyclin-dependent kinase inhibitor 1A (P21)	17	-0.215719	0.0357706
Liver	1434557_PM_at	Hip1	huntingtin interacting protein 1	5	0.215544	0.035925
Liver	1425493_PM_at	Bmpr1a	bone morphogenetic protein receptor, type 1A	14	-0.215201	0.036228
Liver	1439481_PM_at	Ipo9	importin 9	1	-0.214082	0.0372327
Liver	1457676_PM_at	Tirap	toll-interleukin 1 receptor (TIR) domain-containing adaptor protein	9	-0.213979	0.0373255
Liver	1455593_PM_at	Apob	apolipoprotein B	12	-0.213635	0.0376401
Liver	1440926_PM_at	Flt1	FMS-like tyrosine kinase 1	5	0.20616	0.0450291
Liver	1444305_PM_at	Myh7b	myosin, heavy chain 7B, cardiac muscle, beta	2	-0.20466	0.0466478
Liver	1432852_PM_at	Phactr1	phosphatase and actin regulator 1	13	0.204035	0.0473363
