# Supplementary material for: Genetic Architecture of Atherosclerosis in Mice: A Systems Genetics Analysis of Common Inbred Strains
Source: PLoS Genet. 2015 Dec 22;11(12):e1005711. doi: 10.1371/journal.pgen.1005711 (PMC4687930; doi:10.1371/journal.pgen.1005711)
Supplement: S9 Table — (XLSX) [file pgen.1005711.s021.xlsx]

## Sheet: S9 Table
S9 Table: Diet Composition
	D10042101
	gm%	kcal%
Protein	19.9	18
Carbohydrate	51.6	48
Fat	15.9	33
Total		100
kcal/gm	4.3
Ingredient	gm	kcal
Casein	200	800
DL-Methionine	2	8
Corn Starch	50	200
Maltodextrin 10	50	200
Sucrose	410	1640
Cellulose, BW200	60.5	0
Cocoa Butter	150	1350
Corn Oil	10	90
Mineral Mix S10021	10	0
Dicalcium Phosphate	13	0
Calcium Carbonate	5.5	0
Potassium Citrate	16.5	0
Vitamin Mix V10001	10	40
Choline Bitartrate	10	0
Cholesterol	10	0
Blue Dye, FD&C #1	0.05	0
Yellow Dye, FD&C #5	0	0
Red Dye, FD&C #40	0	0
Total	1007.55	4328
